# Supplementary material for: Mycobacterium abscessus VapC5 toxin potentiates evasion of antibiotic killing by ribosome overproduction and activation of multiple resistance pathways
Source: Nat Commun. 2023 Jun 22;14:3705. doi: 10.1038/s41467-023-38844-4 (PMC10287673; doi:10.1038/s41467-023-38844-4)
Supplement: Supplementary file 3 — Supplementary Data 1 [file 41467_2023_38844_MOESM3_ESM.xlsx]

## Sheet: 5' RNA-seq VapC5 - Mab
Genome Position	Strand	MAB Number	Sequence	Induced (counts)	Uninduced (counts)	Fold Change	Gene Product
1128993	-	MAB_1117c	uuauuugcaggcauugccgcagucgGccucaucggggcgucgcugggaucg	43.589	0.069	631	Hypothetical protein
3585430	+	MAB_3539	cuguccggugacgaccgaaugccuuAccugggcgcucgagucggggcagga	25.367	0.069	367	Putative transcriptional regulator
3806812	-	MAB_3752c	agcggcaacaagcucaccaacaaguUcgcuuaccgucacucggguuucccg	18.301	0.069	265	50S ribosomal protein L13
4626929	-	MAB_4543c	gccauccuggcgggcgcugccgccgCcgugcugauucugucggcuuguagc	35.848	0.138	259	Conserved hypothetical protein
3899349	-	MAB_3851c	gguccguaagggucgccgggacaagAucgccaaggugaagaccgcggcccu	17.031	0.069	246	30S ribosomal protein S12
4747065	-	MAB_4665c	cucgcggcuaguggcgcgcgugcugUggucaacgggcgaucgcaggaaagg	17.031	0.069	246	Putative short-chain dehydrogenase/reductase
3585431	+	MAB_3539	uguccggugacgaccgaaugccuuaCcugggcgcucgagucggggcaggac	134.855	0.553	243	Putative transcriptional regulator
546377	+	MAB_0545	gcucucuacaugggucgagcacgcgCgucgugugagcggacgucgucgcgg	50.179	0.207	242	Protein lsr2 precursor
4140238	-	MAB_4095c	cccuugcccgccguggcgccgagauCcugugggacgccgucagcaaggacg	15.165	0.069	219	Isocitrate lyase
546329	+	MAB_0545	uuacgagaucgaccuuucuucuaagAaugcggagaagcugcguaaucagcu	28.702	0.138	207	Protein lsr2 precursor
2797054	-	MAB_2749c	gaaaccauugcgucgcugggcaauuAcggcuauggcuggucggacuccgac	14.291	0.069	207	Putative FeS assembly protein SufB
3585402	+	MAB_3539	ucgcugacgcgaagcucgucuguaaCcgcuguccggugacgaccgaaugcc	42.676	0.207	206	Putative transcriptional regulator
1993394	+	MAB_1996	acucuccgagcacgagcagcgcaugCucgaccaaauugagagcgcgcugua	13.855	0.069	200	Conserved hypothetical transmembrane protein
3240811	-	MAB_3196c	ucgacuugcagcagacgcugaccuaCaucgacaaggcguacgaguucguca	13.497	0.069	195	30s ribosomal protein S2
3240617	-	MAB_3196c	accgugcacaagcgucugcagcgccUcaaggagcuggagucgauggagcag	13.299	0.069	192	30s ribosomal protein S2
4760945	-	MAB_4681c	aagcugcuuguuagcgucgcgucccAugucugaucucgcugcuuugcuggc	13.18	0.069	191	Conserved hypothetical protein
3551072	-	MAB_3508c	ggagcgggcgaaggcgcugugcgcgGacugcccgauccggucgcagugccu	24.295	0.138	176	Putative transcriptional regulator
4140221	-	MAB_4095c	gccgagauccugugggacgccgucaGcaaggacgacgacucguacaucaac	12.148	0.069	176	Isocitrate lyase
3852650	-	MAB_3798c	uugauggacucugucaugacuaugaCcgauccgaucgcagacuuucugaca	120.524	0.692	174	30S ribosomal protein S8
4747555	-	MAB_4666c	accgcgaacgcgccgggugcggaggUggguccggggcagaucgcgacaugg	11.989	0.069	173	Conserved hypothetical protein
3585405	+	MAB_3539	cugacgcgaagcucgucuguaaccgCuguccggugacgaccgaaugccuua	23.303	0.138	168	Putative transcriptional regulator
3947097	-	MAB_3893c	agaaggaagaccucaacgccaacgaCaucgacgccgccgccaagaucaucg	11.592	0.069	167	50S ribosomal protein L11
2378003	+	MAB_2323	acaauccugaaggccuccaagggcuAccgcggucagcggucgcgccuguac	22.985	0.138	166	50S ribosomal protein L20
1888979	+	MAB_1891	cgaaugaagucaucgaucacaucgaCaacaucgccggugcgagcaacucuu	34.18	0.207	165	Conserved hypothetical protein
3108991	+	MAB_3058	gacacugagaucgggccauucaagaCaaucucccgccaagugccaugccug	22.827	0.138	165	Hypothetical protein
1129020	-	MAB_1117c	gagaggagugaaaucgugaagaaguUguuauuugcaggcauugccgcaguc	45.653	0.277	164	Hypothetical protein
3899271	-	MAB_3851c	cugcacccgcgucuacaccaccacuCcgaagaagccgaacucggcgcuccg	22.191	0.138	160	30S ribosomal protein S12
4747115	-		cgcuaguaacgggaucuacgcagggCauaggacuggagaucgugcgucagc	21.874	0.138	158
3919127	-	MAB_3869c	aaccgcuugcgguucccggccugcuCgaugugcagacggaguccuuugaau	43.589	0.277	157	DNA-directed RNA polymerase beta chain
4032375	-	MAB_3984c	aaccuggcgcuggaaagugcccgcgUcgaacacgacggcucggucaccggu	10.877	0.069	157	Putative metal transporter ATPase
4747504	-	MAB_4666c	ggaguggugaagaaggaucauucggUcggguucgaauggucgcaugaacac	150.139	0.968	155	Conserved hypothetical protein
4204660	+	MAB_4139	ggacgccuucauggugaucgccgauCcgacccgacgccggaucaucgacgc	53.434	0.346	154	Putative transcription regulator
3172458	-	MAB_3131c	gcccgacugagcgaucagggcgaauUcguuaagucugcgucgucgacggug	9.885	0.069	143	Translation initiation factor IF-2
1129121	-		ggacagauucacgaacguugaugauUuggcgagucgaggauccggccuuga	9.766	0.069	141
2377979	+	MAB_2323	gucaaugcccagaagaagcgccggaCaauccugaaggccuccaagggcuac	19.571	0.138	141	50S ribosomal protein L20
3578185	+	MAB_3531	ccugggcuuccugcccgauaucgaaCgcauccuggcccuggcgccguccgc	9.766	0.069	141	Probable ATP-dependent DEAD-box RNA helicase
3507379	+		ucucccgccgccagugccuucagaaCcacuccaaggaagguguggcauguc	9.726	0.069	140
3950613	-	MAB_3899c	caccaagaagaaccggcgcaacgacCcagaucggcuggaaaucaagaaguu	9.686	0.069	140	50S ribosomal protein L33
5005561	-	MAB_4896c	accgugacccugcccaaggcucacaUcaagcagaucgguucguacgugcug	9.607	0.069	139	50S ribosomal protein L9
3858386	-	MAB_3805c	augugggaguuccuggaccgccuggUuucgaucgcacugccgcguauccgc	9.567	0.069	138	50S ribosomal protein L5
869578	+	MAB_0872	gucaagugguacgacgccgagaaggGcuucggcuuccugucgcaagaggac	9.488	0.069	137	Probable cold shock-like protein B CspB
3585406	+	MAB_3539	ugacgcgaagcucgucuguaaccgcUguccggugacgaccgaaugccuuac	28.384	0.207	137	Putative transcriptional regulator
673322	+		cgauguucgcgagauugcagagaggCcagaacagugagcgaguacgugugg	9.448	0.069	136
4747602	-	MAB_4666c	ucgaggcguugacagguccgaccgcCgaucccaaucgccgggucacgaccg	18.857	0.138	136	Conserved hypothetical protein
1129046	-		aacagcugggccacgaggagugaggAgagaggagugaaaucgugaagaagu	9.369	0.069	135
4747584	-	MAB_4666c	cgaccgccgaucccaaucgccggguCacgaccgcgaacgcgccgggugcgg	9.329	0.069	135	Conserved hypothetical protein
869541	+	MAB_0872	uuaaucaugugaggugagugcagugCcaaccggcaaggucaagugguacga	27.749	0.207	134	Probable cold shock-like protein B CspB
5007078	-	MAB_4899c	aaucauggucauucuggaccccaccCuugaugagcgcaccguagcuccguc	37.197	0.277	134	30S ribosomal protein S6
1888976	+	MAB_1891	ugacgaaugaagucaucgaucacauCgacaacaucgccggugcgagcaacu	8.853	0.069	128	Conserved hypothetical protein
3948777	-	MAB_3895c	gggaaugagcgacgagcuagacgagCccgauaucggcacugccgacagcga	8.654	0.069	125	Probable preprotein translocase SecE subunit
3868307	-	MAB_3821c	ccgcugccgacggaaaagaacguguAcugcguuauccggucgccgcacaag	8.535	0.069	123	30S ribosomal protein S10
1436846	+	MAB_1433	ccgugacucccgccgaccucgccgaCcugcugcguuccaccgcuaccacgg	8.456	0.069	122	Arginyl-tRNA synthetase
3850104	-	MAB_3793c	uugccaagggugcgguucgcaagaaCgagcuggucaaggugcucggcaacg	8.376	0.069	121	50S ribosomal protein L15
546354	+	MAB_0545	aaugcggagaagcugcguaaucagcUcucuacaugggucgagcacgcgcgu	8.257	0.069	119	Protein lsr2 precursor
3852645	-	MAB_3798c	ggacucugucaugacuaugaccgauCcgaucgcagacuuucugacacgucu	40.294	0.346	116	30S ribosomal protein S8
3852667	-		aaccgcggcgagaaagguugauggaCucugucaugacuaugaccgauccga	40.056	0.346	115
4747527	-	MAB_4666c	guccggggcagaucgcgacauggggAguggugaagaaggaucauucggucg	39.976	0.346	115	Conserved hypothetical protein
1129086	-		gaggauccggccuugaugugauacgCggaaacauuucuguaacagcugggc	7.9	0.069	114
3899293	-	MAB_3851c	gcagcccgcagcgccguggcgucugCacccgcgucuacaccaccacuccga	7.662	0.069	111	30S ribosomal protein S12
3950614	-	MAB_3899c	ucaccaagaagaaccggcgcaacgaCccagaucggcuggaaaucaagaagu	139.063	1.245	111	50S ribosomal protein L33
5007069	-	MAB_4899c	cauucuggaccccacccuugaugagCgcaccguagcuccgucccuggauac	54.109	0.484	111	30S ribosomal protein S6
3551071	-	MAB_3508c	gagcgggcgaaggcgcugugcgcggAcugcccgauccggucgcagugccug	83.724	0.761	110	Putative transcriptional regulator
4747507	-	MAB_4666c	uggggaguggugaagaaggaucauuCggucggguucgaauggucgcaugaa	7.543	0.069	109	Conserved hypothetical protein
3551320	-		cgccucccaggccacggacccgacaCcaccgggauccguggccacauuugu	7.463	0.069	108
3852621	-	MAB_3798c	uccgaucgcagacuuucugacacguCugcgcaaugccaacucggcauacca	7.503	0.069	108	30S ribosomal protein S8
3551504	-	MAB_3509c	gcccauggugccuuugucguguugcCgaucgcuccgccgucgcuccagacg	14.847	0.138	107	Hypothetical protein
4626972	-	MAB_4543c	guaucugggcuaccaugguggcaugCgaaaccgaacccggacugccauccu	7.424	0.069	107	Conserved hypothetical protein
4747578	-	MAB_4666c	ccgaucccaaucgccgggucacgacCgcgaacgcgccgggugcggaggugg	22.191	0.207	107	Conserved hypothetical protein
270363	+		cgagcggccuaaggagcacgccucgAaagcgugugacggguaacccccguc	29.297	0.277	105
4175434	+	MAB_4114	cacgcggagaacccaauggccgcagAguacuucgacgcgucgccgcccaac	7.304	0.069	105	Conserved hypothetical protein
3585403	+	MAB_3539	cgcugacgcgaagcucgucuguaacCgcuguccggugacgaccgaaugccu	14.45	0.138	104	Putative transcriptional regulator
5006688	-	MAB_4898c	cggaaacuugaccgccgauccggaaCugcgauucacaccguccggggcagc	7.225	0.069	104	Single-stranded DNA-binding protein
3899370	-	MAB_3851c	caugccaaccaucaaccagcuggucCguaagggucgccgggacaagaucgc	21.516	0.207	103	30S ribosomal protein S12
4747621	-	MAB_4666c	gggaaggucgaucugcaugucgaggCguugacagguccgaccgccgauccc	28.662	0.277	103	Conserved hypothetical protein
3947356	-	MAB_3893c	cccgcgcucggucagcacggcgucaAcaucauggaguucugcaaggcguac	7.106	0.069	102	50S ribosomal protein L11
4762146	-	MAB_4682c	cgacagcggcagucgcgcuggcaggCcccacggagagcccggauucgguga	7.106	0.069	102	Hypothetical protein
3551249	-		gugguuccggaucucgaucgauaagAcaccgauacgagaccagcaguuuua	6.868	0.069	99
3806332	-	MAB_3751c	gcagccuggaggaguacuucccgaaCaaggugcaccagcagcucaucaagg	13.696	0.138	99	30s ribosomal protein S9
3899361	-	MAB_3851c	caucaaccagcugguccguaaggguCgccgggacaagaucgccaaggugaa	6.868	0.069	99	30S ribosomal protein S12
5005974	-	MAB_4897c	gugaagaacgcccgcgagguggcccUgcugccguucagcucggcgacgcgg	6.868	0.069	99	30S ribosomal protein S18
4747570	-	MAB_4666c	aaucgccgggucacgaccgcgaacgCgccgggugcggagguggguccgggg	6.788	0.069	98	Conserved hypothetical protein
115991	-	MAB_0115c	caccacguucaccgcacguuugaauCgguuguucgacaccguguauccgcc	6.709	0.069	97	Conserved hypothetical protein
3585407	+	MAB_3539	gacgcgaagcucgucuguaaccgcuGuccggugacgaccgaaugccuuacc	6.749	0.069	97	Putative transcriptional regulator
3850100	-	MAB_3793c	caagggugcgguucgcaagaacgagCuggucaaggugcucggcaacggcga	6.709	0.069	97	50S ribosomal protein L15
3948752	-	MAB_3895c	cccgauaucggcacugccgacagcgAccgggccgucaccucgaccaagccg	26.876	0.277	97	Probable preprotein translocase SecE subunit
4747568	-	MAB_4666c	ucgccgggucacgaccgcgaacgcgCcgggugcggagguggguccggggca	6.749	0.069	97	Conserved hypothetical protein
171667	+		aauuccucuauaugaaacggauggaCccccagaugagcgugcgcgugaaag	60.302	0.622	96
773150	+	MAB_0775	ugaaaggggcgguuguauucaugguCaugaaggagcguuggacgaugccag	6.669	0.069	96	Hypothetical protein
4747611	-	MAB_4666c	aucugcaugucgaggcguugacaggUccgaccgccgaucccaaucgccggg	13.339	0.138	96	Conserved hypothetical protein
2975707	+		caaucccaguaucgcgcaccacgacUuuugcgggucaaccguuguuugacc	6.59	0.069	95
171663	+		ugugaauuccucuauaugaaacggaUggacccccagaugagcgugcgcgug	6.55	0.069	94
3064479	-	MAB_3005c	aaggggauggacgcauggcuaccgaCuacgacgcuccgaggcgauccgacg	13.1	0.138	94	Conserved hypothetical protein
3172490	-	MAB_3131c	aagaacucggugugaccaguaaagaAguucucgcccgacugagcgaucagg	39.023	0.415	94	Translation initiation factor IF-2
3551447	-	MAB_3509c	gccgccaagccggcgguagcugccgUguugauggccggcucggcuuccgcg	6.511	0.069	94	Hypothetical protein
3585429	+	MAB_3539	gcuguccggugacgaccgaaugccuUaccugggcgcucgagucggggcagg	6.511	0.069	94	Putative transcriptional regulator
4747522	-	MAB_4666c	gggcagaucgcgacauggggaguggUgaagaaggaucauucggucggguuc	52.402	0.553	94	Conserved hypothetical protein
4747592	-	MAB_4666c	gacagguccgaccgccgaucccaauCgccgggucacgaccgcgaacgcgcc	6.511	0.069	94	Conserved hypothetical protein
3551044	-	MAB_3508c	ugcccgauccggucgcagugccuggCcgcugcgcuggaccgcgcagagccg	6.431	0.069	93	Putative transcriptional regulator
3551261	-		caaaccucaagcgugguuccggaucUcgaucgauaagacaccgauacgaga	6.431	0.069	93
3919129	-	MAB_3869c	ugaaccgcuugcgguucccggccugCucgaugugcagacggaguccuuuga	19.412	0.207	93	DNA-directed RNA polymerase beta chain
3898364	-	MAB_3849c	ccgagcgcauccucuacuacaccggUgugaacuacaagaucggugaaaccc	19.174	0.207	92	Elongation factor G
4747109	-		uaacgggaucuacgcagggcauaggAcuggagaucgugcgucagcucgcgg	6.391	0.069	92
4748087	-		aguaccccugggggguauggaaaggAauggacaaaugucagcgacggaaac	25.645	0.277	92
4762112	-	MAB_4682c	gagcccggauucggugaucaacgaaCucaaguccaauggguaccgggugau	6.391	0.069	92	Hypothetical protein
3807016	-	MAB_3752c	caaggaaagacugugccuaccuacaCcccgaaggcgggugacgucaccagg	6.312	0.069	91	50S ribosomal protein L13
3899287	-	MAB_3851c	cgcagcgccguggcgucugcacccgCgucuacaccaccacuccgaagaagc	44.462	0.484	91	30S ribosomal protein S12
5007020	-	MAB_4899c	acguuccugaacguuguccguggugAcgguggaaccgucucgaagguggaa	25.288	0.277	91	30S ribosomal protein S6
1141633	+		gaaacgaacgcaggaaaccccuacuCgugaaugcacugacgaagcucaacg	6.272	0.069	90
1446884	+		guuccgguucacgccgugacgcaggCgacccggcgaccacaacacgaagag	6.233	0.069	90
3261459	-	MAB_3224c	guaucaccgaugaacacgcuggacuUugucgaccaggcgucgcugcgcgag	18.777	0.207	90	50S ribosomal protein L19
3852649	-	MAB_3798c	ugauggacucugucaugacuaugacCgauccgaucgcagacuuucugacac	18.658	0.207	90	30S ribosomal protein S8
3551624	-		uuacucugggcuucaggaauucgcgAggauuccaaaccaagaccuguucac	6.193	0.069	89
3585427	+	MAB_3539	ccgcuguccggugacgaccgaaugcCuuaccugggcgcucgagucggggca	6.153	0.069	89	Putative transcriptional regulator
3868436	-	MAB_3821c	guaggaagcguggcgggacagaagaUccgcaucaggcucaaggccuacgac	6.193	0.069	89	30S ribosomal protein S10
3948812	-		ggaguuaagcacuagggaaacagagAgguacggaagggaaugagcgacgag	6.193	0.069	89
1128984	-	MAB_1117c	ggcauugccgcagucggccucaucgGggcgucgcugggaucggcaaguguc	6.074	0.069	88	Hypothetical protein
3852646	-	MAB_3798c	uggacucugucaugacuaugaccgaUccgaucgcagacuuucugacacguc	6.074	0.069	88	30S ribosomal protein S8
1550533	+	MAB_1530	gaacccccgaaagucauugauaaggCaacgccuuacgccgaucugcuggua	6.034	0.069	87	Probable conserved lipoprotein LppS
3852656	-		gaaagguugauggacucugucaugaCuaugaccgauccgaucgcagacuuu	60.778	0.692	87
4747603	-	MAB_4666c	gucgaggcguugacagguccgaccgCcgaucccaaucgccgggucacgacc	5.955	0.069	86	Conserved hypothetical protein
4748112	-		acgcugcugcuacguugggaccgcuAguaccccugggggguauggaaagga	5.955	0.069	86
3551054	-	MAB_3508c	gugcgcggacugcccgauccggucgCagugccuggccgcugcgcuggaccg	5.915	0.069	85	Putative transcriptional regulator
2063474	-	MAB_2065c	ugcacgagacagaggaacgucaggaCcugcgcaaggcggucgccgagaucg	17.507	0.207	84	Probable acyl-CoA dehydrogenase FadE
802675	-	MAB_0810c	caagccaccgagagcugguccggcgCuuucaugucagcgcgagcaccgucg	5.756	0.069	83	Putative transcriptional regulator
1129065	-		uacgcggaaacauuucuguaacagcUgggccacgaggagugaggagagagg	5.796	0.069	83
3585432	+	MAB_3539	guccggugacgaccgaaugccuuacCugggcgcucgagucggggcaggacg	5.756	0.069	83	Putative transcriptional regulator
3899227	-	MAB_3851c	cgcuccggaagguggcccgugugcgCcugaccagcgcgguggaggucaccg	5.796	0.069	83	30S ribosomal protein S12
916739	-	MAB_0925c	uugaauugugggcuaccguauugugAugagcgcgcucggacuggaccauca	11.433	0.138	82	Putative transcriptional regulator
4748081	-		ccugggggguauggaaaggaauggaCaaaugucagcgacggaaaccuacga	11.354	0.138	82
115987	-	MAB_0115c	acguucaccgcacguuugaaucgguUguucgacaccguguauccgcccggg	16.792	0.207	81	Conserved hypothetical protein
3551065	-	MAB_3508c	gcgaaggcgcugugcgcggacugccCgauccggucgcagugccuggccgcu	5.637	0.069	81	Putative transcriptional regulator
3899371	-	MAB_3851c	acaugccaaccaucaaccagcugguCcguaagggucgccgggacaagaucg	16.832	0.207	81	30S ribosomal protein S12
733785	-	MAB_0729c	cgggcaaaggcaaagcagaccaaggUugcucgcgagcugaaguacagcucu	10.917	0.138	79	Conserved hypothetical protein
3064435	-	MAB_3005c	uccgacgccgacgaugugucagaggAcucguuagaggagcucaaggcucgu	5.518	0.069	79	Conserved hypothetical protein
3538036	-		gcagcucgguagcucgcugggcucaUaacccagaggucgcagguucaaauc	634.021	8.022	79
3551033	-	MAB_3508c	gucgcagugccuggccgcugcgcugGaccgcgcagagccguggggagugug	5.518	0.069	79	Putative transcriptional regulator
3585396	+	MAB_3539	cccagaucgcugacgcgaagcucguCuguaaccgcuguccggugacgaccg	10.917	0.138	79	Putative transcriptional regulator
4747125	-		gguaagacagcgcuaguaacgggauCuacgcagggcauaggacuggagauc	5.478	0.069	79
4985788	-	MAB_4877c	gagugcgacaccuuggugcggcagcAucacguagcgcuuucgcaggugcgc	5.478	0.069	79	Conserved hypothetical protein
1129114	-		uucacgaacguugaugauuuggcgaGucgaggauccggccuugaugugaua	5.439	0.069	78
1256235	-		ggacaaaaauguccggaaauugagaCaagucgaaggagaagcugaugacca	5.439	0.069	78
2489244	-	MAB_2432c	augccaucgucaacaucccuaauccCgucuggagcgagcccggcccgcacc	5.399	0.069	78	Putative short chain dehydrogenase/reductase
733782	-	MAB_0729c	gcaaaggcaaagcagaccaagguugCucgcgagcugaaguacagcucuccu	10.719	0.138	77	Conserved hypothetical protein
1129098	-		auuuggcgagucgaggauccggccuUgaugugauacgcggaaacauuucug	5.359	0.069	77
1159517	-	MAB_1143c	acggccacggcaccacccccgagcaCcugaacuugcccgcccacgacuucg	5.32	0.069	77	50S ribosomal protein L25
3899353	-	MAB_3851c	agcugguccguaagggucgccgggaCaagaucgccaaggugaagaccgcgg	47.916	0.622	77	30S ribosomal protein S12
468265	-	MAB_0470c	uacgaaggggcgcagauggcacacaCuuugggugcaagcgcgauguugggu	15.84	0.207	76	Putative hydrolase
546399	+	MAB_0545	gcgcgucgugugagcggacgucgucGcgggcgggggaguucgggcucgggu	10.52	0.138	76	Protein lsr2 precursor
1993428	+	MAB_1996	auugagagcgcgcuguacgcggaggAucccaaguuugcgucgagcgugcgc	15.879	0.207	76	Conserved hypothetical transmembrane protein
4747634	-	MAB_4666c	cgcggagauuccagggaaggucgauCugcaugucgaggcguugacaggucc	21.318	0.277	76	Conserved hypothetical protein
4358330	-	MAB_4284c	uguccaucaucgacuucauccucaaCcuguuccgcgaccccguugaggccg	5.2	0.069	75	Hypothetical protein
736066	+		aggaggugguccgacaaauugauugCuuaugggacaugugagguggcugcc	5.121	0.069	74
869549	+	MAB_0872	gugaggugagugcagugccaaccggCaaggucaagugguacgacgccgaga	15.363	0.207	74	Probable cold shock-like protein B CspB
1129091	-		gagucgaggauccggccuugaugugAuacgcggaaacauuucuguaacagc	5.121	0.069	74
2026445	+	MAB_2027	agguucacgcuauugugcgugaggaAuuggccgaggugcugggaaucgagg	10.242	0.138	74	Putative acyl carrier protein
3172488	-	MAB_3131c	gaacucggugugaccaguaaagaagUucucgcccgacugagcgaucagggc	15.403	0.207	74	Translation initiation factor IF-2
3551234	-		gaucgauaagacaccgauacgagacCagcaguuuuacgaggaaccgaagag	5.161	0.069	74
233642	+		acuuucaggcgcuacuuucccaguaCugcuccagagcacuccgggcguccg	5.042	0.069	73
546375	+	MAB_0545	cagcucucuacaugggucgagcacgCgcgucgugugagcggacgucgucgc	20.484	0.277	73	Protein lsr2 precursor
1159511	-	MAB_1143c	acggcaccacccccgagcaccugaaCuugcccgcccacgacuucgcggccg	50.814	0.692	73	50S ribosomal protein L25
3551257	-		ccucaagcgugguuccggaucucgaUcgauaagacaccgauacgagaccag	5.042	0.069	73
3551505	-	MAB_3509c	ugcccauggugccuuugucguguugCcgaucgcuccgccgucgcuccagac	15.284	0.207	73	Hypothetical protein
3551243	-		ccggaucucgaucgauaagacaccgAuacgagaccagcaguuuuacgagga	5.002	0.069	72
3899291	-	MAB_3851c	agcccgcagcgccguggcgucugcaCccgcgucuacaccaccacuccgaag	14.966	0.207	72	30S ribosomal protein S12
1129073	-		ugaugugauacgcggaaacauuucuGuaacagcugggccacgaggagugag	4.923	0.069	71
1129084	-		ggauccggccuugaugugauacgcgGaaacauuucuguaacagcugggcca	4.923	0.069	71
1159488	-	MAB_1143c	aacuugcccgcccacgacuucgcggCcguacugcgccacucgggcaccaac	4.962	0.069	71	50S ribosomal protein L25
3551012	-	MAB_3508c	gcuggaccgcgcagagccguggggaGuguggggcggugagauucuugagca	4.923	0.069	71	Putative transcriptional regulator
3859390	-	MAB_3807c	uaggagagaccagugauucagcaggAgucacggcugaaggucgccgacaac	4.923	0.069	71	50S ribosomal protein L14
3868437	-	MAB_3821c	gguaggaagcguggcgggacagaagAuccgcaucaggcucaaggccuacga	4.923	0.069	71	30S ribosomal protein S10
3928452	-	MAB_3877c	cccguggacgcagcgaaggccaucaAgaccuucgcgaaggacaacaaggca	4.962	0.069	71	50S ribosomal protein L10
4747638	-	MAB_4666c	ggagcgcggagauuccagggaagguCgaucugcaugucgaggcguugacag	9.925	0.138	71	Conserved hypothetical protein
1129090	-		agucgaggauccggccuugaugugaUacgcggaaacauuucuguaacagcu	4.883	0.069	70
2489235	-	MAB_2432c	ucaacaucccuaaucccgucuggagCgagcccggcccgcaccugggcaccc	4.843	0.069	70	Putative short chain dehydrogenase/reductase
3261261	-	MAB_3224c	agcuacggcguuggcgucgagcgcaCcuucccggugcacucgcccaacauc	4.843	0.069	70	50S ribosomal protein L19
3452786	-		gcgaacuuguucaacguucuccaggAguggucucgugagugaaaaacugaa	33.902	0.484	70
3551256	-		cucaagcgugguuccggaucucgauCgauaagacaccgauacgagaccagc	4.883	0.069	70
3585386	+	MAB_3539	ccggcccuugcccagaucgcugacgCgaagcucgucuguaaccgcuguccg	4.883	0.069	70	Putative transcriptional regulator
1129095	-		uggcgagucgaggauccggccuugaUgugauacgcggaaacauuucuguaa	9.647	0.138	69
1129099	-		gauuuggcgagucgaggauccggccUugaugugauacgcggaaacauuucu	4.764	0.069	69
1641540	+	MAB_1610	gauggcgaccuacgcaaucgucaagAcugguggcaagcaguacaagguugc	4.803	0.069	69	50s ribosomal protein L21
3551028	-	MAB_3508c	agugccuggccgcugcgcuggaccgCgcagagccguggggaguguggggcg	4.803	0.069	69	Putative transcriptional regulator
3829188	-	MAB_3772c	agaacgucccgcacggcgccgcucaCaucaagagcaccuucaacaacacga	4.803	0.069	69	30S ribosomal protein S11
4032332	-	MAB_3984c	ucaccggugaggaucuggucaaggcUgucgaaucggugggcuacacggcgc	4.803	0.069	69	Putative metal transporter ATPase
4747589	-	MAB_4666c	agguccgaccgccgaucccaaucgcCgggucacgaccgcgaacgcgccggg	14.291	0.207	69	Conserved hypothetical protein
2377974	+	MAB_2323	gggcugucaaugcccagaagaagcgCcggacaauccugaaggccuccaagg	9.488	0.138	68	50S ribosomal protein L20
3551203	-		uuuuacgaggaaccgaagaggaagcAggugaacggacacaugaugaccguu	4.724	0.069	68
3859419	-		auccgccgcacauccacuuccagguCacguaggagagaccagugauucagc	42.437	0.622	68
1129023	-	MAB_1117c	ggagagaggagugaaaucgugaagaAguuguuauuugcaggcauugccgca	9.25	0.138	67	Hypothetical protein
3551251	-		gcgugguuccggaucucgaucgauaAgacaccgauacgagaccagcaguuu	4.684	0.069	67
3551260	-		aaaccucaagcgugguuccggaucuCgaucgauaagacaccgauacgagac	9.289	0.138	67
3852661	-		ggcgagaaagguugauggacucuguCaugacuaugaccgauccgaucgcag	9.25	0.138	67
3950604	-	MAB_3899c	gaaccggcgcaacgacccagaucggCuggaaaucaagaaguucugcccgaa	4.684	0.069	67	50S ribosomal protein L33
4138892	-		aaacuaacaacgauguucagggaguAguacgaagaugacggacggaaucac	4.645	0.069	67
4762363	-	MAB_4683c	cgacuuacgagggcgccaauccgcaCguuccgcuggggaccaacccccacg	9.369	0.138	67	Hypothetical protein
1129011	-	MAB_1117c	gaaaucgugaagaaguuguuauuugCaggcauugccgcagucggccucauc	9.21	0.138	66	Hypothetical protein
1129089	-		gucgaggauccggccuugaugugauAcgcggaaacauuucuguaacagcug	4.565	0.069	66
2319521	+		ucauccauucauccuaugauuugccGggcuguauuugaggaggaugaacgg	9.131	0.138	66
3331875	-	MAB_3292c	aaagcagagcucaucgacguucugaCacagaaguugggcucggaucgccgg	13.815	0.207	66	DNA-binding protein HU homolog
3551083	-	MAB_3508c	cccgccgaccuggagcgggcgaaggCgcugugcgcggacugcccgauccgg	4.605	0.069	66	Putative transcriptional regulator
3551555	-	MAB_3509c	aggagcgaaaugaacacacccaccaAuuacggagacaccuuguggcgugau	4.605	0.069	66	Hypothetical protein
3820760	+	MAB_3762	uucucgcccucguguccgccgccacCuucggguucuccgggccguucgcca	4.605	0.069	66	Conserved hypothetical protein
3899354	-	MAB_3851c	cagcugguccguaagggucgccgggAcaagaucgccaaggugaagaccgcg	4.605	0.069	66	30S ribosomal protein S12
3919124	-	MAB_3869c	cgcuugcgguucccggccugcucgaUgugcagacggaguccuuugaauggc	101.588	1.521	66	DNA-directed RNA polymerase beta chain
4747470	-	MAB_4666c	aauggucgcaugaacacagugguggCucgagcaagcauuucccguucgacu	4.605	0.069	66	Conserved hypothetical protein
4747534	-	MAB_4666c	gagguggguccggggcagaucgcgaCauggggaguggugaagaaggaucau	33.386	0	66	Conserved hypothetical protein
869532	+		uggggcgcguuaaucaugugaggugAgugcagugccaaccggcaaggucaa	4.486	0.069	65
2173190	-	MAB_2158c	ccacucgcgaacuggccacccagauCagugccgucaucgagccgcuggcgg	4.526	0.069	65	Probable ATP-dependent RNA helicase
3551182	-	MAB_3508c	aagcaggugaacggacacaugaugaCcguugaaguggaggcccgaagacuc	4.486	0.069	65	Putative transcriptional regulator
3551242	-		cggaucucgaucgauaagacaccgaUacgagaccagcaguuuuacgaggaa	4.486	0.069	65
4204664	+	MAB_4139	gccuucauggugaucgccgauccgaCccgacgccggaucaucgacgcccug	18.142	0.277	65	Putative transcription regulator
4747429	-	MAB_4666c	ccguucgacuggcgcccggauggcgCcgugccgacggucucggacgagcug	4.526	0.069	65	Conserved hypothetical protein
4747460	-	MAB_4666c	ugaacacagugguggcucgagcaagCauuucccguucgacuggcgcccgga	13.537	0.207	65	Conserved hypothetical protein
4747511	-	MAB_4666c	gacauggggaguggugaagaaggauCauucggucggguucgaauggucgca	4.486	0.069	65	Conserved hypothetical protein
4761428	-		uggcccgcaguggcugcaccacaaaCaucugggcaggaagcagauucaagg	4.526	0.069	65
405046	-	MAB_0404c	ucgaaucugcugcaacagaagaagaUcuggacgaugcccagguggagcugg	4.446	0.069	64	Putative acetyltransferase
1993372	+	MAB_1996	gccagagggagggaccgaugccacuCuccgagcacgagcagcgcaugcucg	4.446	0.069	64	Conserved hypothetical transmembrane protein
3868448	-	MAB_3821c	gugacaguagagguaggaagcguggCgggacagaagauccgcaucaggcuc	8.932	0.138	64	30S ribosomal protein S10
1993370	+	MAB_1996	gcgccagagggagggaccgaugccaCucuccgagcacgagcagcgcaugcu	4.367	0.069	63	Conserved hypothetical transmembrane protein
2797100	-	MAB_2749c	agaaggagucacgaugacccucgaaCgugaggucuugacccaggacgaaac	4.407	0.069	63	Putative FeS assembly protein SufB
3992955	+	MAB_3944	cucacggggaagguauucgacgaugCcucaggugcgugccauacguuucgg	4.407	0.069	63	Conserved hypothetical protein
4005202	-	MAB_3960c	gccgucaggcagugcaucagaaauaCaaccgggcgaggaagugagcagcca	8.734	0.138	63	Conserved hypothetical protein
3950620	-	MAB_3899c	acuacaucaccaagaagaaccggcgCaacgacccagaucggcuggaaauca	25.844	0.415	62	50S ribosomal protein L33
4175257	+		ggucgguacgaggaggcaauugagaAcaugaacaaacugucacugacgaaa	30.329	0.484	62
733763	-	MAB_0729c	agguugcucgcgagcugaaguacagCucuccucacacggaucuugagcagc	4.248	0.069	61	Conserved hypothetical protein
1776806	+	MAB_1763	cgcgugcggucugagcugaugauggCaaucgaaaagaagaucaacgagcgc	12.783	0.207	61	Conserved hypothetical protein
3899376	-	MAB_3851c	ccgguacaugccaaccaucaaccagCugguccguaagggucgccgggacaa	21.278	0.346	61	30S ribosomal protein S12
737291	+	MAB_0733	gcugggucuucagcacgcccggcggCcucaggugccagagcaauaugaucg	4.168	0.069	60	Conserved hypothetical protein
779221	+		acgcguuguggguaccccggagagaUucggaacgggcccccaucgucuagu	4.208	0.069	60
3452784	-		gaacuuguucaacguucuccaggagUggucucgugagugaaaaacugaagc	4.208	0.069	60
3551226	-		agacaccgauacgagaccagcaguuUuacgaggaaccgaagaggaagcagg	8.337	0.138	60
3551229	-		auaagacaccgauacgagaccagcaGuuuuacgaggaaccgaagaggaagc	4.168	0.069	60
115977	-	MAB_0115c	cacguuugaaucgguuguucgacacCguguauccgcccgggcguggccccc	4.089	0.069	59	Conserved hypothetical protein
3899383	-	MAB_3851c	aagaaagccgguacaugccaaccauCaaccagcugguccguaagggucgcc	8.178	0.138	59	30S ribosomal protein S12
4626956	-	MAB_4543c	gguggcaugcgaaaccgaacccggaCugccauccuggcgggcgcugccgcc	16.514	0.277	59	Conserved hypothetical protein
5007059	-	MAB_4899c	cccacccuugaugagcgcaccguagCuccgucccuggauacguuccugaac	91.068	1.521	59	30S ribosomal protein S6
679855	-	MAB_0677c	cguuucgcugcgcaggaucgacgccAugacuacucggcaccgucuccucgg	28.384	0.484	58	Conserved hypothetical protein
2377939	+	MAB_2323	cacuagaaggaacaaauuuauggcaCgcgugaaaagggcugucaaugccca	4.01	0.069	58	50S ribosomal protein L20
3261486	-		gccacccggccgcgcgaccgcgaggAuguaucaccgaugaacacgcuggac	8.019	0.138	58
3806825	-	MAB_3752c	gaagaucgcccucagcggcaacaagCucaccaacaaguucgcuuaccguca	16.118	0.277	58	50S ribosomal protein L13
3820679	+		accgucaugaccguauccaauuuuaCucaugacaugcgggaggugcgauga	4.01	0.069	58
3850066	-	MAB_3793c	gugcucggcaacggcgaccucaaggUcaaggugucggucucggccaacaag	4.01	0.069	58	50S ribosomal protein L15
5007044	-	MAB_4899c	cgcaccguagcuccgucccuggauaCguuccugaacguuguccguggugac	44.661	0.761	58	30S ribosomal protein S6
779482	+		ucaguugguacgagcguccgccugaAaagcggaaggucgccgguucgaucc	15.8	0.277	57
1129021	-	MAB_1117c	agagaggagugaaaucgugaagaagUuguuauuugcaggcauugccgcagu	7.979	0.138	57	Hypothetical protein
3073930	-	MAB_3016c	acgaggugcaacccgaugucaacaaCuuugagggcuggaccgccuuaggau	3.97	0.069	57	Conserved hypothetical protein
3551159	-	MAB_3508c	gaccguugaaguggaggcccgaagaCucgcgcugccgugccacgucgcgga	19.73	0.346	57	Putative transcriptional regulator
4747410	-	MAB_4666c	auggcgccgugccgacggucucggaCgagcuggccggagcacaacagggcg	7.979	0.138	57	Conserved hypothetical protein
3551610	-		aggaauucgcgaggauuccaaaccaAgaccuguucacgugcgaguagacgg	3.89	0.069	56
4488008	-	MAB_4408c	cucugcgcaccaucggcgaugaauuCccggcauacaaccucacugcgguca	3.89	0.069	56	Putative alkylhydroperoxidase C
2377662	+		agaccuaguacggaaaacaaaggaaCagggaacaccaagaugcccaaggcc	38.428	0.692	55
2411795	-	MAB_2355c	cggagccgucacccgcggugggcagCuuggagugaugcggcaguucaucgg	15.284	0.277	55	Putative ABC transporter ATP-binding protein
2797092	-	MAB_2749c	ucacgaugacccucgaacgugagguCuugacccaggacgaaaccauugcgu	11.552	0.207	55	Putative FeS assembly protein SufB
3551142	-	MAB_3508c	cccgaagacucgcgcugccgugccaCgucgcggacgcggaccugugguucg	3.851	0.069	55	Putative transcriptional regulator
3852674	-		gcaugggaaccgcggcgagaaagguUgauggacucugucaugacuaugacc	3.811	0.069	55
3950585	-	MAB_3899c	gaucggcuggaaaucaagaaguucuGcccgaacugcgggucgcaccagccg	7.622	0.138	55	50S ribosomal protein L33
4325818	-	MAB_4254c	gagcauuccuucgccuucccggccaUcaacugcacguccucggaaaccauc	3.851	0.069	55	Fructose-bisphosphate aldolase
118499	-	MAB_0118c	ucguggcugaguacacacugcccgaUuuggacuaugacuacggagcgcugg	7.543	0.138	54	Probable superoxide dismutase
546341	+	MAB_0545	ccuuucuucuaagaaugcggagaagCugcguaaucagcucucuacaugggu	3.771	0.069	54	Protein lsr2 precursor
546364	+	MAB_0545	agcugcguaaucagcucucuacaugGgucgagcacgcgcgucgugugagcg	14.966	0.277	54	Protein lsr2 precursor
673265	+		cuuuuugcgccgaacaaucgaagacAguugccgcacguaauagcggcgaua	68.4	1.245	54
869554	+	MAB_0872	gugagugcagugccaaccggcaaggUcaagugguacgacgccgagaagggc	3.771	0.069	54	Probable cold shock-like protein B CspB
1129053	-		uuucuguaacagcugggccacgaggAgugaggagagaggagugaaaucgug	22.668	0.415	54
1888191	-		cacuagacaugaacucacgaaggagCcgccaugacgaugaccguggacaac	3.732	0.069	54
2173550	-		ccucgcugauuucaggcuuuucucaCggcgaucgauuuugcccaucggcaa	3.771	0.069	54
2737464	+	MAB_2693	ugucgccgccuggccggccuacaaaCugcucgcucuuggugcgggugccgu	3.771	0.069	54	Hypothetical protein
3085688	+	MAB_3033	ccaugccgugaaacuggccgccgcgCaucuacgccagacgcuugagagcga	3.732	0.069	54	Conserved hypothetical protein
3551023	-	MAB_3508c	cuggccgcugcgcuggaccgcgcagAgccguggggaguguggggcggugag	3.732	0.069	54	Putative transcriptional regulator
3551063	-	MAB_3508c	gaaggcgcugugcgcggacugcccgAuccggucgcagugccuggccgcugc	3.771	0.069	54	Putative transcriptional regulator
3551253	-		aagcgugguuccggaucucgaucgaUaagacaccgauacgagaccagcagu	7.582	0.138	54
3866853	-	MAB_3819c	ucgaggcacucaacggcuucaucaaCgccaagaagaaagaggaggugucgg	26.36	0.484	54	50S ribosomal protein L4
3868406	-	MAB_3821c	aucaggcucaaggccuacgaccaugAggcgauugacgcuucggcgcgcaag	34.18	0.622	54	30S ribosomal protein S10
3946806	-	MAB_3892c	accccucuugaggccacaaaguuggCcaaagagaccucuucgaagaaguac	3.771	0.069	54	50S ribosomal protein L1
4175473	+	MAB_4114	ucgccgcccaaccagcaguucaugcGagaguuccucagcucgccaaaggac	3.771	0.069	54	Conserved hypothetical protein
4404779	-	MAB_4324c	gucgcaaauaggguugaacccaugaCaucccacacgguaccgacggcccag	3.771	0.069	54	Putative acetyltransferase
4747459	-	MAB_4666c	gaacacagugguggcucgagcaagcAuuucccguucgacuggcgcccggau	3.771	0.069	54	Conserved hypothetical protein
456398	-		cccgguagggguauaugauugcuguGguagguugaugcuaugaggaucugg	3.692	0.069	53
546330	+	MAB_0545	uacgagaucgaccuuucuucuaagaAugcggagaagcugcguaaucagcuc	137.435	2.559	53	Protein lsr2 precursor
1128881	-	MAB_1117c	ucaaguccaacggguaccgagugauCgucuccaagacgggcgccggcgacc	3.692	0.069	53	Hypothetical protein
2015580	+	MAB_2017	ccugguggagaacgagcuggcccgcCugaucgaggagaacucggaucugcg	3.692	0.069	53	Hypothetical immunogenic protein antigen 84
3898368	-	MAB_3849c	acgaccgagcgcauccucuacuacaCcggugugaacuacaagaucggugaa	3.692	0.069	53	Elongation factor G
405045	-	MAB_0404c	cgaaucugcugcaacagaagaagauCuggacgaugcccagguggagcugga	3.613	0.069	52	Putative acetyltransferase
546331	+	MAB_0545	acgagaucgaccuuucuucuaagaaUgcggagaagcugcguaaucagcucu	28.9	0.553	52	Protein lsr2 precursor
733786	-	MAB_0729c	ccgggcaaaggcaaagcagaccaagGuugcucgcgagcugaaguacagcuc	7.304	0.138	52	Conserved hypothetical protein
1129087	-		cgaggauccggccuugaugugauacGcggaaacauuucuguaacagcuggg	3.652	0.069	52
1141625	+		gaggcuccgaaacgaacgcaggaaaCcccuacucgugaaugcacugacgaa	3.613	0.069	52
1281105	-		cgcuagccguauaacggcagguuggCgaacccccagaggggggacgcaucg	7.185	0.138	52
1641536	+	MAB_1610	caacgauggcgaccuacgcaaucguCaagacugguggcaagcaguacaagg	3.613	0.069	52	50s ribosomal protein L21
3109008	+	MAB_3058	auucaagacaaucucccgccaagugCcaugccugccgggugugcagucacc	7.185	0.138	52	Hypothetical protein
3551218	-		auacgagaccagcaguuuuacgaggAaccgaagaggaagcaggugaacgga	3.613	0.069	52
3551554	-	MAB_3509c	ggagcgaaaugaacacacccaccaaUuacggagacaccuuguggcgugaug	3.613	0.069	52	Hypothetical protein
3868308	-	MAB_3821c	gccgcugccgacggaaaagaacgugUacugcguuauccggucgccgcacaa	3.613	0.069	52	30S ribosomal protein S10
3927815	-	MAB_3876c	cugcuggagaaggucgcuaaggaggCugccgacgacgccaaggccaagcuc	3.613	0.069	52	50S ribosomal protein L7/L12
4747524	-	MAB_4666c	cggggcagaucgcgacauggggaguGgugaagaaggaucauucggucgggu	7.265	0.138	52	Conserved hypothetical protein
673341	+	MAB_0670	gagaggccagaacagugagcgaguaCguguggacgguggucggagcgggac	14.331	0.277	51	Conserved hypothetical protein
869521	+		cgcguccugauuggggcgcguuaauCaugugaggugagugcagugccaacc	21.318	0.415	51
1129107	-		acguugaugauuuggcgagucgaggAuccggccuugaugugauacgcggaa	3.573	0.069	51
2379408	+	MAB_2325	ccuggguccgaaugcugaccacgcgCucguugaauuggaccucaccagucu	3.573	0.069	51	Putative short-chain dehydrogenase/reductase
2954788	+		uguaaccuuuuguucaacucugauuCaugcauuguuaggagcgcuggaccu	3.533	0.069	51
3064471	-	MAB_3005c	ggacgcauggcuaccgacuacgacgCuccgaggcgauccgacgccgacgau	3.573	0.069	51	Conserved hypothetical protein
3152069	-	MAB_3106c	gaaggcaucuucgaguccaccgcgaCcaucgacaacgggagcuucggcacc	10.679	0.207	51	Bifunctional protein polyribonucleotide nucleotidyltransferase GpsI
3551016	-	MAB_3508c	cugcgcuggaccgcgcagagccgugGggaguguggggcggugagauucuug	3.533	0.069	51	Putative transcriptional regulator
3551045	-	MAB_3508c	cugcccgauccggucgcagugccugGccgcugcgcuggaccgcgcagagcc	3.573	0.069	51	Putative transcriptional regulator
3551619	-		cugggcuucaggaauucgcgaggauUccaaaccaagaccuguucacgugcg	3.573	0.069	51
4358271	-	MAB_4284c	guugccgacccagaggcggcgcuggCcaacgcuggacugucggcagucagu	3.533	0.069	51	Hypothetical protein
4747561	-	MAB_4666c	gucacgaccgcgaacgcgccgggugCggagguggguccggggcagaucgcg	7.146	0.138	51	Conserved hypothetical protein
4748113	-		cacgcugcugcuacguugggaccgcUaguaccccugggggguauggaaagg	3.533	0.069	51
4762218	-	MAB_4682c	aaggagcgcaaccaaugaagaagauCauggcagugacaggcgcggcgcuca	10.599	0.207	51	Hypothetical protein
1129022	-	MAB_1117c	gagagaggagugaaaucgugaagaaGuuguuauuugcaggcauugccgcag	14.093	0.277	50	Hypothetical protein
1129069	-		gugauacgcggaaacauuucuguaaCagcugggccacgaggagugaggaga	28.146	0.553	50
1129070	-		ugugauacgcggaaacauuucuguaAcagcugggccacgaggagugaggag	3.454	0.069	50
1129137	-		auuaccgcguuggacaggacagauuCacgaacguugaugauuuggcgaguc	3.454	0.069	50
2543752	-	MAB_2488c	cuggcggaagguagacgagaauggcCcugacggcgaaguugguuguugguu	6.987	0.138	50	Conserved hypothetical protein
2766667	-		cgaucaugaccacaacauucaacgcCguccgccguaucuggauccggcacc	3.454	0.069	50
2872893	-	MAB_2822c	aucaccaacccgccgaucgacgagcUacuggcccgugccucgaguaaguac	3.493	0.069	50	DNA-directed RNA polymerase omega subunit
3172510	-	MAB_3131c	ccggguacacgaguuggccaaagaaCucggugugaccaguaaagaaguucu	3.454	0.069	50	Translation initiation factor IF-2
3509110	-	MAB_3467c	gcgcgccgguggacccggggagagaAaugcucgccagugaacgcgcucgug	3.493	0.069	50	18 kDa antigen
3551224	-		acaccgauacgagaccagcaguuuuAcgaggaaccgaagaggaagcaggug	3.454	0.069	50
3551317	-		cucccaggccacggacccgacaccaCcgggauccguggccacauuuguuug	3.454	0.069	50
3551571	-	MAB_3509c	gcgaguagacggaaggaggagcgaaAugaacacacccaccaauuacggaga	3.493	0.069	50	Hypothetical protein
3551627	-		cuuuuacucugggcuucaggaauucGcgaggauuccaaaccaagaccuguu	3.493	0.069	50
3851570	-	MAB_3796c	uccgguacggacgcgcggccgcgucUggucgucaaucguucggcccgccac	3.454	0.069	50	50S ribosomal protein L18
3858385	-	MAB_3805c	ugugggaguuccuggaccgccugguUucgaucgcacugccgcguauccgcg	6.987	0.138	50	50S ribosomal protein L5
4747126	-		ggguaagacagcgcuaguaacgggaUcuacgcagggcauaggacuggagau	6.947	0.138	50
