# Supplementary material for: Mycobacterium abscessus VapC5 toxin potentiates evasion of antibiotic killing by ribosome overproduction and activation of multiple resistance pathways
Source: Nat Commun. 2023 Jun 22;14:3705. doi: 10.1038/s41467-023-38844-4 (PMC10287673; doi:10.1038/s41467-023-38844-4)
Supplement: Supplementary file 4 — Supplementary Data 2 [file 41467_2023_38844_MOESM4_ESM.xlsx]

## Sheet: 6h RNA-seq VapC5 - Mab
Gene	Description	Log2 Fold Change	P-value
MAB_3508c	WhiB7	7.64548	3.88759e-07
MAB_4666c	hypothetical protein	7.58065	1.42304e-06
MAB_0670	hypothetical protein	6.93526	1.42304e-06
MAB_1247c	hypothetical protein	6.47182	1.01314e-06
MAB_0470c	Putative hydrolase (alpha/beta hydrolase fold)	6.23449	3.88759e-07
MAB_4407c	Putative alkylhydroperoxidase AhpD	6.16786	1.01314e-06
MAB_1246c	Hypothetical protein	6.14466	1.22986e-06
MAB_1271c	Probable oxidase (copper-binding protein)	6.11066	4.03452e-06
MAB_0183c	Putative cation transporter	6.09974	3.88759e-07
MAB_1245c	Hypothetical protein	6.0959	2.21062e-05
MAB_4408c	Putative alkylhydroperoxidase C	5.98813	7.75571e-07
MAB_3762	hypothetical protein	5.92041	1.01314e-06
MAB_1891	hypothetical protein	5.83113	1.01448e-05
MAB_1117c	Hypothetical protein	5.77026	1.42444e-06
MAB_4681c	hypothetical protein	5.76974	2.87526e-06
MAB_1680	hypothetical protein	5.7213	0.122059
MAB_0734	hypothetical protein	5.71564	0.00026051
MAB_1125c	Hypothetical acetyltransferase%2C GNAT family	5.69015	3.88759e-07
MAB_4663	Hypothetical protein	5.62599	0.0022635
MAB_3509c	Hypothetical protein	5.56704	4.77639e-07
MAB_0454c	Putative metal-binding protein	5.55438	7.52953e-06
MAB_1244c	Hypothetical protein	5.55283	0.000151148
MAB_0677c	Conserved hypothetical protein (amino acid metabolite efflux pump?) EamA	5.54615	1.01314e-06
MAB_0453c	hypothetical protein	5.53993	1.37816e-05
MAB_0671	hypothetical protein	5.51193	1.53518e-06
MAB_2273	Putative MFS transporter	5.4446	4.77639e-07
MAB_1916c	3-methyl-2-oxobutanoate hydroxymethyltransferase	5.41953	1.15264e-06
MAB_4683c	Hypothetical protein	5.3412	9.96624e-07
MAB_4682c	Hypothetical protein	5.32519	1.01314e-06
MAB_0733	hypothetical protein	5.30389	1.01314e-06
MAB_1243c	Hypothetical protein	5.20425	0.000249015
MAB_0925c	Putative transcriptional regulator%2C MarR family	5.13274	0.00656643
MAB_4053c	Putative short chain dehydrogenase/reductase	5.12325	4.77639e-07
MAB_0456	Hypothetical protein	5.0809	0.0125269
MAB_3786c	Hypothetical protein	5.06016	3.88759e-07
MAB_2694	hypothetical protein	5.01124	0.0230187
MAB_0449	Probable copper-transporting ATPase	4.97975	1.02267e-05
MAB_3017	Conserved hypothetical protein (endoribonuclease?)	4.93074	1.22986e-06
MAB_4540c	Putative acetyl-CoA carboxylase beta subunit AccD	4.91525	1.18191e-05
MAB_0182c	Hypothetical protein	4.90929	1.74686e-05
MAB_0801	Hypothetical protein	4.90099	4.40686e-06
MAB_2386	Putative transcriptional regulator%2C ArsR family	4.8851	3.88759e-07
MAB_0455	Hypothetical protein	4.86691	0.00104452
MAB_0469c	Hypothetical protein	4.83645	0.000312774
MAB_0356c	hypothetical protein	4.81695	6.49208e-06
MAB_1497c	Putative regulatory protein%2C TetR family	4.80497	1.01314e-06
MAB_0357c	hypothetical protein	4.76208	1.21999e-05
MAB_4664	Hypothetical protein	4.75394	1.36942e-05
MAB_1686	Hypothetical protein	4.7343	0.109265
MAB_4324c	Putative acetyltransferase%2C GNAT	4.71191	5.93207e-07
MAB_4665c	Putative short-chain dehydrogenase/reductase	4.68421	1.15264e-06
MAB_2956	hypothetical protein	4.68067	3.88759e-07
MAB_1681	hypothetical protein	4.64298	0.10039
MAB_0461	Hypothetical protein	4.63978	0.000154927
MAB_3016c	hypothetical protein	4.63888	1.77415e-05
MAB_0857	Putative monooxygenase	4.63757	7.50015e-06
MAB_4680c	Putative short-chain dehydrogenase/reductase	4.62774	0.000551779
MAB_0811	Conserved hypothetical membrane protein (resistance to D-cycloserine?)	4.61486	5.04834e-05
MAB_1242c	Hypothetical protein	4.61297	0.00189875
MAB_4735	Putative starvation-induced DNA protecting protein/Ferritin and Dps	4.589	7.41273e-05
MAB_0452c	Hypothetical protein	4.57602	1.04939e-05
MAB_1344c	Putative DTDP-glucose-4%2C6-dehydratase-related protein	4.57404	4.77639e-07
MAB_0800	Hypothetical protein	4.55154	7.92315e-05
MAB_1691	Hypothetical protein	4.5426	0.197933
MAB_3467c	18 kDa antigen (HSP 16.7)	4.52439	8.61905e-07
MAB_4139	Putative transcription regulator%2C ArsR family	4.45645	0.0037852
MAB_2355c	Putative ABC transporter ATP-binding protein	4.4356	9.96624e-07
MAB_0460	Hypothetical protein	4.40499	0.000159674
MAB_2028	Probable 3-oxoacyl-(Acyl-carrier-protein) synthase II KasB	4.40181	2.44357e-05
MAB_4621c	Putative acetyltransferase	4.38742	3.88759e-07
MAB_3763	Probable cutinase cut2 precursor	4.36671	1.42304e-06
MAB_0766	Hypothetical conserved integral membrane protein	4.34755	1.15646e-06
MAB_1339	Putative monooxygenase (luciferase-like)	4.34384	8.12205e-05
MAB_2904	Probable pyridoxamine 5'-phosphate oxidase	4.2786	7.50015e-06
MAB_2695	hypothetical protein	4.27719	0.149855
MAB_1683	Putative fatty acid desaturase	4.26889	0.0905683
MAB_3210c	hypothetical protein	4.25419	1.84283e-05
MAB_1684	Diaminobutyrate--2-oxoglutarate aminotransferase	4.22601	0.210943
MAB_2903	Hypothetical protein	4.18924	8.47471e-06
MAB_1124c	Probable para-aminobenzoate synthase component I	4.18796	3.37795e-06
MAB_1682	Probable NAD-dependent epimerase/dehydratase	4.18365	0.11871
MAB_2177	Probable ABC transporter%2C periplasmic	4.18314	1.12745e-06
MAB_3959c	Putative ATP-dependent Clp protease	4.15855	1.93694e-05
MAB_1264	Hypothetical protein	4.13129	6.32972e-06
MAB_0404c	Putative acetyltransferase	4.1281	1.20676e-06
MAB_3427	hypothetical protein	4.1278	1.37816e-05
MAB_2297	Erm41	4.07838	4.40686e-06
MAB_3984c	Putative metal transporter ATPase	4.06694	1.23866e-05
MAB_3465	Putative sulfate transporter/antisigma-factor	4.06277	1.64409e-06
MAB_4837c	Possible phosphotransferase	4.05808	4.40686e-06
MAB_0735	Hypothetical protein	4.05383	0.00114674
MAB_1685	Putative decarboxylase	4.04731	0.046803
MAB_2296	30S ribosomal protein S1	0.396943	0.167481
MAB_4140	hypothetical protein	4.0176	0.000321059
MAB_1044c	Hypothetical glyoxalase/bleomycin resistance protein	4.01349	0.000600269
MAB_4857	hypothetical protein	3.99468	9.96624e-07
MAB_1855c	Putative zinc-binding alcohol dehydrogenase	3.95616	8.94225e-06
MAB_2027	Putative acyl carrier protein	3.94767	0.000403477
MAB_2387	hypothetical protein	3.94673	7.95242e-06
MAB_1496c	Putative FAD-binding monooxygenase	3.9004	2.78592e-06
MAB_1846	Putative ABC transporter ATP-binding protein	3.89346	1.42444e-06
MAB_4820	Hypothetical protein	3.87786	9.96624e-07
MAB_3375	Putative transcriptional regulator%2C ArsR family	3.84477	2.45329e-06
MAB_1694	Putative YrbE family protein	3.81584	0.193099
MAB_0163c	Probable phosphotransferase	3.80221	2.83214e-06
MAB_1118c	Hypothetical protein	3.79429	2.36127e-05
MAB_0810c	Putative transcriptional regulator%2C GntR family	3.77703	5.28935e-05
MAB_1687	hypothetical protein	3.76746	0.290167
MAB_0495c	hypothetical protein	3.75296	2.67955e-06
MAB_3180	hypothetical protein	3.71576	7.50015e-06
MAB_1429	Putative permease of the major facilitator superfamily	3.71436	1.12603e-06
MAB_4543c	hypothetical protein	3.69936	3.90913e-06
MAB_1695	Putative Mce family protein	3.69554	0.190251
MAB_4285	hypothetical protein	3.68229	9.948e-05
MAB_3424c	hypothetical protein	3.68052	3.40015e-05
MAB_0668c	Probable O-methyltransferase OmT	3.67851	3.44359e-05
MAB_2693	Hypothetical protein	3.67803	0.0455615
MAB_2780c	Putative transporter	3.6664	1.01314e-06
MAB_4908c	Putative luciferase-like oxidoreductase	3.65134	1.16905e-05
MAB_3387	Putative GntR-family regulatory protein	3.64803	0.000529326
MAB_1693	Conserved hypothetical protein (YrbE family?)	3.64043	0.168464
MAB_0094c	Probable methionine aminopeptidase%2C type I (MAP)	3.59233	1.20754e-05
MAB_0115c	hypothetical protein	3.58655	1.52405e-05
MAB_3311c	hypothetical protein	3.58322	0.000270949
MAB_1688	Hypothetical protein	3.57705	0.215095
MAB_4862	Putative transcriptional regulator%2C ArsR family	3.57388	0.000167083
MAB_1263	Hypothetical protein	3.55209	5.73606e-06
MAB_2845	Probable trans-aconitate methyltransferase	3.54549	9.96624e-07
MAB_1874	Putative oxidoreductase	3.519	1.15646e-06
MAB_3464	Hypothetical protein	3.51825	1.93056e-05
MAB_0335	Probable cobalamin synthesis protein	3.51269	0.0768399
MAB_1689	Probable daunorubicin resistance ABC transporter ATP-binding subunit DrrA	3.51157	0.198449
MAB_0465	Hypothetical protein	3.49923	0.000174242
MAB_1692	Putative polyketide synthase Pks16/acyl-CoA synthetase	3.48582	0.161856
MAB_1409c	tap	3.48467	1.12745e-06
MAB_3077c	hypothetical protein	3.48046	1.21999e-05
MAB_1588c	Putative oxidoreductase	3.44707	0.00231616
MAB_1690	Putative ABC transporter transmembrane protein	3.44004	0.276968
MAB_3821c	30S ribosomal protein S10	1.45848	0.00109743
MAB_3772c	30S ribosomal protein S11	1.18914	0.0228034
MAB_4052c	Putative lipase/esterase	3.4252	1.16905e-05
MAB_4290c	hypothetical protein	3.42406	1.83168e-05
MAB_3726	Putative transcriptional regulator%2C WhiB family	3.41164	0.000836789
MAB_0873	hypothetical protein	3.40578	1.72011e-05
MAB_0162c	hypothetical protein	3.40525	2.10848e-05
MAB_0457	Hypothetical protein	3.39645	0.0119762
MAB_2738c	Hypothetical protein	3.38962	3.5011e-06
MAB_3312	Putative transcriptional regulator%2C TetR family	3.38346	0.00048283
MAB_3209c	Hypothetical protein	3.36702	0.000135684
MAB_1362	Probable alternative RNA polymerase sigma factor	3.35491	3.76697e-06
MAB_3851c	30S ribosomal protein S12	1.09135	0.00621262
MAB_3369	Putative integral membrane amino acid transport protein	3.33	0.000108482
MAB_0458	Hypothetical protein	3.32509	0.00198187
MAB_t5046c	tRNA-Tyr(GTA)	3.31983	0.0902126
MAB_1046c	Hypothetical cobalamin synthesis protein P47K/CobW	3.31457	0.129087
MAB_2750c	Probable transcriptional regulatory protein	3.30465	1.37816e-05
MAB_3696c	Putative transcriptional regulator	3.28123	1.21642e-06
MAB_0451c	Possible cysteine synthase	3.28034	0.000440799
MAB_1727c	Bacteriophage protein	3.2695	0.000183044
MAB_3773c	30S ribosomal protein S13	0.837547	0.0256258
MAB_1019c	Probable glycosyl transferase	3.2577	0.000602284
MAB_1528c	Probable oxidoreductase	3.24966	8.2003e-05
MAB_2886c	Hypothetical protein	3.24241	3.86042e-05
MAB_0736	Hypothetical protein	3.24179	0.0074928
MAB_0990c	hypothetical protein	3.24023	0.000270949
MAB_3587c	hypothetical protein	3.23131	0.00013436
MAB_1697	Putative Mce family protein	3.22066	0.126896
MAB_t5011	tRNA-Thr(TGT)	3.21821	0.000291272
MAB_3539	Putative transcriptional regulator%2C WhiB family	3.21537	4.8999e-05
MAB_4856c	Hypothetical protein	3.21121	0.0008838
MAB_0464	Hypothetical protein	3.19309	3.37568e-05
MAB_3028	RNA polymerase sigma factor	3.1882	1.19241e-06
MAB_1020	Probable undecaprenyl-phosphate galactosephosphotransferase	3.16324	0.000275015
MAB_1839	Diguanylate cyclase/phosphodiesterase	3.16205	1.83168e-05
MAB_4294	Probable aspartate aminotransferase AspC	3.16161	7.95242e-06
MAB_2604c	Putative transcriptional regulator%2C ArsR family	3.1609	4.87598e-05
MAB_0468	Probable transmembrane carbonic anhydrase	3.14467	0.000403477
MAB_1083c	hypothetical protein	3.14416	5.19736e-05
MAB_0466	Hypothetical protein	3.13894	0.000138822
MAB_3414c	Protein NrdI	3.1322	8.76365e-06
MAB_1696	Putative Mce family protein	3.12965	0.395907
MAB_3377	hypothetical protein	3.12798	1.63077e-05
MAB_2091	Hypothetical protein similar to Patatin	3.1211	1.39569e-06
MAB_1272	Hypothetical protein	3.11757	0.000164238
MAB_1698	Putative Mce family protein	3.11627	0.0393127
MAB_2240	Putative ferredoxin	3.10997	0.015775
MAB_0827	Hypothetical short-chain dehydrogenase/reductase	3.10569	0.00112542
MAB_2717c	hypothetical protein	3.09972	5.73666e-05
MAB_4358c	Putative biphenyl-2%2C3-diol 1%2C2-dioxygenase III	3.0836	0.00196523
MAB_4141	PE/PPE family protein	3.08208	0.000189166
MAB_0802	Hypothetical protein	3.08171	0.000102753
MAB_3913	Putative translocator	3.07981	1.64409e-06
MAB_2649	Putative membrane protein%2C MmpS family	3.07138	0.0313005
MAB_4409	Probable hydrogen peroxide-inducible genes activator	3.06246	0.000406866
MAB_0545	Protein lsr2 precursor	3.05388	3.40015e-05
MAB_4083c	Heparin-binding hemagglutinin (adhesin)	3.03739	8.2003e-05
MAB_2562c	Probable transcriptional regulatory protein ArsR	3.03299	0.000224081
MAB_0927	Probable glycosyltransferase	3.03073	2.27638e-05
MAB_t5027	tRNA-Asn(GTT)	3.02865	0.000980724
MAB_4532c	eis2	3.02176	9.24224e-06
MAB_3018	Putative transcriptional regulator%2C GntR family	3.01484	1.20279e-05
MAB_2706c	Putative transporter	3.0092	0.00486451
MAB_1428	hypothetical protein	3.00477	3.46295e-06
MAB_1493c	Probable enoyl-CoA hydratase/isomerase	2.9966	0.000900379
MAB_2602c	Putative transcriptional regulator%2C ArsR family	2.99333	2.46273e-05
MAB_0332c	30s ribosomal protein S14.2	2.80842	0.184563
MAB_1892	Hypothetical protein	2.98087	0.000135591
MAB_0351	Catalase	2.97284	0.0268564
MAB_0768	hypothetical protein	2.96752	1.59413e-05
MAB_4114	hypothetical protein	2.96437	0.000247152
MAB_1091	Hypothetical protein	2.95599	8.67769e-06
MAB_2868c	hypothetical protein	2.95566	6.32767e-05
MAB_4542c	hypothetical protein	2.95109	1.53317e-05
MAB_4383c	Putative membrane protein%2C MmpS	2.9468	0.00313339
MAB_2118	Hypothetical protein	2.94336	0.00021031
MAB_3310c	Oxygen-insensitive NAD(P)H nitroreductase	2.93714	0.00090813
MAB_1076	Mycobacterial persistence regulator MrpA (two component response transcriptional regulatory protein)	2.93661	2.11539e-05
MAB_0438c	hypothetical protein	2.92533	0.000209305
MAB_t5015	tRNA-Phe(GAA)	2.92159	2.5574e-05
MAB_3960c	hypothetical protein	2.90882	0.000111649
MAB_3037c	hypothetical protein	2.90491	8.67898e-06
MAB_2958	Putative transmembrane-transport protein	2.89932	7.95242e-06
MAB_1494	Putative TetR-family transcriptional regulator	2.89132	0.00157514
MAB_3804c	30S ribosomal protein S14P/S29E	1.89295	0.000361492
MAB_0463c	Probable oxidase (copper-binding protein)	2.88857	3.36935e-05
MAB_4328c	hypothetical protein	2.87726	0.000124817
MAB_3108c	30s ribosomal protein S15	1.41481	0.00150236
MAB_3208c	Putative transcriptional regulator%2C LysR family	2.87256	8.8284e-05
MAB_3862	Putative transcriptional regulator%2C ArsR family	2.87145	0.108794
MAB_2892c	Pyridoxal biosynthesis lyase PdxS	2.86681	4.07601e-06
MAB_2739c	Probable thioredoxin TrxB	2.85144	6.70663e-05
MAB_1597	hypothetical protein	2.82932	7.80379e-05
MAB_3455c	Putative acyl-CoA thiolase	2.8231	0.000145787
MAB_3376	hypothetical protein	2.82022	3.40015e-05
MAB_4884c	Hypothetical protein	2.81386	5.15163e-05
MAB_1806	Hypothetical protein	2.81356	0.00916183
MAB_0676c	Hypothetical HIT-like (histidine triad) protein	2.81143	0.00932314
MAB_3229c	30s ribosomal protein S16	0.447674	0.118016
MAB_1700	Putative Mce family protein	2.79586	0.15953
MAB_3173c	hypothetical protein	2.79423	2.09475e-05
MAB_3211c	Carbonic anhydrase (carbonate dehydratase)	2.77774	9.59485e-06
MAB_3586c	Putative transcriptional regulator%2C TetR family	2.76797	0.000841418
MAB_1820c	Putative resolvase	2.73917	1.70833e-05
MAB_3355	Putative secreted hydrolase	2.73136	1.84283e-05
MAB_3036c	hypothetical protein	2.7249	0.000103529
MAB_1701	hypothetical protein	2.71507	0.119417
MAB_3049c	Hypothetical protein	2.70859	0.00023061
MAB_1031c	Probable manganese transport protein MntH	2.70154	0.124686
MAB_2324	Possible tRNA/rRNA methyltransferase	2.69387	5.80527e-05
MAB_4854c	Putative transcriptional regulator%2C ArsR family	2.6867	0.000168458
MAB_4855c	Hypothetical protein	2.68271	0.00522838
MAB_3166	hypothetical protein	2.67804	9.94142e-05
MAB_0459c	Possible glycosyl hydrolase	2.67598	2.21062e-05
MAB_4080c	hypothetical protein	2.66832	0.000180668
MAB_1499	Putative FAD dependent oxidoreductase	2.6653	0.000182286
MAB_3811c	30S ribosomal protein S17	-0.431389	0.0802619
MAB_4494c	hypothetical protein	2.655	0.000218141
MAB_1043c	Putative oxidoreductase	2.65288	0.00081506
MAB_1092	Hypothetical protein	2.64288	3.40015e-05
MAB_2891c	acyl-CoA thioesterase II	2.64245	8.57125e-06
MAB_3544	hypothetical protein	2.63978	7.53125e-06
MAB_4059c	hypothetical protein	2.63007	0.000133294
MAB_2388	Conserved hypothetical protein (lactoylglutathione lyase and related lyases?)	2.60742	7.50015e-06
MAB_4143c	Putative anti-ECFsigma factor%2C ChrR	2.60436	0.00018452
MAB_4132	Hypothetical protein	2.59826	0.000458759
MAB_0331c	30S ribosomal protein S18	2.89036	0.148524
MAB_2967c	hypothetical protein	2.5894	0.000263092
MAB_2488c	Conserved hypothetical protein (9 kDa antigen)	2.5888	5.28935e-05
MAB_4084c	Possible transcriptional regulator	2.58486	4.72489e-05
MAB_0160	Probable 4-oxalocrotonate tautomerase	2.5796	0.000153085
MAB_3386c	hypothetical protein	2.57737	0.000247152
MAB_0219	hypothetical protein	2.5745	2.51253e-05
MAB_0046	Probable PE family protein	2.57157	0.00127405
MAB_1296	hypothetical protein	2.5708	1.70381e-05
MAB_0338c	Hypothetical protein	2.56131	0.0118708
MAB_4478c	Putative short-chain dehydrogenase/reductase	2.55954	0.0175278
MAB_2768	hypothetical protein	2.55195	0.00338659
MAB_1616	Hypothetical protein	2.54194	0.000536695
MAB_1699	Putative Mce family protein	2.54176	0.201116
MAB_0159	Hypothetical 2-nitropropane dioxygenase	2.54001	3.41988e-05
MAB_1337c	Putative transcriptional regulator%2C AraC family	2.53959	9.31354e-05
MAB_4877c	hypothetical protein	2.53948	2.09475e-05
MAB_4921c	hypothetical protein	2.5352	1.00086e-05
MAB_0872	Probable cold shock-like protein B CspB	2.53268	8.0989e-05
MAB_4234c	Putative FMNH2-utilizing oxygenase	2.52969	0.000270145
MAB_3005c	hypothetical protein	2.52183	1.98405e-05
MAB_1340	hypothetical protein	2.51929	6.46987e-06
MAB_3883c	Putative transcriptional regulator%2C TetR family	2.51584	0.000144279
MAB_0770	Conserved hypothetical protein (YbaK/prolyl-tRNA synthetase associated region)	2.51471	5.32968e-05
MAB_1324	Putative monooxygenase	2.51385	0.0014708
MAB_1439c	Hypothetical protein	2.51218	0.00042308
MAB_3154c	hypothetical protein	2.50792	3.40015e-05
MAB_1950	Probable branched-chain amino acid aminotransferase (IlvE)	2.50738	1.21999e-05
MAB_4715c	hypothetical protein	2.50571	0.170981
MAB_2150c	Hypothetical protein	2.4991	0.000450543
MAB_4309c	Putative serine protease	2.49441	6.63131e-05
MAB_0841	Hypothetical protein	2.48647	0.000525906
MAB_3058	Hypothetical protein	2.48435	2.89896e-05
MAB_4644c	Putative transcriptional regulator%2C GntR family	2.48213	0.000297618
MAB_0249	hypothetical protein	2.46848	0.00627631
MAB_4657c	Putative short-chain dehydrogenase/reductase	2.46127	4.68965e-06
MAB_0929	hypothetical protein	2.458	0.000120564
MAB_4284c	Hypothetical protein	2.45237	0.000366077
MAB_3309c	hypothetical protein	2.44629	0.000954665
MAB_3863	hypothetical protein	2.42479	0.175553
MAB_3925	hypothetical protein	2.42304	0.00493978
MAB_4883c	Exopolyphosphatase%2C putative	2.41011	8.2003e-05
MAB_4620c	Hypothetical protein	2.40807	0.000221013
MAB_3506c	Putative short-chain dehydrogenase/reductase	2.39312	0.00473002
MAB_1762	hypothetical protein	2.39278	3.21383e-05
MAB_3543c	RNA polymerase sigma-E factor	2.39219	1.37816e-05
MAB_0287	Probable fatty-acid-CoA ligase FadD	2.39077	0.00090813
MAB_0540	hypothetical protein	2.38924	3.17506e-05
MAB_4054c	Conserved hypothetical protein (pyridoxamine 5'-phosphate oxidase?)	2.38783	1.52269e-05
MAB_4662c	hypothetical protein	2.38782	5.73666e-05
MAB_1058	hypothetical protein	2.37649	0.00210599
MAB_2275	Putative membrane protein%2C MmpL family	2.37344	0.000265758
MAB_3750c	Phosphoglucosamine mutase MrsA	2.3663	0.000319292
MAB_1856	Putative transcriptional regulator%2C MarR family	2.36533	0.000266971
MAB_4821c	hypothetical protein	2.36469	2.68658e-05
MAB_3923	hypothetical protein	2.36053	0.00746758
MAB_3764	Probable epoxide hydrolase EphA	2.35128	7.03285e-05
MAB_4414	Putative NAD-binding protein (D-isomer specific 2-hydroxyacid dehydrogenase?)	2.35085	0.000145931
MAB_4840c	Putative secreted protein	2.34533	7.14593e-05
MAB_4897c	30S ribosomal protein S18	0.867507	0.0113245
MAB_0924c	Putative organic hydroperoxide resistance protein/OsmC-like protein	2.34126	0.00507762
MAB_3214c	hypothetical protein	2.34059	8.39369e-05
MAB_2305c	hypothetical protein	2.33949	1.57047e-05
MAB_3426c	Putative short chain dehydrogenase/reductase	2.33824	0.00127864
MAB_2918c	hypothetical protein	2.33708	0.000380123
MAB_0095	Hypothetical helix-turn-helix domain protein	2.33659	4.42312e-05
MAB_3281	Putative enoyl-CoA hydratase/isomerase	2.33475	4.02117e-05
MAB_0499	Putative TetR-family transcriptional regulator	2.33434	0.00021031
MAB_2158c	Probable ATP-dependent RNA helicase	2.3242	0.000192373
MAB_3193c	Putative transcriptional regulator%2C TetR family	2.32269	0.00131328
MAB_4518c	Putative YrbE family protein	2.31822	0.000397111
MAB_1030	hypothetical protein	2.31182	0.00112468
MAB_2907	hypothetical protein	2.31011	0.019001
MAB_t5037	tRNA-Cys(GCA)	2.30626	0.000594187
MAB_3816c	30S ribosomal protein S19	0.228583	0.569184
MAB_3408c	hypothetical protein	2.29635	7.46765e-06
MAB_1612	Probable GTP1/Obg-family GTP-binding protein	2.29494	0.000168458
MAB_3432c	Probable cytosine permease	2.29072	2.49465e-05
MAB_1262	hypothetical protein	2.27993	0.000306863
MAB_3196c	30s ribosomal protein S2	1.14253	0.00520646
MAB_2603c	Probable conserved integral membrane protein	2.26673	0.000124817
MAB_2749c	Putative FeS assembly protein SufB	2.2641	0.000247152
MAB_0648	Hypothetical protein	2.25831	8.32013e-05
MAB_4632	Putative short chain dehydrogenase/reductase	2.25435	0.000155932
MAB_3042c	Probable GTP-binding protein HflX	2.25166	5.66862e-05
MAB_1048c	Probable class II aldolase	2.24159	0.000536695
MAB_4063c	Transcriptional regulator%2C HxlR family	2.24075	0.000681681
MAB_2670c	Histidinol dehydrogenase (HisD)	2.23903	5.32968e-05
MAB_1857c	hypothetical protein	2.23271	0.000102753
MAB_2917	Putative hydrolase	2.23246	0.000565229
MAB_1142c	Probable peptidyl-tRNA hydrolase (PTH)	2.22635	4.67239e-05
MAB_4537c	hypothetical protein	2.22619	2.5574e-05
MAB_1047c	Probable dihydrodipicolinate synthetase DapA	2.22194	0.000520011
MAB_3415c	Glutaredoxin-like protein NrdH	2.22117	0.000275015
MAB_1801	Bacteriophage protein	2.2197	0.00227286
MAB_3223c	Probable signal peptidase I LepB	2.2189	0.000101792
MAB_1530	Probable conserved lipoprotein LppS	2.21638	0.000224307
MAB_1634c	30s ribosomal protein S20	2.65851	1.93056e-05
MAB_4437	Probable acyl-CoA dehydrogenase FadE	2.21532	0.000141487
MAB_3194c	Hypothetical protein	2.21431	0.000354422
MAB_3814c	30S ribosomal protein S3	-0.298313	0.306973
MAB_2235	Possible siderophore-interacting protein	2.20555	0.00301371
MAB_4861c	Putative transcriptional regulator%2C ArsR family	2.20368	0.00188697
MAB_t5038	tRNA-Val(GAC)	2.20131	0.000162024
MAB_3463	Putative O-methyltransferase%2C family 3	2.20086	1.53044e-05
MAB_1795	Hypothetical protein	2.19368	0.0440621
MAB_3065c	hypothetical protein	2.18694	3.64253e-05
MAB_4101	Hypothetical protein	2.1827	0.00426918
MAB_3898c	hypothetical protein	2.18195	0.000205255
MAB_2293	Putative transcriptional regulator%2C MarR family	2.17734	0.000108482
MAB_3585c	hypothetical protein	2.17553	0.00531659
MAB_1556	hypothetical protein	2.17027	8.88586e-05
MAB_1767	Hypothetical protein	2.1699	8.60378e-05
MAB_4716c	Possible membrane transport protein	2.16749	5.28935e-05
MAB_3922c	hypothetical protein	2.1672	0.0222332
MAB_4539c	Putative acyl-CoA carboxylase alpha subunit AccA	2.16264	0.000386805
MAB_3771c	30S ribosomal protein S4	1.03252	0.0308929
MAB_2022	Putative transcriptional regulator%2C TetR family	2.15199	0.000217714
MAB_0103	Probable monooxygenase EthA	2.15162	4.77205e-05
MAB_1169	Putative hydrolase%2C alpha/beta fold	2.15078	0.00363831
MAB_0224	Hypothetical protein	2.1344	0.0234884
MAB_0405c	Hypothetical protein	2.13207	0.000153085
MAB_4745	Putative membrane protein%2C MmpS	2.13026	0.00237483
MAB_3697	Putative epimerase/dehydratase	2.12881	0.00119945
MAB_2989	Probable chloramphenicol acetyltransferase	2.12834	2.31988e-05
MAB_3218	Hypothetical protein	2.12653	0.00335743
MAB_0093	hypothetical protein	2.1236	0.000583497
MAB_0577c	Putative ABC transporter solute binding protein	2.11779	0.00292877
MAB_0354c	Oxidoreductase%2C 2-nitropropane dioxygenase family	2.11767	0.000459626
MAB_2617c	Probable cytochrome c oxidase subunit I	2.11619	4.13343e-05
MAB_2846	Probable transcriptional regulator%2C TetR family	2.1157	2.33436e-05
MAB_0446c	Hypothetical protein	2.10213	0.000128916
MAB_0467	Hypothetical protein	2.10084	0.00466335
MAB_2188	Sec-independent protein translocase protein TatC homolog	2.09348	0.000144924
MAB_4413c	Putative decarboxylase	2.09033	9.87871e-05
MAB_t5022c	tRNA-Lys(CTT)	2.08881	0.26671
MAB_1601c	Putative monooxygenase	2.08541	8.12205e-05
MAB_1077	Probable two component sensor kinase MprB	2.08431	0.000407207
MAB_3323c	Acetolactate synthase%2C large subunit (IlvB)	2.07685	0.000695635
MAB_4095c	Isocitrate lyase (AceA)	2.0757	0.000153469
MAB_t5033	tRNA-Pro(GGG)	2.07254	0.00269526
MAB_1572	hypothetical protein	2.06996	0.000211034
MAB_4714c	Probable fatty-acid-coa ligase FadD	2.06901	0.0040435
MAB_3078	Putative transcriptional regulator%2C TetR family	2.06664	5.08707e-05
MAB_1763	hypothetical protein	2.06484	0.000185598
MAB_3668	hypothetical protein	2.0633	2.913e-05
MAB_0402	hypothetical protein	2.06002	7.79408e-05
MAB_3222c	Ribonuclease HII (RNase HII)	2.05799	0.000499336
MAB_0880	hypothetical protein	2.05369	1.70381e-05
MAB_t5016c	tRNA-Arg(CCT)	2.04758	0.000357755
MAB_4748c	Conserved hypothetical protein (pyridoxamine 5'-phosphate oxidase?)	2.04707	0.0035093
MAB_1810	Bacteriophage protein	2.04522	0.00805233
MAB_2247c	2%2C3-dihydroxybenzoate-AMP ligase	2.04406	0.000238578
MAB_2396	Probable acetyltransferase	2.04296	4.67154e-05
MAB_2919c	Probable dipeptidyl peptidase IV	2.03608	0.000266971
MAB_1789	Bacteriophage protein	2.03469	0.00658124
MAB_2283	Putative oxidoreductase	2.02994	0.000750328
MAB_t5039c	tRNA-Glu(CTC)	2.02893	0.000710572
MAB_4876c	hypothetical protein	2.0282	0.000203357
MAB_2580c	Hypothetical protein	2.02581	0.0202908
MAB_3709c	Hypothetical protein	2.02426	0.00141932
MAB_1858	Probable ABC transporter antibiotic-transport ATP-binding protein	2.02146	0.000478714
MAB_1768	Hypothetical protein	2.02088	0.000174242
MAB_2029	Putative beta-ketoacyl synthase	2.0161	0.00100796
MAB_1788	Bacteriophage protein	2.01416	0.00288967
MAB_1518	hypothetical protein	2.01224	0.000198476
MAB_2248	Probable peptide synthetase MbtE	2.00395	0.000290306
MAB_3521c	Probable nitrite reductase	2.00308	0.000239512
MAB_0516c	hypothetical protein	1.99704	0.000466474
MAB_0112	Hypothetical protein	1.99305	0.00017409
MAB_4455c	Probable acyl-CoA synthetase FadD	1.98916	0.000498028
MAB_0843	Hypothetical protein	1.97883	0.0658896
MAB_3884	Possible flavoprotein	1.96787	0.00179765
MAB_t5043c	tRNA-Trp(CCA)	1.96725	0.000543926
MAB_2269c	Putative transcriptional regulator%2C MerR family	1.965	0.00026545
MAB_3699c	hypothetical protein	1.96408	0.000407207
MAB_2704	hypothetical protein	1.95986	8.58536e-05
MAB_4369c	Putative ferredoxin subunit of phenylpropionate dioxygenase	1.95427	0.00159014
MAB_1021	Putative MarR-family transcriptional regulator	1.95287	0.000225237
MAB_3084c	4-hydroxy-tetrahydrodipicolinate synthase	1.9526	2.39554e-05
MAB_0808c	Hypothetical protein	1.95255	0.0317056
MAB_4685	Possible glycosyl transferase	1.95108	0.000247152
MAB_t5014	tRNA-Asp(GTC)	1.94768	7.4631e-05
MAB_2239	Putative GntR-family transcriptional regulator	1.94484	0.00948483
MAB_3213c	Putative magnesium chelatase	1.94136	0.000120457
MAB_4087	hypothetical protein	1.9409	0.000203357
MAB_1847	Putative metalloprotease	1.93584	0.00203159
MAB_4792	Putative transcriptional regulator	1.93499	0.000872431
MAB_1531c	hypothetical protein	1.93252	7.74121e-05
MAB_0969	Putative transcriptional regulator%2C TetR	1.92886	8.12205e-05
MAB_0761c	Putative 3-hydroxyacyl-CoA dehydrogenase	1.92767	0.00012534
MAB_2233c	hypothetical protein	1.92765	0.0067328
MAB_3938	Putative Clp protease subunit	1.92449	0.000315439
MAB_3593	Possible Mg2+ transport P-type ATPase C MgtC	1.92146	0.000288773
MAB_3926	hypothetical protein	1.92124	0.00439078
MAB_0047	Probable PPE family protein	1.92112	0.000265697
MAB_0296	2%2C3-dihydro-2%2C3-dihydroxybenzoate dehydrogenase	1.92073	0.001435
MAB_1249	Hypothetical protein	1.91791	0.000200368
MAB_2971c	Putative oxidoreductase	1.91429	0.000360441
MAB_t5013	tRNA-Glu(TTC)	1.91276	0.00343699
MAB_3033	hypothetical protein	1.91238	3.42424e-05
MAB_4509c	hypothetical protein	1.90984	0.00050313
MAB_3795c	30S ribosomal protein S5	1.45684	0.00259745
MAB_4899c	30S ribosomal protein S6	0.993927	0.0132552
MAB_3385	hypothetical protein	1.90736	0.000266465
MAB_2178	Probable ABC transporter%2C ATP-binding protein	1.90596	0.000264062
MAB_4078c	2-deoxyribose-5-phosphate aldolase	1.90591	0.00337835
MAB_2119c	Putative polyketide synthase MbtD	1.90548	0.00950008
MAB_3897c	hypothetical protein	1.90191	0.00034373
MAB_0496c	hypothetical protein	1.89678	0.0034236
MAB_4842	Putative arsenate reductase ArsC	1.89633	0.00198239
MAB_t5005	tRNA-Ser(GCT)	1.89411	0.00115372
MAB_3850c	30S ribosomal protein S7	0.936835	0.0159155
MAB_t5006	tRNA-Arg(ACG)	1.89267	0.000520011
MAB_2272c	Putative transcriptional regulator%2C GntR	1.88983	0.00114
MAB_0901c	Putative transcriptional regulator%2C TetR family	1.88225	0.000553695
MAB_3564c	Hypothetical dipeptidyl aminopeptidase/ acylaminoacyl-peptidase related protein	1.87959	0.00118689
MAB_1394c	hypothetical protein	1.87927	2.75633e-05
MAB_3798c	30S ribosomal protein S8	2.29642	0.000118352
MAB_0432	hypothetical protein	1.87496	8.90575e-05
MAB_3371c	hypothetical protein	1.8689	0.00020108
MAB_0473	hypothetical protein	1.86392	0.0119657
MAB_1341	hypothetical protein	1.86182	0.000153085
MAB_4679	Putative dioxygenase	1.86133	0.00485499
MAB_0187	hypothetical protein	1.8612	0.00180622
MAB_t5003	tRNA-Leu(CAG)	1.84907	0.0869789
MAB_3056c	hypothetical protein	1.84884	0.000607131
MAB_4176c	hypothetical protein	1.84703	0.000128781
MAB_4433c	Hypothetical protein	1.84637	0.00105304
MAB_0121	Rhodanese-like protein	1.84581	0.000305222
MAB_3176c	hypothetical protein	1.84454	0.0475432
MAB_2121c	Putative phenyloxazoline synthase MbtB/ thioesterase	1.84349	0.00254017
MAB_2068c	Putative transcriptional regulator	1.84309	0.000143697
MAB_2481	Putative integral membrane transporter	1.83957	0.00011122
MAB_0145c	Probable transcriptional regulator%2C TetR family	1.83668	0.000720007
MAB_1519	Hypothetical protein	1.83472	7.4631e-05
MAB_0849c	hypothetical protein	1.83088	0.0117653
MAB_1120c	Conserved hypothetical protein (alkylated DNA repair protein?)	1.82896	0.000151148
MAB_3520c	Possible transcriptional regulatory protein	1.82822	5.9613e-05
MAB_0926	Probable glycosyltransferase	1.82805	0.0248555
MAB_2374c	hypothetical protein	1.82668	0.000288773
MAB_1084c	hypothetical protein	1.82398	0.000268316
MAB_3340	Probable sensor histidine kinase	1.82354	0.000824128
MAB_2187	Sec-independent protein translocase protein TatA/E	1.82227	0.000382573
MAB_2436	Conserved hypothetical protein (fibronectin-attachment?)	1.81889	8.06713e-05
MAB_4332	Possible transcriptional regulatory protein TetR	1.81802	0.00368422
MAB_0347	Cell division control protein 48 CDC48	1.8179	9.87871e-05
MAB_0783c	Bacteriophage protein	1.81209	0.000406866
MAB_2165	Probable acetolactate synthase%2C large subunit	1.80713	0.000727181
MAB_4667	Putative amidohydrolase	1.80618	0.00016101
MAB_t5009c	tRNA-Pro(CGG)	1.80572	0.000996686
MAB_3751c	30S ribosomal protein S9	2.87533	0.000145333
MAB_2086c	Truncated transposase-like protein IS1601-D	1.80091	0.0038799
MAB_2256	Probable polyketide synthase	1.80029	0.000126628
MAB_1888	Conserved hypothetical protein (thioesterase?)	1.80012	0.000230115
MAB_3716	hypothetical protein	1.79782	0.000345545
MAB_0131c	hypothetical protein	1.79665	0.0171822
MAB_2740c	Probable oxidoreductase	1.79611	0.000110806
MAB_2132	Probable ATP phosphoribosyltransferase	1.79055	4.38867e-05
MAB_0068	Putative transcriptional regulator%2C GntR family	1.79037	8.91473e-05
MAB_3370	Putative branched-chain amino acid transport protein	1.79009	0.0248337
MAB_0074c	Putative (cyclohexanone) monooxygenase	1.78671	0.00126278
MAB_4173	Possible oxidoreductase	1.78603	0.00471253
MAB_2890c	Glutamine amidotransferase subunit PdxT	1.78534	0.000171571
MAB_2707	Putative transcriptional regulator	1.78307	0.000853601
MAB_3713c	hypothetical protein	1.78025	0.00124003
MAB_1764	Hypothetical protein	1.77948	0.0407511
MAB_0403	hypothetical protein	1.77742	0.000452573
MAB_4810c	Hypothetical protein	1.77564	0.000860511
MAB_1458	hypothetical protein	1.77499	0.000107434
MAB_2251	hypothetical protein	1.77192	0.0136319
MAB_4844c	Putative regulatory protein%2C ArsR family	1.77132	0.00016505
MAB_2232c	Putative FtsK/SpoIIIE family protein	1.76984	0.00877698
MAB_2819	Putative steroid dehydrogenase	1.76844	0.00628831
MAB_1808	Bacteriophage protein	1.76797	0.109015
MAB_3584	Hypothetical protein	1.76777	0.0339594
MAB_4443	Probable 3-oxoacyl-[acyl-carrier protein] reductase	1.76728	0.0143251
MAB_1081	Hypothetical porin precursor	1.76705	0.000335778
MAB_3212c	hypothetical protein	1.76609	0.000103529
MAB_2277	Probable aldehyde dehydrogenase	1.76462	0.000402203
MAB_t5047	tRNA-Gly(CCC)	1.76401	0.000590598
MAB_3149	Putative membrane protein%2C MmpS family	1.76206	0.0467753
MAB_1923c	hypothetical protein	1.76193	0.100903
MAB_3466c	Hypothetical protein	1.75953	0.00042741
MAB_2381	Probable oxidoreductase	1.75947	0.000429105
MAB_2255	Probable non-ribosomal peptide synthetase	1.75943	0.00199285
MAB_1462c	Conserved hypothetical protein (Glyoxalase/ Bleomycin resistance protein?)	1.75876	0.000552788
MAB_3892c	50S ribosomal protein L1	0.873307	0.0077259
MAB_2249	Probable lysine-N-oxygenase MbtG	1.75586	0.0545944
MAB_4730	Putative LysR-family transcriptional regulator	1.75361	0.000102753
MAB_0142c	Putative monooxygenase	1.74406	0.00116559
MAB_2934	Probable Asp/Glu racemase	1.7402	0.000291945
MAB_2122	Putative peptide synthetase MbtE	1.73947	0.000487393
MAB_t5044c	tRNA-Met(CAT)	1.73921	0.000348764
MAB_4233c	Putative monooxygenase (luciferase-like)	1.73776	0.00295109
MAB_4528c	hypothetical protein	1.73401	0.000639076
MAB_3172c	hypothetical protein	1.73183	0.000914738
MAB_4863	Probable arsenic-transport integral membrane protein ArsC	1.73062	0.000909231
MAB_4456	Putative cytochrome P450	1.72814	0.0019332
MAB_3034	Probable hydrolase	1.72667	0.000200793
MAB_2021c	Putative carboxymuconolactone decarboxylase	1.71902	0.0029225
MAB_t5028	tRNA-Met(CAT)	1.71661	0.00456876
MAB_3579c	Putative acyl-CoA synthase/polyketide synthase	1.7094	0.00175545
MAB_0775	Hypothetical protein	1.7074	0.00112506
MAB_3153c	Hypothetical protein	1.70625	0.000200368
MAB_2899c	Putative transcription regulator%2C AraC family	1.70321	0.000217483
MAB_1348	hypothetical protein	1.70176	0.000310782
MAB_4071	Hypothetical protein	1.69165	0.0934317
MAB_3012	Probable methylated-DNA--protein-cysteine methyltransferase	1.68754	0.000649178
MAB_t5002	tRNA-Ala(TGC)	1.68049	0.000312774
MAB_4686	Possible glycosyl transferase	1.67944	0.00161393
MAB_3894c	Transcription antitermination protein NusG	1.67763	0.000485263
MAB_3573c	HAD-superfamily phosphatase%2C subfamily IIIC:FkbH	1.67758	0.000142097
MAB_1587c	Probable fatty acid desaturase	1.67645	0.00560303
MAB_0292c	Putative ISXo8 transposase	1.67376	0.000725842
MAB_3724c	Probable RNA polymerase sigma-D factor	1.67209	0.000337231
MAB_2131	Probable phosphoribosyl-ATP pyrophosphatase	1.66988	7.40066e-05
MAB_3127	hypothetical protein	1.66934	0.000554992
MAB_3682c	hypothetical protein	1.66886	0.00020108
MAB_4947	Beta-lactamase-like protein	1.66643	0.0193329
MAB_1996	hypothetical protein	1.66608	0.000174242
MAB_1970	Anthranilate phosphoribosyltransferase TrpD	1.66501	0.000372192
MAB_t5041c	tRNA-Ala(GGC)	1.66379	0.155162
MAB_2238	Putative transcription regulator%2C LysR family	1.66357	0.000310658
MAB_1657c	hypothetical protein	1.66032	0.000718574
MAB_4325c	Hypothetical protein	1.66026	0.000817693
MAB_2541c	Probable transcriptional regulatory protein TetR	1.6598	0.00112038
MAB_3070	Putative short-chain dehydrogenase/reductase	1.65862	0.02613
MAB_1201c	Hypothetical transcription elongation factor GreA	1.65599	0.000133292
MAB_2486c	Glutamate synthase%2C large subunit	1.65409	0.000101773
MAB_2237c	Probable FAD-dependent monooxygenase	1.65393	0.0010087
MAB_2487	Hypothetical protein	1.65313	0.157395
MAB_t5025c	tRNA-Gly(TCC)	1.65183	0.32703
MAB_1353c	Putative transcriptional regulator%2C GntR family	1.65181	0.00169042
MAB_3895c	Probable preprotein translocase SecE subunit	1.65151	0.000477301
MAB_2325	Putative short-chain dehydrogenase/reductase	1.6501	0.000910486
MAB_2983c	Probable chloramphenicol resistance protein	1.64813	0.000452573
MAB_3226c	tRNA (guanine-N(1)-)-methyltransferase (TrmD)	1.64537	0.00297073
MAB_0497	Conserved hypothetical protein (abortive infection protein?)	1.64432	0.000610537
MAB_0083	Putative transcriptional regulator%2C MarR family	1.64361	0.00017531
MAB_2114c	Luciferase-like	1.64162	0.0152973
MAB_3055c	hypothetical protein	1.64106	0.000745857
MAB_0267	hypothetical protein	1.64058	0.000120182
MAB_4736	Conserved hypothetical protein (serine/threonine-protein kinase PknE?)	1.6365	0.00432688
MAB_3068c	Possible transcriptional regulatory protein	1.63412	0.000268316
MAB_4624	Putative phenylacetic acid degradation protein	1.63166	0.00335133
MAB_1130	hypothetical protein	1.62873	0.00144509
MAB_1769	Hypothetical protein	1.62711	0.00201014
MAB_2959	Putative acetyltransferase	1.62504	0.00087022
MAB_3761c	hypothetical protein	1.62503	0.000118641
MAB_3877c	50S ribosomal protein L10	3.42928	0.000156069
MAB_4619	Probable citrate synthase	1.62066	0.000763797
MAB_2517c	hypothetical protein	1.61767	0.0514259
MAB_3810	Putative hydrolase%2C alpha/beta fold	1.61308	0.000763138
MAB_4643c	Amidase family protein	1.61307	0.00192498
MAB_2527	hypothetical protein	1.61179	0.00748688
MAB_0809c	Conserved hypothetical PPE family protein	1.60861	0.128093
MAB_2019	Putative VanY-type carboxypeptidase	1.60772	0.000611495
MAB_0290	Probable 3-carboxymuconate cycloisomerase (PcaB)	1.60561	0.000730069
MAB_0234	Hypothetical protein	1.60465	0.285626
MAB_2298	Dephospho-CoA kinase	1.60367	0.000307914
MAB_2234c	Conserved hypothetical protein (AAA ATPase?)	1.60229	0.00313938
MAB_1387	Putative esterase/lipase/beta-lactamase	1.60161	0.000153085
MAB_3708c	hypothetical protein	1.60107	0.00199285
MAB_1797	Bacteriophage protein	1.59958	0.124875
MAB_4822	Conserved hypothetical protein (phage protein?)	1.59949	0.000295633
MAB_3893c	50S ribosomal protein L11	0.856211	0.015775
MAB_0737c	hypothetical protein	1.59858	0.0317148
MAB_0097	Conserved hypothetical protein (PHP domain protein)	1.59755	0.00022445
MAB_2658	hypothetical protein	1.59578	0.000611495
MAB_4845	Low-affinity inorganic phosphate transporter PitA	1.59395	0.0013731
MAB_4183c	Possible carboxylate-amine ligase	1.59171	0.000483799
MAB_1273	Possible cysteine synthase A CysK2	1.59164	0.00599451
MAB_2221	Putative pyridoxamine 5'-phosphate oxidase-related protein	1.59058	0.000555307
MAB_4553	Probable alternative RNA polymerase sigma factor SigG	1.58929	0.000878576
MAB_0492	hypothetical protein	1.58836	0.00047901
MAB_4195c	Putative major facilitator superfamily	1.58758	0.00560572
MAB_3542c	Conserved hypothetical protein (possible anti-sigma factor)	1.58649	0.000338376
MAB_2321	Translation initiation factor IF-3 (InfC)	1.58112	0.000375955
MAB_1819c	Hypothetical protein	1.58101	0.000205255
MAB_4750	Putative short chain dehydrogenase/reductase	1.57875	0.0200211
MAB_0994	Putative NAD-dependent epimerase/dehydratase	1.57254	0.000817693
MAB_2900	hypothetical protein	1.57042	0.0015536
MAB_3217	Hypothetical protein	1.56873	0.0106821
MAB_0175	Antigen 85-C precursor	1.56867	0.00103267
MAB_1261	Hypothetical protein	1.56865	0.00234481
MAB_2292c	hypothetical protein	1.56812	0.00109894
MAB_3438	Putative short-chain dehydrogenase/reductase	1.56668	0.00284523
MAB_2870	hypothetical protein	1.56564	0.00627631
MAB_4719c	Hypothetical protein	1.56325	0.00360578
MAB_2692c	hypothetical protein	1.56283	0.000102753
MAB_0144c	Putative oxidoreductase EphD	1.56191	0.000825574
MAB_t5020c	tRNA-Arg(CCG)	1.56039	0.0387046
MAB_0769c	Hypothetical transcriptional regulator	1.55937	0.000985212
MAB_4836c	Hypothetical glycosyl transferase	1.55728	0.0196486
MAB_t5036	tRNA-Gly(GCC)	1.55709	0.297054
MAB_2675	Conserved hypothetical protein (NUDIX hydrolase?)	1.55394	0.00260322
MAB_4655	Conserved hypothetical protein (metallophosphoesterase-like)	1.55176	0.0036811
MAB_3522c	Probable nitrite reductase	1.54933	0.000811694
MAB_1613	Probable glutamate 5-kinase (ProB)	1.54723	0.000962834
MAB_0900c	Putative phenylacetic acid degradation protein PaaN	1.54531	0.00399272
MAB_2252	hypothetical protein	1.54261	0.00832396
MAB_1424c	Putative transcriptional regulator%2C TetR family	1.53946	0.000186719
MAB_4124	Conserved hypothetical protein (GNAT acetyltransferase?)	1.53736	0.0219954
MAB_3215c	Hypothetical protein	1.53664	0.00206243
MAB_3752c	50S ribosomal protein L13	2.15956	7.79408e-05
MAB_0223	Hypothetical protein	1.53417	0.261512
MAB_2973c	Putative methyltransferase	1.53206	0.000162024
MAB_3003c	Probable deoxyuridine 5-triphosphate nucleotidohydrolase	1.52899	0.00023228
MAB_0136	hypothetical protein	1.52735	0.0128481
MAB_1802	Bacteriophage protein	1.52659	0.0767704
MAB_3038	Probable repressor LexA	1.52567	0.00109551
MAB_3939	hypothetical protein	1.52539	0.000808732
MAB_0343	Aspartate kinase	1.52214	0.000307914
MAB_1257	4-hydroxy-3-methylbut-2-enyl diphosphate reductase	1.52111	0.00012534
MAB_4791c	Hypothetical protein	1.52035	0.00343699
MAB_1356	hypothetical protein	1.51535	0.00127864
MAB_4711	hypothetical protein	1.51477	0.000359897
MAB_3206c	Putative transcriptional regulator%2C TetR	1.51458	0.00250803
MAB_0233	Putative phage tail tape measure protein TMP	1.5141	0.00902844
MAB_4956c	VapC5	1.51222	0.000128781
MAB_1859	Probable ABC transporter antibiotic-transport integral membrane protein	1.50915	0.00634497
MAB_1987	3-deoxy-7-phosphoheptulonate synthase	1.50359	0.000192373
MAB_0148c	PPE family protein	1.5031	0.00050313
MAB_0923c	hypothetical protein	1.50277	0.00883629
MAB_2871c	hypothetical protein	1.50132	0.00173634
MAB_2822c	DNA-directed RNA polymerase omega subunit	1.49995	0.000590598
MAB_0236	Hypothetical protein	1.49923	0.0206685
MAB_0032	Glutamine amidotransferase of anthranilate synthase component II (PabA)	1.49386	0.000209305
MAB_4846	hypothetical protein	1.49309	0.0229161
MAB_3896c	hypothetical protein	1.49112	0.00116428
MAB_4094c	Probable 3-hydroxybutyryl-CoA dehydrogenase	1.48763	0.000241694
MAB_1799	Bacteriophage protein	1.48562	0.167607
MAB_0066c	Putative transcriptional regulator%2C AraC family	1.48432	0.00136718
MAB_4427c	Putative transcriptional regulator	1.48391	0.00344287
MAB_3944	hypothetical protein	1.48256	0.00122992
MAB_2962	Probable fatty-acid-CoA ligase FadD	1.48252	0.00305084
MAB_1397c	hypothetical protein	1.48224	0.000586576
MAB_0149c	Hypothetical protein	1.47975	0.000230115
MAB_2821c	Putative pantothenate metabolism flavoprotein	1.47601	0.000977285
MAB_3292c	DNA-binding protein HU homolog (Histone-like)	1.47438	0.00893957
MAB_4181	Sulfate adenylate transferase%2C subunit 2 (CysD)	1.47377	0.00328462
MAB_3860c	Probable acyl-CoA dehydrogenase FadE	1.47333	0.00012534
MAB_1871	hypothetical protein	1.47026	0.000643739
MAB_2999c	Possible alternative RNA polymerase SigI	1.46492	0.00404984
MAB_1665	Heat-inducible transcription repressor HrcA	1.46484	0.000238578
MAB_0522c	Probable monooxygenase	1.46476	0.0070831
MAB_3807c	50S ribosomal protein L14	1.87815	0.000241694
MAB_3793c	50S ribosomal protein L15	1.18453	0.00613659
MAB_3555	Major facilitator superfamily	1.45727	0.00254361
MAB_4500	Putative transmembrane efflux protein	1.457	0.0101554
MAB_3813c	50S ribosomal protein L16	-0.729396	0.00897557
MAB_4617	Methylcitrate dehydratase family (MmgE/PrpD)	1.45525	0.0158435
MAB_0479	Putative regulatory protein%2C MarR	1.45469	0.00064464
MAB_3431c	Probable isochorismatase hydrolase	1.45407	0.00103335
MAB_3179c	Putative transcriptional regulator%2C LysR family	1.45273	0.00121185
MAB_1890c	hypothetical protein	1.45145	0.00112038
MAB_4684	Putative transcriptional regulator%2C TetR family	1.44976	0.00925705
MAB_4839c	Putative transporter%2C MFS family	1.44918	0.0111974
MAB_1793	Phage associated (putative structural protein)	1.44701	0.163755
MAB_1785	Bacteriophage protein	1.44504	0.0750499
MAB_4417c	Probable aminotransferase	1.44307	0.000247152
MAB_2020c	Possible bifunctional enzyme HhdD isomerase + cyclase/dehydrase	1.44038	0.0036811
MAB_4296c	hypothetical protein	1.44023	0.00042308
MAB_3621c	Probable taurine dioxygenase	1.43926	0.00194828
MAB_0407c	Conserved hypothetical protein (metallophospho esterase?)	1.43642	0.000795001
MAB_t5031c	tRNA-Leu(GAG)	1.43589	0.0232992
MAB_1807	Bacteriophage protein	1.43209	0.117514
MAB_3445c	Hypothetical protein	1.43205	0.00725049
MAB_3639	Putative luciferase-like protein	1.43068	0.00125675
MAB_3324	hypothetical protein	1.42994	0.00560572
MAB_2250	Putative MbtH family protein	1.42987	0.0199877
MAB_3785c	Probable conserved lipoprotein LppF	1.42843	0.000459626
MAB_4724	Sodium/calcium exchanger family protein	1.42825	0.00813469
MAB_3025	Possible ribonuclease BN	1.42781	0.00220449
MAB_1850c	Hypothetical protein	1.42524	0.00907675
MAB_3949c	hypothetical protein	1.425	0.0016068
MAB_0301	Putative carboxylesterase	1.42358	0.000960784
MAB_0383c	Putative transcriptional regulator%2C PadR-like	1.42302	0.00312667
MAB_2774c	Probable protein-export membrane protein SecG	1.4178	0.000792945
MAB_0559	Probable carbonic anhydrase (carbonate dehydratase)	1.41616	0.000354822
MAB_3796c	50S ribosomal protein L18	1.62337	0.00249672
MAB_1873c	Putative TetR family transcriptional regulator	1.41454	0.00163947
MAB_4180	Putative transcriptional regulator%2C IclR family	1.41223	0.0039544
MAB_1138c	Putative transcriptional regulator%2C MarR family	1.41209	0.00393546
MAB_3317c	Probable peptide synthetase NRP	1.40958	0.000382307
MAB_3338c	Hypothetical protein	1.40932	0.0419218
MAB_2460	hypothetical protein	1.40883	0.00458701
MAB_t5045c	tRNA-Thr(GGT)	1.40859	0.219055
MAB_1413	hypothetical protein	1.40609	0.000543926
MAB_1395	Probable multidrug resistance transporter%2C Bcr/CflA family	1.40574	0.00107385
MAB_3107c	Possible lipoprotein LppU	1.40468	0.000740661
MAB_3146c	hypothetical protein	1.40268	0.00340815
MAB_4018	Similarity with UbiE/COQ5 methyltransferase	1.40192	0.118255
MAB_2519c	hypothetical protein	1.4006	0.0192292
MAB_2869	Putative glyoxalase/bleomycin resistance protein	1.40019	0.00269793
MAB_4752	hypothetical protein	1.39948	0.000464098
MAB_4471	Hypothetical protein	1.39903	0.00050313
MAB_4654	Conserved hypothetical protein (plastocyanin-like)	1.39887	0.107606
MAB_2253	Conserved hypothetical protein (MerR?)	1.39875	0.00892303
MAB_3968	Putative sulfotransferase	1.39855	0.00899997
MAB_4463	Hypothetical protein	1.39783	0.00358014
MAB_3683c	Tryptophanyl-tRNA synthetase (TrpS)	1.39773	0.000234359
MAB_3097	Hypothetical protein	1.39683	0.00362092
MAB_2966c	Possible hemoglobine-related protein HMP	1.39313	0.00238899
MAB_4850c	Phosphate ABC transporter%2C permease protein PstA-1	1.39303	0.0103399
MAB_0612c	Probable acetyl-CoA acetyltransferase FadA	1.39156	0.00851941
MAB_0225	Hypothetical protein	1.39134	0.1485
MAB_1777	Hypothetical protein	1.38992	0.0937419
MAB_2380c	Putative transcriptional regulator%2C TetR family	1.38738	0.000364173
MAB_3066c	hypothetical protein	1.38609	0.000148032
MAB_t5024c	tRNA-Arg(TCT)	1.38311	0.129211
MAB_2050	Putative HTH-type transcriptional regulator AraC	1.38237	0.001435
MAB_2039	Probable lipase LipH (carboxylesterase)	1.38168	0.000845126
MAB_4541	Putative transcriptional regulator%2C TetR family	1.37934	0.00185328
MAB_0566c	Hypothetical protein	1.37668	0.00106599
MAB_4841	Putative transcriptional regulator%2C ArsR family	1.37451	0.000399849
MAB_1066	Hypothetical protein	1.37384	0.00156384
MAB_2236c	Putative short-chain dehydrogenase/reductase	1.3722	0.0439355
MAB_0098	Putative TetR-family transcriptional regulator	1.37146	0.00114508
MAB_1627	Conserved hypothetical protein (ComEC/Rec2-related protein?)	1.37099	0.000485263
MAB_3412	hypothetical protein	1.36808	0.000616329
MAB_0472	hypothetical protein	1.3668	0.0170132
MAB_1959	Probable adenosine kinase CbhK	1.36648	0.000218141
MAB_0771c	Hypothetical major facilitator transporter	1.36631	0.0350641
MAB_4853c	Probable cation-transporting ATPase G	1.36576	0.00393159
MAB_2391	hypothetical protein	1.36575	0.000500354
MAB_4631c	Putative transcriptional regulator%2C IclR family	1.36177	0.00183002
MAB_4869	Hypothetical protein	1.36121	0.000206978
MAB_4819c	Hypothetical protein	1.35804	0.0404901
MAB_1925	hypothetical protein	1.35473	0.00439078
MAB_4710c	Putative transcriptional regulator%2C TetR family	1.35285	0.00229559
MAB_2647c	Anthranilate synthase component I (TrpE)	1.35279	0.000375955
MAB_4360c	Possible transcriptional TetR regulatory protein	1.34831	0.000657736
MAB_1418	Hypothetical protein	1.34816	0.00101401
MAB_1029c	Putative transcriptional regulator%2C MarR family	1.34772	0.00430471
MAB_3882c	Glycerol-3-phosphate dehydrogenase 1 GlpD1	1.33929	0.00313288
MAB_3224c	50S ribosomal protein L19	1.9092	0.000118259
MAB_0856c	Putative transcriptional regulator%2C TetR family (tetracyclin resistance)	1.33564	0.0021424
MAB_3488	Hypothetical protein	1.33494	0.000216988
MAB_0297	Probable isochorismatase (phenazine biosynthesis) PhzD	1.33479	0.0415889
MAB_0842	Hypothetical protein	1.33459	0.0385155
MAB_2451c	Conserved hypothetical protein (esterase?)	1.32776	0.00730348
MAB_4400c	Putative transcriptional regulator%2C LysR family	1.32692	0.0010875
MAB_4382c	Putative membrane protein%2C MmpL	1.32595	0.00179122
MAB_3417c	Probable NADPH-dependent FMN reductase	1.32574	0.000436367
MAB_3043c	Probable diaminopimelate epimerase (DapF epimerase)	1.32498	0.000417547
MAB_3902c	hypothetical protein	1.32465	0.000616329
MAB_1589	Putative transcriptional regulator%2C TetR family	1.32382	0.00253376
MAB_3468	Putative transcriptional regulator%2C MerR family	1.32367	0.000673615
MAB_0285	Putative oxidoreductase	1.32248	0.000323415
MAB_3023c	hypothetical protein	1.32081	0.00157245
MAB_0694	hypothetical protein	1.31922	0.00042741
MAB_t5040c	tRNA-Gln(CTG)	1.31841	0.00325036
MAB_2506c	Putative transcriptional regulator	1.31616	0.0533646
MAB_2432c	Putative short chain dehydrogenase/reductase	1.31483	0.000291945
MAB_1036	Putative TetR-family transcriptional regulator	1.31216	0.00419859
MAB_2565c	Putative transcriptional regulator%2C ArsR family	1.31094	0.0215385
MAB_3531	Probable ATP-dependent DEAD-box RNA helicase	1.31021	0.0019328
MAB_2383	hypothetical protein	1.30766	0.0074807
MAB_4428	Putative short chain dehydrogenase/reductase	1.30752	0.0019963
MAB_0222c	Putative DNA-binding protein	1.30742	0.00413879
MAB_2113	Hypothetical protein	1.30681	0.0019332
MAB_2616c	Glyoxalase/bleomycin resistance protein	1.3068	0.00404963
MAB_4381c	Putative transcriptional regulator%2C LysR family	1.30668	0.00112542
MAB_3494c	hypothetical protein	1.30605	0.000573766
MAB_2921	Putative bacteriophage protein	1.30537	0.00297027
MAB_4639	Putative Na+/solute symporter	1.30202	0.00254361
MAB_0888c	Putative fumarylacetoacetase	1.30076	0.00156767
MAB_3817c	50S ribosomal protein L2	0.647286	0.116247
MAB_4416c	hypothetical protein	1.29943	0.00344287
MAB_0295	Putative phenazine biosynthesis protein PhzC	1.29862	0.0144411
MAB_4058c	hypothetical protein	1.29848	0.00413658
MAB_2773c	Hypothetical protein	1.29848	0.00061612
MAB_1889	Probable L-carnitine dehydratase	1.29811	0.00190958
MAB_2438	Probable oxidoreductase	1.2979	0.00151353
MAB_4538c	Putative acyl-CoA dehydrogenase FadE	1.29752	0.000658208
MAB_2459	hypothetical protein	1.29701	0.00948671
MAB_1035c	hypothetical protein	1.29205	0.00511361
MAB_2267c	Probable acetyltransferase	1.29171	0.00124454
MAB_1662c	Probable sulfite reductase [ferredoxin]	1.28694	0.00136781
MAB_0268	Cytidine/deoxycytidylate deaminase family protein	1.28442	0.000552788
MAB_0902	Probable beta-ketoadipyl-CoA thiolase	1.28414	0.0140878
MAB_2770	hypothetical protein	1.28325	0.270281
MAB_3971	hypothetical protein	1.28307	0.000757156
MAB_3019	Probable fatty acid hydroxylase	1.28297	0.0219495
MAB_4447	Sulfate ABC transporter%2C periplasmic protein	1.28235	0.00915712
MAB_1269	hypothetical protein	1.28075	0.00328462
MAB_0126c	Possible bacterioferritin BfrB	1.27819	0.00270006
MAB_1310	Possible GTP-binding translation elongation factor	1.27279	0.00196523
MAB_0393	Possible methyltransferase	1.27274	0.0155204
MAB_2429c	Probable NADH dehydrogenase (NDH)	1.27254	0.000328195
MAB_1861c	Putative transcriptional regulator%2C TetR family	1.27226	0.00128669
MAB_0678	Probable transcriptional regulator%2C LysR family	1.27143	0.0185664
MAB_t5026	tRNA-Pro(TGG)	1.27136	0.00825733
MAB_3201	Putative membrane protein MmpL	1.2707	0.00259028
MAB_2558	Putative carboxylate-amine ligase	1.27033	0.00679262
MAB_4635	Probable NADH:flavin oxidoreductase/NADH oxidase	1.26996	0.000662829
MAB_4134	Putative lipase	1.26996	0.00810812
MAB_2285	Probable Na+/H+ antiporter	1.26888	0.000658208
MAB_0731	Probable aminotransferase%2C class IV	1.26836	0.000248692
MAB_1774	Bacteriophage protein	1.26812	0.0479775
MAB_3362c	Electron transfer flavoprotein alpha-subunit FixB	1.26611	0.000837106
MAB_4944c	Putative cytochrome P450	1.26585	0.00180622
MAB_0135	Hypothetical protein	1.26418	0.264608
MAB_4753c	Putative metal-dependent phosphohydrolase	1.26375	0.0628409
MAB_2409c	Malate synthase G GlcB	1.26296	0.000358506
MAB_2684c	Probable biotin synthase BioB	1.262	0.000375955
MAB_3623	Probable transcriptional regulatory%2C AraC family	1.26047	0.00233574
MAB_1591	hypothetical protein	1.2597	0.0100079
MAB_4286	Putative integral membrane cytochrome c biogenesis protein	1.25822	0.00248269
MAB_2120c	Putative polyketide synthase MbtC	1.25813	0.13141
MAB_4250	hypothetical protein	1.25449	0.00121104
MAB_4412c	Putative decarboxylase	1.25206	0.00190958
MAB_1425	Hypothetical protein	1.25158	0.00152456
MAB_2960	hypothetical protein	1.2508	0.00940924
MAB_0387	hypothetical protein	1.25007	0.000543926
MAB_4616c	Probable transcriptional regulator protein	1.24963	0.00171381
MAB_3227c	Probable 16S rRNA processing protein RimM	1.2487	0.000747548
MAB_4848c	Putative response regulator	1.24809	0.0828497
MAB_3582	Putative transcriptional regulator%2C GntR family	1.24779	0.00440257
MAB_1500	Putative haloacid dehalogenase-like hydrolase	1.24639	0.02693
MAB_4005c	Probable pyrroline-5-carboxylate reductase ProC	1.24604	0.00110945
MAB_1237	Possible acyl-[acyl-carrier protein] desaturase DesA2	1.24412	0.00344287
MAB_0606c	Probable enoyl-CoA hydratase EchA	1.2438	0.0112731
MAB_2516c	hypothetical protein	1.24325	0.233737
MAB_2982c	Hypothetical protein	1.24236	0.00346808
MAB_4807	Bacteriophage protein	1.24156	0.00130805
MAB_2981c	Putative lipoprotein LppU	1.23756	0.0133302
MAB_0576c	Putative ABC transporter ATP-binding protein	1.23689	0.00651455
MAB_3357c	Putative aminotransferase/cysteine desulfurase	1.23451	0.000712976
MAB_3026c	hypothetical protein	1.23451	0.0040435
MAB_0591	Probable rifampin adp-ribosyl transferase	1.23082	0.0510366
MAB_4388	Probable zinc-containing alcohol dehydrogenase	1.23073	0.00303692
MAB_0049	ESAT-6-like protein	1.23053	0.00296632
MAB_1338	Putative membrane efflux protein	1.22911	0.00125908
MAB_0120	Probable peptide methionine sulfoxide reductase	1.22737	0.000344084
MAB_2650	Putative membrane protein%2C MmpL family	1.22606	0.000435356
MAB_0622c	Probable dehydrogenase	1.22522	0.00892303
MAB_3225	Putative lipoprotein LppW precursor	1.22513	0.000366077
MAB_1349	Probable DNA-3-methyladenine glycosylase I TagA	1.22385	0.00885842
MAB_0607	Probable short-chain dehydrogenase/reductase	1.22272	0.00309584
MAB_2444c	Conserved hypothetical protein (metal-dependent phosphohydrolase?)	1.21822	0.0762858
MAB_0240	thiopurine S-methyltransferase	1.21724	0.133361
MAB_3329c	Putative transcriptional regulator%2C MarR family	1.21609	0.00646532
MAB_1248	Probable RNA polymerase sigma factor	1.21606	0.000639931
MAB_3565	Putative transcriptional regulator%2C TetR family	1.21584	0.00926796
MAB_2834c	Conserved hypothetical protein (methyltransferase?)	1.2156	0.000338376
MAB_3148c	Probable polyketide synthase Pks5	1.21391	0.00267993
MAB_0477	Probable membrane protein%2C MmpS	1.21286	0.00867741
MAB_1141c	3-oxoacyl-ACP synthase III	1.21284	0.00229559
MAB_3889	Putative triacylglycerol lipase precursor	1.21192	0.0108819
MAB_1238	Hypothetical protein	1.21137	0.00275428
MAB_4301c	hypothetical protein	1.21032	0.00116428
MAB_2785	Hypothetical protein	1.2101	0.00521256
MAB_3997c	Probable transcriptional regulatory protein	1.20997	0.0152602
MAB_0767c	Putative transcriptional regulator%2C AraC family	1.20996	0.00670355
MAB_3512	Putative glutaredoxin-like protein	1.2074	0.000894448
MAB_2561c	Phosphoenolpyruvate carboxykinase	1.20664	0.0148498
MAB_3363c	Electron transfer flavoprotein beta-subunit FixA	1.2044	0.00162959
MAB_0850	Probable acyl-coa thiolase FadA	1.20416	0.00146632
MAB_3710	Possible multi-functional enzyme with acyl-CoA-reductase activity AcrA1	1.20252	0.0240576
MAB_2447c	Putative transcriptional regulator%2C TetR family	1.2003	0.00504917
MAB_3368c	Putative transcriptional regulator%2C AsnC family	1.20026	0.000560779
MAB_1433	Arginyl-tRNA synthetase (ArgS)	1.19983	0.000423165
MAB_4875c	Putative transposase/phage integrase	1.19854	0.00323543
MAB_0511c	Integral membrane protein TerC (tellurium resistance)	1.19671	0.000633366
MAB_2431c	Possible luciferase-like oxidoreductase	1.19627	0.000882556
MAB_2916	hypothetical protein	1.1961	0.0122944
MAB_0714c	Hypothetical protein	1.19605	0.0623686
MAB_1067	Hypothetical protein	1.19579	0.00265463
MAB_0773	Hypothetical protein	1.19524	0.00728613
MAB_0979	Putative HTH-type transcriptional regulator MarR	1.19337	0.00145036
MAB_4517c	Putative YrbE family protein	1.19257	0.00843629
MAB_2323	50S ribosomal protein L20	3.26662	8.2858e-05
MAB_3486	Probable acyl-CoA dehydrogenase	1.18901	0.0696543
MAB_4438	hypothetical protein	1.1885	0.000543926
MAB_4678	hypothetical protein	1.18497	0.0207864
MAB_1610	50s ribosomal protein L21	2.34333	8.91473e-05
MAB_3815c	50S ribosomal protein L22	-0.176326	0.614155
MAB_4898c	Single-stranded DNA-binding protein	1.18105	0.00273411
MAB_0178	Hypothetical cutinase precursor	1.17976	0.0061356
MAB_3722	hypothetical protein	1.17847	0.00214265
MAB_2577	Putative TetR-family transcriptional regulator	1.17759	0.000771318
MAB_3219	hypothetical protein	1.17659	0.0465563
MAB_1056	Succinyl-CoA synthetase%2C beta chain	1.17625	0.0025081
MAB_0816	Probable glucose-methanol-choline oxidoreductase	1.17452	0.00365099
MAB_3950c	Probable low-affinity inorganic phosphate transporter	1.17418	0.00462507
MAB_3673	Probable succinate dehydrogenase (cytochrome b-556 subunit) SdhC	1.17378	0.000466474
MAB_2261c	Hypothetical ABC transporter ATP-binding protein	1.17189	0.00625474
MAB_0836c	Putative enoyl-CoA hydratase/isomerase	1.17091	0.000354429
MAB_2915c	Putative TetR-family regulatory protein	1.17021	0.0388414
MAB_2941	Putative oxidoreductase	1.16654	0.0481524
MAB_4342c	Putative MutT/nudix family protein	1.16584	0.0119657
MAB_1368	hypothetical protein	1.16286	0.00907735
MAB_0920	Putative repressor in the phenylacetic acid catabolism	1.16054	0.00116481
MAB_1116	hypothetical protein	1.15995	0.00386333
MAB_3165c	hypothetical protein	1.15952	0.00127901
MAB_2566	Putative glyoxalase/bleomycin resistance or cadmium-induced protein CadI	1.15841	0.0199173
MAB_3818c	50S ribosomal protein L23	1.18438	0.0234325
MAB_4074c	Lipoprotein LpqH precursor	1.15578	0.0156239
MAB_3436	Hypothetical protein	1.15504	0.00516184
MAB_3685	hypothetical protein	1.15448	0.000969283
MAB_2262c	Hypothetical ABC transporter ATP-binding protein	1.15438	0.00162959
MAB_1957	hypothetical protein	1.15242	0.0062994
MAB_1150	Hypothetical protein	1.15099	0.000496828
MAB_0579c	Putative transcriptional regulator%2C TetR family	1.15036	0.0010087
MAB_2241	Putative nitrate ABC transporter%2C periplasmic protein	1.14858	0.00945094
MAB_0284c	Major facilitator superfamily	1.14491	0.0101781
MAB_1741	Hypothetical protein	1.1448	0.120733
MAB_3806c	50S ribosomal protein L24	1.45891	0.00373993
MAB_2593	Putative transcriptional regulator%2C TetR	1.14181	0.00791327
MAB_0209	Hypothetical protein	1.1402	0.00129967
MAB_2245	Putative anthranilate synthase component I TrpE2/ Salicylate synthase MbtI	1.13853	0.0102969
MAB_4920c	hypothetical protein	1.13841	0.000696347
MAB_3220	Hypothetical protein	1.13811	0.00613533
MAB_1804	Bacteriophage protein	1.13703	0.358966
MAB_3663	Hypothetical protein	1.137	0.000355207
MAB_3302	Probable major facilitator superfamily	1.13452	0.058841
MAB_4843	Hypothetical protein	1.13332	0.0435507
MAB_4945c	Hypothetical protein	1.13284	0.0418367
MAB_1093c	Putative L-cysteine desulfurase	1.13226	0.00589691
MAB_2448	Hypothetical protein	1.1322	0.0321595
MAB_1809	Bacteriophage protein	1.13111	0.109522
MAB_3952	Possible O-succinylbenzoic acid--CoA ligase MenE	1.12646	0.00224015
MAB_2159	Conserved hypothetical protein (RNA methyltransferase?)	1.12568	0.0019332
MAB_3707c	Hypothetical protein	1.1235	0.0200367
MAB_t5021	tRNA-Leu(TAG)	1.12313	0.263304
MAB_0096	hypothetical protein	1.12175	0.000543926
MAB_4625	Putative transcriptional regulator%2C TetR family	1.12011	0.0572677
MAB_2415c	Conserved hypothetical protein (penicillinase repressor?)	1.11853	0.000438332
MAB_0027c	hypothetical protein	1.116	0.00353194
MAB_1256c	hypothetical protein	1.11523	0.00114674
MAB_3703c	Error-prone DNA polymerase	1.11466	0.00175004
MAB_1805	Bacteriophage protein	1.11416	0.162292
MAB_2611	Putative hydrolase	1.11288	0.0750499
MAB_4895c	Replicative DNA helicase [Contains: Endonuclease PI-MtuHIP (Mtu DnaB intein)]	1.11002	0.00413939
MAB_3552	hypothetical protein	1.10809	0.000655912
MAB_0122	hypothetical protein	1.10624	0.00368422
MAB_3765	Probable cutinase cut3 precursor	1.10536	0.00283917
MAB_0830	Probable NADH-dependent flavin oxidoreductase	1.10452	0.00365099
MAB_3354	Probable acyl-[acyl-carrier protein] desaturase DesA1	1.10427	0.000615248
MAB_4847c	Putative helicase	1.10274	0.0526287
MAB_1536	Putative transcriptional regulator%2C TetR family	1.1025	0.00275007
MAB_2271c	hypothetical protein	1.10206	0.0264824
MAB_3721c	Probable inosine-5'-monophosphate dehydrogenase GuaB2	1.10162	0.000725842
MAB_3519c	hypothetical protein	1.10075	0.000910486
MAB_3891c	Probable transcriptional regulator%2C LuxR family	1.10032	0.00149772
MAB_0580	Probable acyl-CoA dehydrogenase FadE	1.09928	0.00308988
MAB_0228	Hypothetical protein	1.09879	0.223414
MAB_t5034	tRNA-Leu(CAA)	1.09812	0.125056
MAB_3988c	hypothetical protein	1.0947	0.00503483
MAB_0919	hypothetical protein	1.09432	0.00665151
MAB_2584	Putative esterase	1.09254	0.139363
MAB_3359c	hypothetical protein	1.09238	0.00892303
MAB_1143c	50S ribosomal protein L25/general stress protein Ctc	2.27661	0.000426968
MAB_3774c	Translation initiation factor IF-1	1.09059	0.00207548
MAB_0286	hypothetical protein	1.08992	0.101483
MAB_1866c	Putative oxygenase	1.08935	0.0060664
MAB_0932c	Putative citrate synthase CitA	1.08424	0.0134072
MAB_0474	hypothetical protein	1.08247	0.0319431
MAB_3822	Hypothetical protein	1.08027	0.0182982
MAB_4273c	Chaperone protein DnaK (Hsp 70)	1.07685	0.000824128
MAB_4418	Succinate-semialdehyde dehydrogenase	1.0764	0.0194585
MAB_4368c	Hypothetical rubredoxin/ferredoxin reductase	1.07505	0.00170988
MAB_4790	Possible oxidoreductase	1.07465	0.0078841
MAB_2563	hypothetical protein	1.07423	0.0112845
MAB_4618	Probable carboxyvinyl-carboxyphosphonate phosphorylmutase%3B possible methylisocitrate lyase (PrpB)	1.0739	0.0254062
MAB_4311c	Putative membrane protein%2C MmpS family	1.07349	0.0783532
MAB_4871	hypothetical protein	1.07346	0.0120385
MAB_1575	Probable formamidopyrimidine-DNA glycolase	1.07323	0.00175437
MAB_0069	Major facilitator family transporter	1.07319	0.00119929
MAB_4744c	hypothetical protein	1.07193	0.00466155
MAB_1022	Conserved hypothetical protein (esterase?)	1.07114	0.00511221
MAB_3505c	hypothetical protein	1.07044	0.0551474
MAB_3067c	hypothetical protein	1.06743	0.000650175
MAB_4090	Putative amino-acid permease	1.06676	0.0151191
MAB_0308c	Hypothetical protein	1.06386	0.0121877
MAB_4086	Possible TetR-family transcriptional regulator	1.06344	0.00274443
MAB_3048c	Putative tRNA-i(6)A37 modification enzyme MiaB	1.06149	0.000496828
MAB_0980	hypothetical protein	1.05963	0.004651
MAB_0807	hypothetical protein	1.05684	0.00646532
MAB_0106c	hypothetical protein	1.05575	0.000848561
MAB_1173c	hypothetical protein	1.05546	0.002115
MAB_4434c	Putative iron/ascorbate dependent oxidoreductase	1.05544	0.0145498
MAB_4747	hypothetical protein	1.05472	0.0106669
MAB_3022c	hypothetical protein	1.05452	0.000659045
MAB_0524c	Probable conserved lipoprotein LpqG	1.0542	0.00121185
MAB_2017	Hypothetical immunogenic protein antigen 84	1.05344	0.00173825
MAB_4825c	hypothetical protein	1.05157	0.00245575
MAB_1475	Probable ATP-dependent Clp protease adaptor protein ClpS	1.05134	0.000770864
MAB_4659	Conserved hypothetical protein (phosphoribosyltransferase?)	1.05089	0.0343236
MAB_3955	hypothetical protein	1.04938	0.0439355
MAB_0146	Putative magnesium transport MgtC family protein	1.04872	0.104634
MAB_4727c	hypothetical protein	1.04868	0.0277871
MAB_1586c	hypothetical protein	1.04772	0.00254361
MAB_1618	Probable gamma-glutamyl phosphate reductase	1.04605	0.00114
MAB_3178	Conserved hypothetical protein (putative methyltransferase)	1.04271	0.0388414
MAB_2513c	Anti-sigma factor RsbW	1.04215	0.00222081
MAB_4493	Putative transcriptional regulator%2C IclR family	1.03788	0.00783513
MAB_3606c	Putative transcriptional regulator%2C WhiB family	1.03786	0.0122146
MAB_0221c	Putative phage integrase	1.03661	0.00198187
MAB_4064	Major facilitator family transporter	1.03658	0.00942492
MAB_2507	Putative oxidoreductase	1.03303	0.0112019
MAB_1611	50S ribosomal protein L27	1.90947	0.000176454
MAB_3901	Peptidase C56 PfpI	1.03078	0.0620574
MAB_1174c	Probable acyl-CoA synthase FadD	1.03006	0.00183563
MAB_1811	Hypothetical protein	1.02886	0.314191
MAB_3192c	Putative glycosyl hydrolase (beta-glucosidase)	1.02681	0.00206243
MAB_2231c	Hypothetical PE family protein	1.02609	0.0317203
MAB_4352c	Putative transcriptional regulator%2C TetR family	1.02512	0.0100219
MAB_1973	hypothetical protein	1.02478	0.00568876
MAB_3152c	Hypothetical protein	1.02244	0.00320951
MAB_0765	Hypothetical conserved integral membrane protein	1.02241	0.00307318
MAB_1737	Hypothetical protein	1.02088	0.0869789
MAB_3195c	Elongation factor Ts (EF-Ts)	1.02065	0.00375527
MAB_3963c	hypothetical protein	1.01955	0.0130789
MAB_4232c	Putative oxygenase	1.01801	0.0128581
MAB_0978	Hypothetical protein	1.01731	0.00479108
MAB_3994c	hypothetical protein	1.01717	0.00309729
MAB_0334c	50S ribosomal protein L28	4.03805	0.115062
MAB_1796	Bacteriophage tape measure protein (TMP)	1.01493	0.0600729
MAB_2804c	Putative ABC-type transporter%2C periplasmic component	1.01392	0.0123466
MAB_4313	Hypothetical protein	1.011	0.265957
MAB_4510c	Putative transcriptional regulator%2C TetR family	1.00993	0.0893476
MAB_0080c	Putative oxygenase	1.00656	0.0103792
MAB_4123	Probable monooxygenase	1.00398	0.0896344
MAB_3221c	hypothetical protein	1.00398	0.0211764
MAB_4326c	hypothetical protein	1.00376	0.00170634
MAB_4561	Conserved hypothetical protein (pirin?)	1.00115	0.00224015
MAB_4357c	Putative monooxygenase	0.997384	0.00191248
MAB_2268c	hypothetical protein	0.997241	0.00384515
MAB_0067	hypothetical protein	0.996634	0.014923
MAB_2546	Probable amidohydrolase	0.996144	0.00570674
MAB_2957c	Putative transcriptional regulator%2C TetR family	0.994683	0.0557341
MAB_3280	50S ribosomal protein L28	2.20977	9.52896e-05
MAB_1080	Hypothetical porin precursor	0.992608	0.00953018
MAB_3353c	Putative xanthine/uracil/vitamin C permease family protein	0.990928	0.00493398
MAB_4312	Putative TetR-family transcriptional regulator	0.990386	0.00672875
MAB_2096c	Putative MutT/NUDIX-like protein	0.989964	0.00436539
MAB_2953	Hypothetical protein	0.989586	0.0548056
MAB_4237c	Putative amino acid ABC transporter%2C ATP-binding protein	0.988955	0.0185706
MAB_1002	Putative acetyl-CoA C-acyltransferase (thiolase)	0.988769	0.00653606
MAB_2677c	Putative trancscriptional regulator%2CTetR	0.987396	0.00118632
MAB_0741c	hypothetical protein	0.986965	0.00632869
MAB_3622c	Putative quinone oxidoreductase	0.986204	0.0120852
MAB_2678	Conserved hypothetical protein (putative oxidoreductase	0.985992	0.0161744
MAB_1422c	Putative acyl-CoA dehydrogenase	0.985087	0.0819804
MAB_2757	Probable quinone reductase Qor	0.983188	0.00243883
MAB_4527	Hypothetical protein	0.983131	0.00210599
MAB_3837	Probable transcriptional regulatory protein TetR	0.980077	0.00334901
MAB_4429	hypothetical protein	0.975807	0.0492681
MAB_1323	Hypothetical protein	0.97355	0.0214224
MAB_2756c	hypothetical protein	0.971199	0.00190958
MAB_4238c	Putative amino acid ABC transporter%2C permease protein	0.971087	0.0905534
MAB_3264c	Hypothetical protein	0.969093	0.0039233
MAB_1939	Probable cytochrome P450	0.968853	0.0298121
MAB_0828	Hypothetical protein	0.963923	0.0419485
MAB_1812c	Hypothetical protein	0.963554	0.0157643
MAB_1213c	Putative ferredoxin	0.963503	0.461311
MAB_2123	Putative peptide synthetase MbtF	0.963454	0.102463
MAB_3418	Putative transcriptional regulator%2C TetR family	0.961858	0.0089771
MAB_1673	hypothetical protein	0.961852	0.00313938
MAB_2375	Hypothetical protein	0.96108	0.00151353
MAB_4913c	Putative short chain dehydrogenase/reductase	0.959045	0.0112019
MAB_0760c	hypothetical protein	0.958274	0.00483124
MAB_3711	Putative nucleoside hydrolase IunH	0.957413	0.0073068
MAB_0346	hypothetical protein	0.956695	0.016181
MAB_4687	Putative transcriptional regulator%2C TetR family	0.956522	0.0220412
MAB_4804	Hypothetical protein	0.956337	0.107259
MAB_0450c	Putative ABC transport system membrane protein	0.955919	0.0870754
MAB_0660	hypothetical protein	0.955867	0.0274931
MAB_0422c	Possible epoxide hydrolase EphE	0.953284	0.00204938
MAB_3307c	Putative zinc-binding oxidoreductase	0.952924	0.0852612
MAB_4402	Heat shock protein Hsp20	0.952313	0.0232639
MAB_1386	Putative esterase/lipase/beta-lactamase	0.952126	0.0017969
MAB_0754c	Probable fatty acid desaturase	0.951798	0.00301989
MAB_4570c	Probable enoyl-CoA hydratase/isomerase	0.951182	0.00813184
MAB_0567c	Putative lipoprotein lpqE precursor	0.950523	0.00131403
MAB_3731c	60 kDa chaperonin 1 (GroEL protein 1)	0.947513	0.00129867
MAB_3545c	hypothetical protein	0.945617	0.0139768
MAB_3865	hypothetical protein	0.945526	0.492785
MAB_0601	Hypothetical protein	0.94507	0.00159242
MAB_0117c	hypothetical protein	0.942602	0.00585557
MAB_1668	PhoH-like protein	0.942372	0.00130687
MAB_3702	Probable tRNA/rRNA methyltransferase SpoU	0.940804	0.0510043
MAB_3469	MutT/NUDIX family protein	0.940374	0.00305084
MAB_2510c	Putative methyltransferase	0.939375	0.181637
MAB_t5035c	tRNA-Val(CAC)	0.937475	0.519967
MAB_1255c	Probable exodeoxyribonuclease VII large subunit XseA	0.937428	0.00249455
MAB_0718c	NAD-dependent epimerase/dehydratase	0.93724	0.00220278
MAB_3812c	50S ribosomal protein L29	-0.746659	0.00460601
MAB_1442	Probable peptide chain release factor 1 (RF-1)	0.936732	0.00627631
MAB_1103	Hypothetical protein	0.93664	0.00302468
MAB_1734	Bacteriophage protein	0.936462	0.404044
MAB_3537c	hypothetical protein	0.935605	0.00413566
MAB_3867	Hypothetical protein	0.935281	0.0168855
MAB_3294c	3-isopropylmalate dehydratase large subunit	0.934159	0.00705934
MAB_4813c	hypothetical protein	0.932494	0.0363801
MAB_4410c	PEP phosphonomutase and related enzymes	0.931309	0.00188276
MAB_2524	Putative Orn/Lys/Arg decarboxylase	0.931235	0.0400024
MAB_2230c	Hypothetical PPE family protein	0.930607	0.0337263
MAB_0476c	Putative transcriptional regulator%2C TetR family	0.928921	0.045815
MAB_0881	Hypothetical tRNA/rRNA methyltransferase	0.925866	0.00198647
MAB_3205c	Conserved hypothetical protein (siderophore-interacting?)	0.924666	0.0114125
MAB_3177	Putative FAD-dependent pyridine nucleotide-disulphide oxidoreductase	0.924274	0.0148684
MAB_4331c	Putative glyoxalase/bleomycin resistance protein	0.921847	0.0437993
MAB_3903	hypothetical protein	0.921741	0.0893168
MAB_1803	Bacteriophage protein	0.919451	0.409367
MAB_4858	Penicillinase repressor	0.918538	0.00759532
MAB_2290	Probable transcriptional regulator%2C TetR	0.917805	0.00217334
MAB_1614	Hypothetical protein	0.917396	0.00522838
MAB_4558c	Hypothetical protein	0.917293	0.0313311
MAB_3295	Putative transcriptional regulator%2C IclR family	0.915217	0.0341732
MAB_1463	Probable acetyl-CoA acetyltransferase FadA	0.915147	0.00252611
MAB_2578c	hypothetical protein	0.914318	0.00361124
MAB_0023	Transcriptional regulator%2C LysR family	0.913721	0.0144411
MAB_2812	Putative transcriptional regulator%2C TetR family	0.913449	0.0109914
MAB_2606c	Putative transcriptional regulator%2C TetR family	0.91202	0.0486555
MAB_3956c	Probable 5'-methylthioadenosine phosphorylase	0.911544	0.00157818
MAB_3054c	hypothetical protein	0.909679	0.0561963
MAB_0090c	Probable oxidoreductase EphD	0.909592	0.00293294
MAB_2329c	hypothetical protein	0.909013	0.00338633
MAB_2951c	Probable lipid-transfer protein Ltp1	0.908986	0.0118708
MAB_4859	hypothetical protein	0.907885	0.00276887
MAB_3228c	hypothetical protein	0.907675	0.00420323
MAB_0646c	Putative short-chain dehydrogenase/reductase	0.906739	0.0251538
MAB_2254c	PPE family protein	0.90673	0.0430656
MAB_3314	hypothetical protein	0.904529	0.0311788
MAB_1834	Hypothetical protein	0.904195	0.00790713
MAB_1786	Bacteriophage protein	0.903206	0.179838
MAB_2092	hypothetical protein	0.897662	0.0261016
MAB_2308	UvrABC system protein B (UvrB protein) excinuclease	0.895195	0.00809403
MAB_4607c	hypothetical protein	0.894554	0.0122603
MAB_1276c	hypothetical protein	0.894316	0.0246523
MAB_4943c	Hypothetical protein	0.894241	0.0541157
MAB_0048	Probable PE family protein	0.893449	0.0500732
MAB_3441c	NAD-dependent deacetylase (regulatory protein Sir2 homolog)	0.892625	0.00447709
MAB_2313	Hypothetical protein	0.892547	0.0229488
MAB_1926	Putative transcriptional regulatory protein PrrA	0.892533	0.011306
MAB_t5001	tRNA-Ile(GAT)	0.891885	0.315217
MAB_1037	Probable tetrapyrrole methylase family protein	0.889395	0.00283752
MAB_1241c	hypothetical protein	0.889105	0.0358585
MAB_3430c	hypothetical protein	0.888929	0.00169664
MAB_0059c	Hypothetical protein	0.888807	0.339538
MAB_1800	Bacteriophage minor tail subunit	0.887156	0.448714
MAB_3900c	hypothetical protein	0.886905	0.405149
MAB_3001	hypothetical protein	0.886107	0.266058
MAB_1286c	Hypothetical protein	0.886007	0.162387
MAB_4882c	Putative phosphatase	0.885928	0.048213
MAB_2737c	Probable enoyl-CoA hydratase/isomerase	0.884909	0.00481533
MAB_2414c	Conserved hypothetical protein (peptidase?)	0.883066	0.0119461
MAB_4849c	Phosphate ABC transporter%2C ATP-binding protein	0.882382	0.0705606
MAB_1628c	hypothetical protein	0.881487	0.0141628
MAB_4729c	Putative Na+-dependent transporter	0.881056	0.00543626
MAB_0475	Hypothetical protein	0.880925	0.140203
MAB_1476	hypothetical protein	0.880672	0.00503226
MAB_4919	Putative transcriptional regulator%2C AsnC family	0.879409	0.0157875
MAB_2520c	hypothetical protein	0.878491	0.114138
MAB_4201c	Putative transcriptional regulator%2C TetR family	0.877137	0.00362092
MAB_0265	hypothetical protein	0.876309	0.00462114
MAB_3820c	50S ribosomal protein L3	1.53438	0.00201014
MAB_4864	Putative arsenate reductase	0.870191	0.215185
MAB_0913c	Pyridine nucleotide-disulphide oxidoreductase family	0.86961	0.00339006
MAB_3577c	Putative acyl-CoA dehydrogenase	0.867919	0.0338661
MAB_3794c	50S ribosomal protein L30	1.0154	0.0156295
MAB_1543	hypothetical protein	0.864002	0.00416502
MAB_2018	Hypothetical protein	0.862755	0.00267682
MAB_2769	Cytochrome c oxidase subunit III	0.862612	0.363644
MAB_3523c	Probable integral membrane nitrite extrusion protein NarK3	0.862215	0.011785
MAB_0104	Probable enoyl-CoA hydratase/isomerase	0.861199	0.0105088
MAB_3304c	D-3-phosphoglycerate dehydrogenase (SerA)	0.859616	0.00636148
MAB_4746	Putative membrane protein%2C MmpL	0.859502	0.0325877
MAB_t5023c	tRNA-His(GTG)	0.859472	0.244987
MAB_2336	N-acetyl-gamma-glutamyl-phosphate reductase ArgC	0.857931	0.0029725
MAB_0717	Probable dehydrogenase/reductase	0.857509	0.00429132
MAB_2863	Putative HAD-superfamily hydrolase YfnB	0.857253	0.00940026
MAB_4235c	Putative acetyltransferase%2C GNAT	0.857189	0.00440257
MAB_4287	Putative penicillinase repressor	0.857014	0.0193495
MAB_4243c	Conserved hypothetical protein (Rhodanese-like)	0.856709	0.00307318
MAB_1441	50S ribosomal protein L31	2.9854	1.57341e-05
MAB_4868c	Hypothetical protein	0.856088	0.00768718
MAB_4329c	hypothetical protein	0.85555	0.0232639
MAB_1576	Putative TetR-family transcriptional regulator	0.854275	0.0244733
MAB_2352	Putative 3-methyladenine DNA glycosylase	0.85364	0.0431432
MAB_3024	hypothetical protein	0.853337	0.0413112
MAB_1815	Hypothetical protein	0.849932	0.0164933
MAB_0785	Hypothetical protein	0.849016	0.0037618
MAB_0127c	Possible bacterioferritin BfrB	0.847915	0.0263811
MAB_1495	Probable oxidoreductase	0.847281	0.0547791
MAB_1953c	Probable nicotinate-nucleotide--dimethylbenzimidazole phosphoribosyltransferase CobT	0.846452	0.00165195
MAB_2570c	Probable membrane protein%2C MmpL family	0.846318	0.129211
MAB_2417	hypothetical protein	0.846133	0.0165936
MAB_1152	Hypothetical protein	0.845884	0.00403117
MAB_0997c	hypothetical protein	0.845599	0.0242723
MAB_3853	hypothetical protein	0.845138	0.0350745
MAB_0525c	Probable conserved lipoprotein LpqG	0.844115	0.0054958
MAB_1089	hypothetical protein	0.844085	0.0057229
MAB_4922	Putative short-chain dehydrogenase/reductase	0.843908	0.0106279
MAB_0918c	Possible triacylglycerol lipase	0.842691	0.0283983
MAB_2612	Putative oxidoreductase	0.841863	0.0607597
MAB_0336	50S ribosomal protein L31 type B	3.43937	0.0787848
MAB_2243	Putative nitrate ABC transporter%2C ATP-binding protein	0.841434	0.0463535
MAB_2567	Probable arsenic-transport integral membrane protein ArsC	0.840011	0.0507817
MAB_3099c	Putative transcriptional regulator%2C AsnC family	0.839342	0.161377
MAB_4550c	hypothetical protein	0.83791	0.0240576
MAB_1075	50S ribosomal protein L32	2.21619	0.000166021
MAB_4017c	Probable monooxygenase	0.837043	0.129087
MAB_3185	Hypothetical protein	0.83703	0.0314756
MAB_2257	Probable polyketide synthase	0.835482	0.00754514
MAB_2716c	Probable manganese transport transmembrane protein	0.835204	0.0113462
MAB_1770	Hypothetical protein	0.832721	0.0542447
MAB_1836	Arylsulfatase	0.831704	0.234395
MAB_4355	Hypothetical fumarylacetoacetate (FAA) hydrolase family	0.830931	0.0467518
MAB_2640c	Putative multidrug resistance protein	0.829382	0.00978656
MAB_2287	Putative metal dependent phosphohydrolase	0.828841	0.00852361
MAB_0774c	Hypothetical protein	0.826625	0.0720664
MAB_0018c	Putative methyltransferase	0.826198	0.00540878
MAB_4450	Integral membrane protein TerC	0.824542	0.0680996
MAB_2657c	hypothetical protein	0.823875	0.00503483
MAB_2033	Probable thioesterase	0.823846	0.300595
MAB_2537c	Putative pyruvate decarboxylase	0.822927	0.00647894
MAB_4363c	Putative DNA-binding protein	0.821256	0.0943743
MAB_0256c	hypothetical protein	0.82118	0.0158987
MAB_0623	Probable dehydrogenase	0.817899	0.00828907
MAB_3517	Putative hydrolase%2C alpha/beta fold LipV	0.817844	0.0383259
MAB_2260	Putative formyltransferase	0.817354	0.00728613
MAB_4725	Probable peptidase	0.816421	0.00513229
MAB_4546c	Putative TetR-family transcriptional regulator	0.814663	0.0328041
MAB_4809c	Hypothetical protein	0.813904	0.0139768
MAB_2572c	Putative membrane protein%2C MmpS	0.81258	0.109561
MAB_1420	hypothetical protein	0.811564	0.0209262
MAB_1155	Hypothetical protein	0.809436	0.00573967
MAB_4395	Aminoglycoside 2'-N-acetyltransferase	0.809316	0.00875798
MAB_0125c	hypothetical protein	0.808613	0.0275549
MAB_4770c	hypothetical protein	0.807251	0.129087
MAB_0928c	Putative phosphoserine aminotransferase	0.805689	0.00346808
MAB_3985c	hypothetical protein	0.804448	0.0358139
MAB_4787c	Hypothetical regulatory protein%2C TetR family	0.803423	0.00500044
MAB_0985	Putative monooxygenase EthA	0.802871	0.0303325
MAB_0683c	Hypothetical conserved membrane protein	0.802669	0.00286971
MAB_3092c	Possible conserved polyketide synthase associated protein	0.802542	0.0103057
MAB_2576c	Putative 2%2C3-dihydroxybiphenyl-1%2C2-dioxygenase or glyoxalase/bleomycin resistance protein	0.801801	0.026489
MAB_3330	Putative salicylate hydroxylase	0.800427	0.0689301
MAB_2097c	hypothetical protein	0.799897	0.0387157
MAB_2748c	hypothetical protein	0.799331	0.0189606
MAB_2682c	hypothetical protein	0.798413	0.0110985
MAB_4184c	Superoxide dismutase [Cu-Zn] precursor	0.796406	0.00718426
MAB_1570	hypothetical protein	0.795742	0.0308586
MAB_0433	Type II secretion system protein E	0.795286	0.00854639
MAB_0959	Probable enoyl-CoA hydratase/isomerase	0.795024	0.00325996
MAB_2952c	Putative TetR-family transcriptional regulator	0.793995	0.0109013
MAB_0957	hypothetical protein	0.792516	0.00274916
MAB_4786c	Hypothetical protein	0.792303	0.0435477
MAB_1398c	Putative oxidoreductase	0.791771	0.00233574
MAB_3137	Hypothetical protein	0.79106	0.00916948
MAB_4182	adenylyl-sulfate kinase	0.790924	0.025193
MAB_0868c	hypothetical protein	0.789244	0.00543626
MAB_4371	Putative alcohol dehydrogenase	0.789214	0.093263
MAB_3748	Putative luciferase-like oxidoreductase	0.787955	0.00940443
MAB_1574	Hypothetical carbohydrate-phosphate isomerase	0.786841	0.00450707
MAB_1535c	hypothetical protein	0.786387	0.0110134
MAB_4757	Putative transcriptional regulator%2C TetR family	0.786049	0.0168666
MAB_2548c	hypothetical protein	0.785238	0.00361952
MAB_0882	hypothetical protein	0.784642	0.0073252
MAB_1170	hypothetical protein	0.784622	0.0272315
MAB_3121c	hypothetical protein	0.784369	0.0329293
MAB_1652	Probable sulfate ABC transporter%2C sulfate-binding protein SubI	0.78431	0.0432109
MAB_2805c	hypothetical protein	0.783415	0.00448411
MAB_1342	Probable fatty-acid-CoA ligase FadD	0.780625	0.00605588
MAB_4354	Putative NADH dehydrogenase/NAD(P)H nitroreductase	0.779504	0.416612
MAB_1231	hypothetical protein	0.776702	0.1404
MAB_1360c	Probable transcriptional regulator%2C TetR family	0.773736	0.0410892
MAB_0641	Putative HAD-superfamily hydrolase	0.773657	0.00479343
MAB_0157	Hypothetical transcriptional regulator%2C MarR	0.773616	0.0275153
MAB_2453c	hypothetical protein	0.769856	0.0589392
MAB_4954c	Ribonuclease P protein component	0.7692	0.0123717
MAB_3131c	Translation initiation factor IF-2 (InfB)	0.768122	0.0222332
MAB_3141	Hypothetical protein	0.767733	0.0128346
MAB_4386	Putative transporter	0.767715	0.0864864
MAB_2155c	hypothetical protein	0.767711	0.192282
MAB_2933c	Putative transcriptional regulator%2C GntR family	0.767603	0.0440621
MAB_2489	hypothetical protein	0.765711	0.0669117
MAB_4867c	Probable dCTP deaminase/DeoxyUTP pyrophosphatase	0.765014	0.0146644
MAB_2832c	PyrR bifunctional protein (Pyrimidine operon regulatory protein%3B Uracil phosphoribosyltransferase)	0.76336	0.0119789
MAB_4526	hypothetical protein	0.763274	0.00567385
MAB_4163c	Probable fatty-acid-CoA ligase FadD	0.761818	0.103901
MAB_3553	Possible 2-isopropylmalate synthase	0.758914	0.0577676
MAB_2509c	hypothetical protein	0.758775	0.334554
MAB_0498c	hypothetical protein	0.757561	0.0547713
MAB_t5042c	tRNA-Met(CAT)	0.756983	0.473134
MAB_t5008c	tRNA-Ser(GGA)	0.756926	0.495465
MAB_3581c	hypothetical protein	0.756537	0.0432793
MAB_1457	Probable UDP-N-acetylglucosamine 1-carboxyvinyltransferase MurA	0.756404	0.00667405
MAB_0562c	hypothetical protein	0.755475	0.00259767
MAB_2508	hypothetical protein	0.755087	0.221005
MAB_4728c	Putative DNA glycosylase Nei	0.755083	0.0537427
MAB_4310c	Putative membrane protein%2C MmpL family	0.754905	0.0122015
MAB_2984c	Putative chlorite dismutase	0.754875	0.00302468
MAB_2464	Hypothetical protein	0.753762	0.0325877
MAB_3578c	Probable acyl-CoA dehydrogenase	0.7525	0.0337526
MAB_0229	Hypothetical protein	0.752002	0.382686
MAB_1555	hypothetical protein	0.750625	0.0113948
MAB_0613	Putative cytochrome P450	0.750171	0.00790713
MAB_4387	hypothetical protein	0.750085	0.0571054
MAB_4001c	Putative 2-nitropropane dioxygenase%2C NPD	0.74993	0.0224157
MAB_0713	Probable amidophosphoribosyltransferase PurF	0.748642	0.0115059
MAB_0725c	hypothetical protein	0.748084	0.071269
MAB_1997	Protein MraZ	0.74785	0.0288305
MAB_2574c	Probable long-chain-fatty-acid-CoA ligase	0.747778	0.110992
MAB_2032	Probable 3-oxoacyl-[acyl-carrier protein] reductase	0.747708	0.342103
MAB_2246	Possible thiol-specific antioxidant related protein/Peroxidoxin BcpB	0.747599	0.0468101
MAB_2099	Hypothetical cell division FtsK/SpoIIIE protein	0.747468	0.046925
MAB_3594c	Probable thymidylate kinase Tmk	0.746347	0.00404984
MAB_4472	hypothetical protein	0.74611	0.0103057
MAB_2015c	hypothetical protein	0.745692	0.0388558
MAB_3322c	acetolactate synthase small subunit	0.744426	0.038762
MAB_3461c	hypothetical protein	0.744305	0.0451734
MAB_0506	Hypothetical protein	0.742785	0.111947
MAB_0344	Aspartate-semialdehyde dehydrogenase (Asd)	0.741848	0.0129907
MAB_1598	Probable molybdopterin-guanine dinucleotide biosynthesis protein A	0.741735	0.0371224
MAB_4239	Putative pyridoxamine 5'-phosphate oxidase	0.741663	0.110992
MAB_4480c	Putative glycosyl transferase	0.740895	0.0243506
MAB_4089c	Putative transcriptional regulator%2C TetR family	0.739169	0.044566
MAB_0107c	hypothetical protein	0.73883	0.00540315
MAB_3836c	hypothetical protein	0.737199	0.0467518
MAB_3727c	Hypothetical protein	0.736195	0.0587148
MAB_4261c	Putative short chain dehydrogenase/reductase	0.73609	0.0110038
MAB_0977c	Putative DNA-directed DNA polymerase	0.735996	0.145574
MAB_0746	Putative phosphate ABC transporter%2C phosphate-binding protein	0.73319	0.032061
MAB_1299c	Putative multi-drug efflux transporter	0.732338	0.0277945
MAB_3803c	Probable carboxylesterase	0.730753	0.0730864
MAB_3440c	Putative short-chain dehydrogenase/reductase	0.730041	0.0204339
MAB_0345	Hypothetical protein	0.730008	0.0106279
MAB_2975c	AFG1-like ATPase	0.729431	0.0125359
MAB_0272	Hypothetical protein	0.729392	0.0119789
MAB_2906c	hypothetical protein	0.728576	0.0295089
MAB_0554	Putative hydrolase%2C alpha/beta fold family	0.727748	0.00651192
MAB_2279	Probable ornithine aminotransferase	0.72368	0.30567
MAB_2715c	hypothetical protein	0.723472	0.0167088
MAB_3443	Hypothetical protein	0.723017	0.0814754
MAB_4158	Probable acyl-CoA dehydrogenase FadE	0.722894	0.0510812
MAB_1615	hypothetical protein	0.722778	0.0299309
MAB_1736	Hypothetical protein	0.720079	0.462421
MAB_2596c	hypothetical protein	0.716846	0.292318
MAB_1172c	hypothetical protein	0.715026	0.0174555
MAB_1626	Conserved hypothetical protein (competence protein ComEA?)	0.714116	0.00746877
MAB_4302	hypothetical protein	0.713988	0.0308586
MAB_4942	N-acetylmuramoyl-L-alanine amidase CwlM	0.712253	0.0060664
MAB_0693	Probable glutathione peroxidase	0.711778	0.0111515
MAB_0530	Probable transcriptional regulator%2C TetR family	0.711689	0.0129596
MAB_1752	Hypothetical protein	0.711422	0.256195
MAB_t5019	tRNA-Leu(TAA)	0.710152	0.323005
MAB_4457	Putative cytochrome P450	0.709559	0.00597674
MAB_0482c	hypothetical protein	0.708042	0.0259197
MAB_0216	hypothetical protein	0.707741	0.0345185
MAB_0436	hypothetical protein	0.707311	0.159426
MAB_1045	hypothetical protein	0.706547	0.0629213
MAB_0517	Hypothetical protein	0.705468	0.0180882
MAB_2446c	Putative pirin-like protein	0.703947	0.030936
MAB_3567c	Putative carboxymuconolactone decarboxylase	0.703438	0.0422773
MAB_0493	Hypothetical protein	0.70322	0.104793
MAB_3232c	Putative luciferase-like oxidoreductase	0.701869	0.0673315
MAB_4316	Hypothetical protein	0.701029	0.0443675
MAB_3191	hypothetical protein	0.700947	0.0665868
MAB_2968	Putative transcriptional regulator%2C TetR family	0.700195	0.0761605
MAB_4645	hypothetical protein	0.69969	0.0467323
MAB_3143c	Possible multifunctional enzyme siroheme synthase CysG/Uroporphyrin-III C-methyltransferase-like	0.698805	0.00436405
MAB_4572c	hypothetical protein	0.698729	0.00601371
MAB_4300	Putative hydrolase%2C alpha/beta fold	0.697169	0.0205403
MAB_2547c	hypothetical protein	0.696306	0.0263797
MAB_3299c	hypothetical protein	0.695613	0.0347017
MAB_4477c	hypothetical protein	0.695507	0.0787903
MAB_2543c	Putative transcriptional regulator%2C TetR family	0.692334	0.0181561
MAB_4641	Putative DNA-binding protein	0.691921	0.00860861
MAB_2708	hypothetical protein	0.690741	0.0336692
MAB_0729c	hypothetical protein	0.69071	0.00617783
MAB_1993	Probable 5%2C10-methylenetetrahydrofolate reductase	0.690647	0.0130712
MAB_2913	Putative TetR-family regulatory protein	0.690271	0.0604439
MAB_4144	hypothetical protein	0.688823	0.0185946
MAB_t5032	tRNA-Cys(GCA)	0.68813	0.0297624
MAB_1057	Succinyl-CoA synthetase%2C alpha chain	0.687218	0.0502995
MAB_4789c	Hypothetical protein	0.685849	0.106418
MAB_3887	hypothetical protein	0.685409	0.0755191
MAB_2705c	Isoleucyl-tRNA synthetase IleS	0.684353	0.0118146
MAB_0647	Possible transcriptional regulatory protein TetR	0.684062	0.0292753
MAB_0099	Probable monooxygenase	0.683221	0.0474266
MAB_2529c	hypothetical protein	0.681963	0.318207
MAB_t5012c	tRNA-Lys(TTT)	0.680884	0.482047
MAB_1955c	hypothetical protein	0.680285	0.0068709
MAB_2550c	Probable fatty acid desaturase	0.67901	0.01357
MAB_3013	hypothetical protein	0.678985	0.193971
MAB_3272c	Probable cutinase Cut1	0.678048	0.0228034
MAB_4648	Putative TetR-family transcriptional regulator	0.677705	0.0281533
MAB_r5053	5S ribosomal RNA	0.676503	0.390167
MAB_2291	hypothetical protein	0.676475	0.0547791
MAB_4516c	Putative Mce family protein	0.676345	0.195112
MAB_1104c	Hypothetical protein	0.675387	0.130587
MAB_0480	Conserved hypothetical protein (NmrA-like)	0.674396	0.113692
MAB_3060c	RecA protein	0.674009	0.0361227
MAB_3987c	hypothetical protein	0.671026	0.0705606
MAB_1723	Putative phage integrase	0.669488	0.0347726
MAB_3184	hypothetical protein	0.668359	0.0835825
MAB_2936	Putative cytosine/purine/uracil/thiamine/ allantoin permease	0.667485	0.106353
MAB_0945	Putative drug resistance transporter%2C EmrB/QacA family	0.664436	0.0162544
MAB_0153	seryl-tRNA synthetase (SerS)	0.664094	0.0162916
MAB_2107	hypothetical protein	0.663493	0.0623854
MAB_2100	Putative plasmid replication initiator protein	0.662653	0.0534035
MAB_1189c	Probable methylmalonic acid semialdehyde dehydrogenase MmsA	0.662352	0.0674101
MAB_3308	Putative transcriptional regulator%2C LysR family	0.661936	0.151225
MAB_3495	hypothetical protein	0.661643	0.0400104
MAB_4479	Putative transcriptional regulator%2C TetR family	0.661299	0.0101889
MAB_3029	Iron-dependent repressor IdeR	0.659309	0.00816818
MAB_2669c	Histidinol-phosphate aminotransferase (HisC)	0.65696	0.012301
MAB_3768c	tRNA pseudouridine synthase A	0.656426	0.0420411
MAB_2914	L-asparagine permease 1 (L-asparagine transport)	0.656359	0.0614591
MAB_1548c	hypothetical protein	0.656021	0.0395523
MAB_1947	hypothetical protein	0.655844	0.028402
MAB_1224	hypothetical protein	0.655526	0.122575
MAB_4082c	hypothetical protein	0.655143	0.0651406
MAB_1679c	Probable ArsR-family transcriptional regulator	0.654264	0.0123717
MAB_3446	Putative transcriptional regulator%2C WhiB family	0.653085	0.163469
MAB_0274c	hypothetical protein	0.650367	0.0986271
MAB_0904	Putative 3-hydroxyacyl-CoA dehydrogenase	0.650035	0.248554
MAB_4902c	hypothetical protein	0.649793	0.00835767
MAB_3962	Hypothetical cytochrome P450	0.649253	0.289498
MAB_0803	Hypothetical protein	0.649099	0.0178713
MAB_1388c	Probable short-chain dehydrogenase/reductase	0.648722	0.0523363
MAB_4658	Putative transcriptional regulator%2C LysR family	0.648569	0.13388
MAB_0333c	50S ribosomal protein L33	3.33972	0.136304
MAB_0254c	Putative phosphoglycerate mutase	0.647035	0.0274178
MAB_3413c	Ribonucleoside-diphosphate reductase alpha subunit	0.646707	0.0505898
MAB_2683c	hypothetical protein	0.646452	0.0114959
MAB_2691c	Probable threonine dehydratase biosynthetic	0.644328	0.0343326
MAB_2333c	Putative 3-methyladenine DNA glycosylase AlkA	0.64238	0.0216149
MAB_4061c	hypothetical protein	0.640319	0.0154403
MAB_4512c	Putative Mce family protein	0.639516	0.0617636
MAB_0300c	Putative transcriptional regulator%2C TetR family	0.639324	0.0730256
MAB_1217c	Putative transcriptional regulator%2C TetR family	0.638386	0.1333
MAB_3905	Hypothetical protein	0.637664	0.326585
MAB_2101	Probable recombinase	0.637051	0.013081
MAB_0583c	Putative oxidoreductase	0.636141	0.0864864
MAB_4515c	Putative Mce family protein	0.635122	0.309004
MAB_4640c	Dihydroxy-acid dehydratase (IlvD)	0.634933	0.249184
MAB_1501	Probable ABC transporter%2C periplasmic protein	0.634068	0.143439
MAB_1678c	Putative ferric uptake regulator FurB	0.633431	0.00636148
MAB_3743c	Glucosamine--fructose-6-phosphate aminotransferase	0.632801	0.0128346
MAB_2687c	8-amino-7-oxononanoate synthase (BioF)	0.63274	0.0179978
MAB_4851c	Phosphate ABC transporter%2C permease protein PstC-2	0.631225	0.271458
MAB_3556	Putative hydrolase%2C alpha/beta fold	0.631214	0.0246988
MAB_0795	Hypothetical protein	0.630898	0.0222332
MAB_0930	Putative ferredoxin/ferredoxin--NADP reductase	0.630537	0.015158
MAB_0266c	Probable prephenate dehydrogenase TyrA	0.630448	0.0181913
MAB_3358c	Putative acyltransferase	0.630131	0.0607241
MAB_1854c	Glycogen phosphorylase	0.629937	0.0324332
MAB_0742c	Probable thioredoxin ThiX	0.629577	0.0598943
MAB_2151c	Putative cytochrome P450	0.629436	0.237627
MAB_3989c	hypothetical protein	0.62925	0.0220193
MAB_4442c	Probable acetyl-CoA acyltransferase	0.628358	0.0817334
MAB_1934	hypothetical protein	0.628345	0.00912242
MAB_2545c	Hypothetical nitrilase/cyanide hydratase and apolipoprotein N-acyltransferase	0.627977	0.191077
MAB_0257c	Hypothetical protein	0.626691	0.0185504
MAB_4490c	Probable oxidoreductase	0.625793	0.0759849
MAB_4765	Putative regulatory protein%2C TetR	0.625348	0.0196603
MAB_2772c	Hypothetical protein	0.624898	0.0373509
MAB_4726	hypothetical protein	0.623539	0.0846418
MAB_3899c	50S ribosomal protein L33	1.1565	0.00250803
MAB_2463	Putative sulfonate ABC transporter%2C permease	0.622984	0.0665035
MAB_3300c	Putative transcriptional regulator%2C TetR family	0.622977	0.102305
MAB_1666	Chaperone protein DnaJ	0.619932	0.0141737
MAB_1412	Hypothetical protein	0.618292	0.0411952
MAB_4525	hypothetical protein	0.617754	0.129766
MAB_4503c	Hypothetical protein	0.617556	0.0253371
MAB_0051	hypothetical protein	0.617229	0.0559115
MAB_3554	Probable ketopantoate reductase ApbA/PanE	0.617207	0.30567
MAB_0581c	hypothetical protein	0.61708	0.168639
MAB_0988c	Probable membrane protein%2C MmpS	0.617048	0.167495
MAB_2803c	Methionine import ATP-binding protein metN	0.616566	0.0821718
MAB_3091c	Thymidylate synthase (ThyA)	0.615253	0.0113091
MAB_1790	Bacteriophage protein	0.61498	0.642136
MAB_2452	hypothetical protein	0.614219	0.113155
MAB_3802c	Hypothetical protein	0.614022	0.156517
MAB_4267c	hypothetical protein	0.612896	0.181489
MAB_0871c	Putative molybdenum cofactor biosynthesis protein A2	0.610275	0.0119789
MAB_3316	Probable cytochrome P450	0.609381	0.259355
MAB_0691	Short-chain dehydrogenase/reductas	0.608253	0.0140852
MAB_3458c	Putative LysR-family transcriptional regulator	0.607753	0.0155342
MAB_1410c	Hypothetical histidine triad (HIT) protein	0.607577	0.0308586
MAB_2771c	Hypothetical protein	0.605705	0.0359644
MAB_2420c	hypothetical protein	0.605511	0.0650965
MAB_2736c	Probable macrolide ABC transporter%2C ATP-binding protein	0.605384	0.0160104
MAB_4308c	Hypothetical protein	0.605239	0.024077
MAB_0118c	Probable superoxide dismutase (Mn)	0.605188	0.0434153
MAB_0666	ESAT-6-like protein (10 kDa antigen)	0.605133	0.0639778
MAB_1828	Hypothetical protein	0.603208	0.172016
MAB_0860c	Probable DNA helicase	0.602574	0.0492681
MAB_3982	hypothetical protein	0.60246	0.0265071
MAB_4318	Hypothetical protein	0.602379	0.110103
MAB_1014c	Probable glycosyl transferase	0.601016	0.103415
MAB_4571	Possible GntR transcriptional regulatory protein	0.600761	0.0956948
MAB_2540c	Putative Short-chain dehydrogenase/reductase	0.600194	0.0595081
MAB_3575c	Probable polyketide synthase	0.599991	0.0837176
MAB_2851c	Alanyl-tRNA synthetase	0.59866	0.0248555
MAB_2884c	Probable crossover junction endodeoxyribonuclease RuvC	0.598487	0.0141307
MAB_4548	Probable O-methyltransferase	0.598463	0.0454035
MAB_3730c	Hypothetical protein	0.598308	0.0680045
MAB_3425c	Putative cobalamin synthesis protein	0.597902	0.0147577
MAB_3983c	Hypothetical protein	0.597816	0.0173493
MAB_4251	Conserved hypothetical protein (peptidase?)	0.597382	0.0263797
MAB_4283c	Conserved hypothetical protein (isoniazid inductible gene protein IniA?)	0.594046	0.16488
MAB_3175c	23S rRNA (adenine(2503)-C(2))-methyltransferase RlmN	0.592374	0.011306
MAB_4257c	Conserved hypothetical protein (glycoside hydrolase?)	0.592275	0.0143114
MAB_3380c	hypothetical protein	0.590485	0.011815
MAB_1210c	Putative short chain dehydrogenase/reductase	0.588242	0.135201
MAB_4076	Putative nitrilase/cyanide hydratase	0.588074	0.0231289
MAB_0392c	hypothetical protein	0.587349	0.0918853
MAB_3541c	acetyl-CoA carboxylase biotin carboxyl carrier protein subunit	0.587066	0.0156295
MAB_3404c	Probable ribonucleoside-diphosphate reductase beta subunit	0.586499	0.0158987
MAB_4661	hypothetical protein	0.58633	0.0350337
MAB_2676	Conserved hypothetical protein (lipase?)	0.583816	0.158695
MAB_0294	Putative carboxylesterase%2C type B	0.583303	0.129011
MAB_4367c	Hypothetical biphenyl dioxygenase beta subunit	0.582781	0.146167
MAB_1517c	Probable O-methyltransferase Omt	0.58243	0.111346
MAB_2680c	Putative transcriptional regulator%2C LysR family	0.582424	0.0395523
MAB_0965	Putative lipase	0.581486	0.0224627
MAB_4464	Hypothetical protein	0.581165	0.185577
MAB_0086	Putative taurine dioxygenase	0.581005	0.0420708
MAB_1765	Hypothetical protein	0.579368	0.124013
MAB_1775	Bacteriophage protein	0.578416	0.297595
MAB_3717	Hypothetical protein	0.577698	0.107912
MAB_3119c	Possible carboxymuconolactone decarboxylase	0.577159	0.244845
MAB_0599	Probable transcriptional regulator TetR family	0.57651	0.0221321
MAB_2266c	Probable diaminobutyrate--2-oxoglutarate aminotransferase	0.576412	0.106498
MAB_1307c	4a-hydroxytetrahydrobiopterin dehydratase	0.576338	0.0671205
MAB_4175c	D-tyrosyl-tRNA(Tyr) deacylase	0.574697	0.0498022
MAB_3452c	Probable carboxylesterase LipT	0.574678	0.0220412
MAB_4756c	Monooxygenase%2C FAD-binding	0.574293	0.0289324
MAB_4946	Putative transcriptional regulator%2C TetR	0.57426	0.129211
MAB_4315c	Hypothetical protein	0.573911	0.0799804
MAB_1108c	hypothetical protein	0.573643	0.0977235
MAB_1813	Bacteriophage protein	0.573316	0.605322
MAB_1239	Probable PhoH-like protein PhoH2 (phosphate starvation-inducible protein PsiH)	0.572089	0.189793
MAB_1105c	Hypothetical protein	0.571945	0.389039
MAB_2927c	8-oxoguanine deaminase	0.571858	0.017376
MAB_t5030c	tRNA-Lys(CTT)	0.570983	0.257974
MAB_0663	Probable cyclic synthetase (peptide synthase)	0.570298	0.0208089
MAB_2888c	hypothetical protein	0.569567	0.020903
MAB_t5017	tRNA-Ala(CGC)	0.568398	0.1558
MAB_0052	hypothetical protein	0.568078	0.127186
MAB_3254c	Potassium-transporting ATPase A chain	0.567832	0.0551262
MAB_0557	Probable transcription regulator%2C AraC family	0.567392	0.0899729
MAB_1153	Hypothetical protein	0.56731	0.0432109
MAB_1389c	Probable short-chain dehydrogenase/reductase	0.567121	0.0207652
MAB_4374	acetaldehyde dehydrogenase	0.566202	0.0403565
MAB_4887	hypothetical protein	0.565135	0.186651
MAB_0590c	hypothetical protein	0.564649	0.174498
MAB_3411	hypothetical protein	0.564022	0.0690109
MAB_0022c	Probable permease	0.563547	0.133632
MAB_4498c	Putative two-component system response regulator%2C LuxR family	0.562693	0.108743
MAB_3083c	hypothetical protein	0.561703	0.0196612
MAB_3890c	Probable histidine kinase response regulator	0.561042	0.0718489
MAB_2199c	Probable precorrin-8X methylmutase CobH	0.56064	0.0222332
MAB_1146	Hypothetical protein	0.560569	0.0196612
MAB_2087	Transposase-like protein IS3/IS911	0.560137	0.0676922
MAB_3904	hypothetical protein	0.559827	0.133632
MAB_2502	hypothetical protein	0.557133	0.0905534
MAB_0569	2-C-methyl-D-erythritol 4-phosphate cytidylyltransferase	0.557038	0.0286448
MAB_2937c	hypothetical protein	0.556256	0.0795412
MAB_1938c	Putative transcriptional regulator%2C TetR family	0.556143	0.214872
MAB_1110	hypothetical protein	0.55524	0.199978
MAB_2483c	Hypothetical protein	0.554939	0.150966
MAB_4096c	hypothetical protein	0.554134	0.0128357
MAB_3027	hypothetical protein	0.554042	0.0379226
MAB_4236c	Putative amino acid ABC transporter%2C substrate-binding protein	0.553677	0.0868014
MAB_3150	Putative membrane protein%2C MmpL family	0.552479	0.103092
MAB_0039c	hypothetical protein	0.551148	0.033115
MAB_4870c	hypothetical protein	0.550275	0.461303
MAB_2034	Probable malonyl CoA-acyl carrier protein transacylase	0.54985	0.460067
MAB_3874c	Putative dioxygenase	0.54831	0.0901545
MAB_4852c	Phosphate ABC transporter%2C periplasmic protein	0.547326	0.108965
MAB_3559c	hypothetical protein	0.543919	0.0646924
MAB_1603	Valyl-tRNA synthetase	0.543416	0.0211643
MAB_4319	hypothetical protein	0.543051	0.0944312
MAB_2098	Putative regulatory protein	0.542057	0.303263
MAB_3021c	Hypothetical protein	0.540953	0.0240576
MAB_1913	Conserved hypothetical protein (ribonuclease?)	0.540576	0.145274
MAB_3566c	Putative cyclase	0.539428	0.0783006
MAB_3002c	hypothetical protein	0.538182	0.0336634
MAB_4160	Possible fatty-acid-CoA synthetase FadD	0.537797	0.0341423
MAB_4347	Putative regulatory protein	0.537733	0.0367581
MAB_0649c	Putative monooxygenase	0.534856	0.0427376
MAB_2317c	hypothetical protein	0.534838	0.11583
MAB_4818	Hypothetical protein	0.53429	0.191866
MAB_3603c	Probable phosphomannomutase	0.534282	0.0258086
MAB_2179	Beta-lactamase/esterase	0.533972	0.0422845
MAB_2887	hypothetical protein	0.533313	0.0386105
MAB_0966	hypothetical protein	0.532351	0.0719657
MAB_3930c	Ubiquinone/menaquinone biosynthesis methlytransferase UbiE	0.530705	0.0312654
MAB_2369	Hypothetical segregation and condensation protein B	0.530469	0.0253371
MAB_4881c	Major facilitator superfamily MFS	0.530296	0.0938777
MAB_4378c	Putative citrate lyase beta subunit	0.527649	0.126896
MAB_0905	Putative enoyl-CoA hydratase/isomerase	0.527048	0.315286
MAB_0999	Putative NAD-dependent formate dehydrogenase	0.526212	0.140365
MAB_3273c	Putative transcriptional regulator%2C TetR family	0.526168	0.138313
MAB_1290c	2-Cys peroxiredoxin	0.525471	0.0758858
MAB_0161	Probable transcriptional regulator%2C LysR family	0.524878	0.0575859
MAB_2569c	hypothetical protein	0.523951	0.106498
MAB_4531	Hypothetical protein	0.523899	0.0606207
MAB_0564c	Probable DNA repair protein RadA	0.522774	0.154183
MAB_3293c	3-isopropylmalate dehydratase small subunit	0.522171	0.0169003
MAB_2073	Putative monooxygenase	0.521445	0.154953
MAB_4092	hypothetical protein	0.521166	0.471193
MAB_4646	hypothetical protein	0.520899	0.0897413
MAB_1055c	Conserved hypothetical protein (peptidase?)	0.520783	0.0273943
MAB_1175	Probable 4-hydroxybutyrate CoA-transferase AbfT	0.520269	0.0368453
MAB_2779c	Glyceraldehyde-3-phosphate dehydrogenase%2C type I	0.520223	0.0634957
MAB_3284c	Probable thiamine-monophosphate kinasE ThiL	0.517126	0.0414113
MAB_3410	hypothetical protein	0.516683	0.03376
MAB_4452	Putative transcriptional regulator%2C MerR family	0.516459	0.0309214
MAB_3402	Hypothetical protein	0.51621	0.190109
MAB_0369	Glutamate--cysteine ligase GshA	0.51602	0.106782
MAB_1641	Putative oxidoreductase	0.515019	0.0256613
MAB_2796c	Putative riboflavin biosynthesis protein RibA2	0.514908	0.0320438
MAB_2535	Probable amino acid transporter	0.514186	0.0618074
MAB_2651c	Probable oxidoreductase	0.513782	0.210943
MAB_1190	hypothetical protein	0.512619	0.0925193
MAB_0017	hypothetical protein	0.512602	0.188625
MAB_3937	Hypothetical protein	0.512317	0.131425
MAB_4754	Putative transcription regulator%2C AraC family	0.512296	0.0799279
MAB_2176	Probable ABC transporter%2C permease protein	0.511573	0.210356
MAB_3475c	Putative cell division ATP-binding protein FtsE	0.511232	0.0435507
MAB_2093	UBA/THIF-type NAD/FAD binding fold	0.511095	0.100018
MAB_0513	Putative monooxygenase	0.510436	0.197008
MAB_3604c	hypothetical protein	0.510321	0.0213918
MAB_3747c	hypothetical protein	0.509507	0.193745
MAB_2164	hypothetical protein	0.509098	0.0839382
MAB_2564	Probable carbonic anhydrase	0.508754	0.157934
MAB_3203	Hypothetical protein	0.508478	0.567732
MAB_3947	Possible oxidoreductase	0.508136	0.131838
MAB_1594	Probable ferredoxin oxidoreductase%2C alpha subunit	0.507744	0.0470889
MAB_2190	hypothetical protein	0.507548	0.0415889
MAB_2601	Hypothetical protein	0.506817	0.38425
MAB_2168	Putative aminotransferase	0.50506	0.0651406
MAB_1557	Copper resistance D precursor	0.50467	0.0255537
MAB_1713	Hypothetical ABC transporter ATP-binding protein	0.504532	0.0574695
MAB_2553	Putative integral membrane protein	0.504155	0.188839
MAB_4272c	Protein GrpE (HSP-70 cofactor)	0.503523	0.0500681
MAB_1621	Probable nicotinate-nucleotide adenylyltransferase	0.502996	0.0281869
MAB_1107c	Hypothetical protein	0.502748	0.053668
MAB_4411c	Putative transcriptional regulator%2C GntR family	0.501903	0.0448247
MAB_4392	hypothetical protein	0.500069	0.0648521
MAB_1317	hypothetical protein	0.499281	0.0341423
MAB_4653	hypothetical protein	0.498596	0.456862
MAB_2557c	Putative isochorismatase hydrolase EntB	0.497203	0.340186
MAB_2589c	hypothetical protein	0.496565	0.0557045
MAB_4271c	Chaperone protein DnaJ	0.496263	0.0279015
MAB_1240	Possible glycosyl hydrolase	0.496221	0.203324
MAB_4240c	Putative membrane protein%2C MmpL	0.49495	0.11087
MAB_1431	Conserved hypothetical protein (Putative monooxygenase)	0.493814	0.044742
MAB_2662	Probable peroxidoxin BcpB	0.493772	0.17359
MAB_2035	Possible conserved polyketide synthase associated protein	0.492781	0.43319
MAB_3767c	Hypothetical protein	0.492064	0.0469154
MAB_0598	Short-chain dehydrogenase/reductase	0.491219	0.081565
MAB_3400	NADP-dependent alcohol dehydrogenase C	0.489156	0.213269
MAB_2645c	Indole-3-glycerol phosphate synthase TrpC	0.488042	0.115909
MAB_2192	Probable dipeptidase PepE	0.487187	0.0345185
MAB_4280c	hypothetical protein	0.485416	0.051514
MAB_4333	hypothetical protein	0.483908	0.0909476
MAB_0386c	hypothetical protein	0.483578	0.0427475
MAB_0462c	hypothetical protein	0.482847	0.175354
MAB_1936	hypothetical protein	0.481912	0.0900155
MAB_2327c	Hypothetical protein	0.48144	0.0498261
MAB_0799c	Hypothetical protein	0.481338	0.0730717
MAB_1798	Bacteriophage protein	0.481171	0.71733
MAB_0215	Possible transcriptional regulator	0.480896	0.0615987
MAB_2030	Probable 3-oxoacyl-(Acyl-carrier-protein) synthase II KasA	0.480849	0.418227
MAB_0815	Putative amino acid permease	0.480388	0.149916
MAB_2514c	Conserved hypothetical protein (metallophosphoesterase?)	0.479296	0.213269
MAB_1185c	Probable enoyl-CoA hydratase	0.479271	0.0492225
MAB_2843c	Chorismate synthase (AroC)	0.478852	0.0518578
MAB_3528c	hypothetical protein	0.477784	0.042486
MAB_4415	Probable amidase	0.476701	0.191952
MAB_0812	Putative transcriptional regulator%2C IclR	0.475812	0.061353
MAB_2492	Probable sulfite reductase	0.475264	0.131966
MAB_1024	Putative TetR-family transcriptional regulator	0.475255	0.0777902
MAB_0570	Putative 2-C-methyl-D-erythritol 2%2C4-cyclodiphosphate synthase	0.475219	0.0451589
MAB_1508c	Putative HTH-type transcriptional regulator	0.474773	0.109984
MAB_0541	Probable pantoate--beta-alanine ligase (PanC)	0.47432	0.0414578
MAB_3824	hypothetical protein	0.474212	0.297792
MAB_3487	Probable acyl-CoA dehydrogenase	0.474097	0.174306
MAB_0283c	hypothetical protein	0.470889	0.27261
MAB_3921c	hypothetical protein	0.470154	0.253005
MAB_2299c	Possible transcriptional regulatory protein	0.469506	0.0489647
MAB_2713	hypothetical protein	0.468393	0.175434
MAB_2528c	hypothetical protein	0.467305	0.647292
MAB_1505	Hypothetical protein	0.467278	0.388932
MAB_1126c	Putative sigma factor	0.466687	0.168639
MAB_0141c	Putative esterase	0.466319	0.181637
MAB_0659	Putative dioxygenase	0.466031	0.285626
MAB_3787	hypothetical protein	0.465654	0.066445
MAB_2786	Hypothetical protein	0.46558	0.24684
MAB_0575c	Putative ABC-transporter transmembrane protein	0.465413	0.273884
MAB_1940c	hypothetical protein	0.46445	0.0349781
MAB_2310	Possible drug efflux membrane protein	0.463713	0.160292
MAB_2382	Conserved hypothetical protein (pyridoxamine 5'-phosphate oxidase-related)	0.463127	0.175501
MAB_3247	Hypothetical protein	0.463093	0.603785
MAB_1042c	Probable cytochrome c oxidase polypeptide I	0.463085	0.202048
MAB_3342c	Glutamyl-tRNA(Gln) amidotransferase subunit C (GatC)	0.462415	0.0732419
MAB_4439	hypothetical protein	0.462232	0.288859
MAB_2031	Putative beta-ketoacyl synthase	0.462174	0.502432
MAB_4161	hypothetical protein	0.462063	0.262956
MAB_2216	Sulfonate ABC transporter%2C permease protein SsuC	0.461654	0.0680996
MAB_0989	Putative HTH-type transcriptional regulator TetR	0.461085	0.06042
MAB_3859c	Possible enoyl-CoA hydratase/isomerase	0.461022	0.301253
MAB_2281	hypothetical protein	0.459715	0.403826
MAB_3216c	Putative transcriptional regulator%2C TetR family	0.459033	0.0331923
MAB_3164c	Methionine aminopeptidase (MAP)	0.457314	0.105899
MAB_4622c	hypothetical protein	0.456176	0.0331605
MAB_0869c	Probable resuscitation-promoting factor RpfA	0.455932	0.120517
MAB_2204	Conserved hypothetical protein (FxsA cytoplasmic membrane protein?)	0.455696	0.231757
MAB_3501	hypothetical protein	0.455128	0.0386488
MAB_2898c	Threonyl-tRNA synthetase	0.453221	0.0328817
MAB_0846	Putative lipase/esterase	0.45313	0.100018
MAB_4626c	Probable fatty-acid-CoA ligase FadD	0.452235	0.194973
MAB_2088	Transposase-like protein	0.452141	0.0937129
MAB_4288	hypothetical protein	0.451075	0.0559703
MAB_3422c	Putative transcriptional regulator%2C TetR family	0.450618	0.0688152
MAB_2166	hypothetical protein	0.450011	0.343673
MAB_4081c	hypothetical protein	0.449269	0.134171
MAB_0512	Probable aminotransferase/cysteine desulfurase	0.448593	0.166051
MAB_4955c	50S ribosomal protein L34	0.623351	0.0317077
MAB_3235c	Hypothetical protein	0.447606	0.198637
MAB_2014c	Putative transcriptional regulator%2C ArsR	0.44668	0.243499
MAB_4758	Hypothetical patatin-like protein	0.446673	0.238167
MAB_4405	Putative serine esterase%2C cutinase family	0.446387	0.166002
MAB_1515c	Alkyl hydroperoxide reductase/ Thiol specific antioxidant/ Mal allergen	0.446046	0.0635271
MAB_0348	Hypothetical conserved TPR domain protein	0.446022	0.0705474
MAB_2568	Putative arsenate reductase or tyrosine phosphatase	0.445506	0.517476
MAB_1233c	hypothetical protein	0.443885	0.172016
MAB_0845	Probable fatty-acid-CoA racemase Far	0.443857	0.0481692
MAB_0248c	Putative regulatory protein%2C TetR family	0.442614	0.143857
MAB_4016c	Hypothetical protein	0.442468	0.384175
MAB_3313c	Putative transcriptional regulator%2C TetR family	0.442071	0.100929
MAB_1326c	hypothetical protein	0.44021	0.357476
MAB_3497	Hypothetical protein	0.439456	0.0617609
MAB_2163	Probable RNA polymerase sigma-70 factor%2C ECF subfamily	0.437846	0.0529967
MAB_3749	Putative phosphodiesterase/alkaline phosphatase	0.43698	0.191365
MAB_2531c	hypothetical protein	0.436961	0.582532
MAB_4761	hypothetical protein	0.436659	0.0745736
MAB_2356	hypothetical protein	0.43659	0.19951
MAB_3723c	hypothetical protein	0.435677	0.0801202
MAB_2278	Putative oxidoreductase	0.434468	0.489161
MAB_2610	Putative aminotransferase	0.434018	0.431158
MAB_2532	Hypothetical protein	0.433492	0.238192
MAB_1171c	hypothetical protein	0.433426	0.113285
MAB_0652	Hypothetical protein	0.432954	0.168739
MAB_1848	Hypothetical protein	0.431654	0.188364
MAB_2954	hypothetical protein	0.431562	0.402276
MAB_4492c	hypothetical protein	0.431479	0.37044
MAB_1771	Hypothetical protein	0.431005	0.275814
MAB_1102	Hypothetical protein	0.429794	0.0761258
MAB_2797c	Putative riboflavin synthase alpha chain	0.429668	0.0913125
MAB_1060	Putative alkanesulfonate monooxygenase	0.429017	0.424021
MAB_3489c	Putative acyl-CoA synthetase FadD	0.428529	0.133632
MAB_1617c	Probable ribokinase RbsK	0.428333	0.115858
MAB_2349	hypothetical protein	0.428199	0.0970259
MAB_4551c	Possible lysophospholipase	0.42725	0.109058
MAB_0961c	hypothetical protein	0.427011	0.1953
MAB_2932c	Probable xanthine/uracil permease	0.425768	0.0900866
MAB_2282	Putative flavin-dependent reductase	0.424494	0.424947
MAB_4075	hypothetical protein	0.423278	0.286338
MAB_4361	Hypothetical fumarylacetoacetate hydrolase family	0.423136	0.212884
MAB_2515c	hypothetical protein	0.421513	0.298228
MAB_4776c	Putative transcriptional regulator%2C TetR family	0.42002	0.0866403
MAB_4799c	Conserved hypothetical protein (methyltransferase?)	0.420006	0.159291
MAB_2734c	Hypothetical protein	0.419775	0.162601
MAB_1907	hypothetical protein	0.419474	0.0538253
MAB_2468	Putative guanyl-specific ribonuclease Sa	0.418343	0.250417
MAB_1546c	Conserved hypothetical protein (sulfotransferase?)	0.418284	0.15288
MAB_2153	hypothetical protein	0.417321	0.126572
MAB_3269c	hypothetical protein	0.417076	0.0720664
MAB_2765	Putative L-carnitine dehydratase	0.416201	0.364818
MAB_0302	Putative monooxygenase	0.415051	0.198819
MAB_4002c	Putative acyltransferase	0.414749	0.0827923
MAB_2963	Probable fatty-acid-CoA ligase FadD	0.414327	0.168987
MAB_4938	Possible alternative RNA polymerase sigma factor SigM	0.413871	0.187546
MAB_4164	Possible enoyl-CoA hydratase	0.413714	0.135201
MAB_0833	Short-chain dehydrogenase/reductase	0.411968	0.13184
MAB_4202c	Putative regulatory protein	0.411393	0.107478
MAB_2161c	Hypothetical low molecular weight antigen Mtb12	0.410788	0.19539
MAB_4470c	hypothetical protein	0.409242	0.0996395
MAB_2912c	Probable aldolase	0.409175	0.108314
MAB_1709c	hypothetical protein	0.409144	0.0770642
MAB_1039	Putative short-chain dehydrogenase/reductase	0.408904	0.0827923
MAB_0642	Putative glyoxalase/bleomycin resistance protein	0.408168	0.27632
MAB_2244	Fumarate reductase/succinate dehydrogenase flavoprotein-like FrdA	0.406875	0.216048
MAB_1766	Hypothetical protein	0.40542	0.191058
MAB_3496	Hypothetical protein	0.405046	0.110916
MAB_4873c	hypothetical protein	0.403116	0.486009
MAB_1927	Putative sensor-type histidine kinase PrrB	0.402906	0.183888
MAB_2326c	Hypothetical protein	0.401263	0.0848704
MAB_2270c	Putative peroxidase	0.401103	0.229822
MAB_1270	hypothetical protein	0.399852	0.197568
MAB_1547c	Probable sulfatase	0.399595	0.106418
MAB_1183	Conserved hypothetical protein (rhodanese-like)	0.399333	0.195141
MAB_4270c	Probable heat shock protein transcriptional regulator HspR	0.398989	0.0686665
MAB_1456c	Conserved hypothetical protein (cobalamin adenosyltransferase?)	0.397932	0.147583
MAB_0844	Hypothetical protein	0.397297	0.358575
MAB_2322	50S ribosomal protein L35	1.75818	0.00190958
MAB_0147c	hypothetical protein	0.396716	0.120424
MAB_3320c	hypothetical protein	0.39581	0.15612
MAB_1537c	Putative short chain dehydrogenase/reductase	0.394832	0.199863
MAB_0085c	Putative transcriptional regulator	0.393976	0.312022
MAB_1427c	Putative cytochrome P450	0.393629	0.250554
MAB_0669	Hypothetical PPE-family protein	0.393429	0.346646
MAB_2653c	hypothetical protein	0.393045	0.137214
MAB_2714c	hypothetical protein	0.392033	0.253493
MAB_4732c	Hypothetical protein	0.391325	0.495826
MAB_4912c	Putative transcriptional regulator%2C TetR family	0.391274	0.279043
MAB_2484c	Hypothetical protein	0.38925	0.210937
MAB_3015	hypothetical protein	0.38851	0.376496
MAB_4401	Putative surface layer protein	0.388319	0.279434
MAB_1156c	Probable diaminopimelate decarboxylase LysA	0.386935	0.370059
MAB_2265c	Probable L-ectoine synthase	0.386399	0.216766
MAB_1136	Possible transcriptional regulatory protein TetR	0.386282	0.149916
MAB_3561c	hypothetical protein	0.385903	0.489103
MAB_2674c	Probable quinolinate synthetase complex%2C A subunit (NadA)	0.38522	0.143574
MAB_0237	Bacteriophage protein	0.385149	0.744181
MAB_1794	Hypothetical protein	0.385149	0.744181
MAB_0232	Hypothetical protein	0.384897	0.579179
MAB_0805	hypothetical protein	0.384385	0.143222
MAB_2533	hypothetical protein	0.384002	0.514988
MAB_0602c	Hypothetical protein	0.383157	0.369886
MAB_0028c	hypothetical protein	0.382248	0.304383
MAB_1236	Probable serine or glycine hydroxymethyltransferase	0.382184	0.105899
MAB_2618	hypothetical protein	0.381944	0.272674
MAB_4497	Hypothetical protein	0.381912	0.431706
MAB_1816c	Phage integrase	0.381154	0.289066
MAB_0213c	hypothetical protein	0.380648	0.158058
MAB_0542	Probable aspartate 1-decarboxylase precursor	0.378713	0.206766
MAB_4549c	hypothetical protein	0.377778	0.369533
MAB_4688	hypothetical protein	0.377377	0.295645
MAB_4446	hypothetical protein	0.377352	0.365746
MAB_2208c	hypothetical protein	0.375789	0.189555
MAB_3283c	Uracil-DNA glycosylase (UDG)	0.374985	0.0638177
MAB_1745	Hypothetical protein	0.374377	0.573224
MAB_0291	CdaR family transcriptional regulator	0.373081	0.195731
MAB_1478	hypothetical protein	0.372743	0.140188
MAB_1642	Hypothetical protein	0.372608	0.163755
MAB_4660	hypothetical protein	0.371303	0.402372
MAB_0230	Hypothetical protein	0.370586	0.514988
MAB_1956	Probable glycerate kinase	0.370529	0.183369
MAB_0289	hypothetical protein	0.370127	0.234616
MAB_3571c	hypothetical protein	0.367586	0.470412
MAB_3374c	hypothetical protein	0.366831	0.250774
MAB_2847c	hypothetical protein	0.366603	0.165263
MAB_2066c	Probable acetyl/propionyl carboxylase alpha subunit AccA2	0.365236	0.318669
MAB_0143c	Putative oxidoreductase EphD	0.364347	0.273951
MAB_0350	hypothetical protein	0.363919	0.371943
MAB_4349c	hypothetical protein	0.363712	0.172382
MAB_1606	Probable nucleoside diphosphate kinase (NDK)	0.363481	0.331314
MAB_3171c	1-deoxy-D-xylulose-5-phosphate reductoisomerase	0.362343	0.191662
MAB_0478	Probable membrane protein%2C MmpL	0.362318	0.170703
MAB_3478c	Peptide chain release factor 2 (PrfB)	0.361349	0.0981659
MAB_4253	hypothetical protein	0.36132	0.0828497
MAB_4649c	Hypothetical protein	0.360585	0.171223
MAB_4159	Probable acyl-CoA dehydrogenase	0.359495	0.264634
MAB_0960	hypothetical protein	0.359204	0.0867481
MAB_4723c	Transcriptional regulator%2C MerR family	0.358495	0.200605
MAB_0986	Putative transcriptional regulator%2C ArsR family	0.357798	0.292652
MAB_4350c	Putative amino acid permease	0.356941	0.193574
MAB_2668c	Imidazole glycerol-phosphate dehydratase	0.356758	0.0907281
MAB_1115	Hypothetical protein	0.356651	0.163482
MAB_4579c	Probable NAD(P) transhydrogenase%2C alpha1 subunit PntAA	0.355849	0.124494
MAB_1965c	Conserved hypothetical protein (pyridoxamine 5'-phosphate oxidase?)	0.355733	0.221623
MAB_2026	Putative peptidyl-arginine deiminase	0.354659	0.281209
MAB_4281c	hypothetical protein	0.353726	0.124992
MAB_1059c	Conserved hypothetical protein (luciferase?)	0.353401	0.384939
MAB_3100	L-alanine dehydrogenase (ALD)	0.352868	0.0807239
MAB_0958c	Putative oxidoreductase	0.352722	0.1485
MAB_1154	Hypothetical protein	0.351982	0.175102
MAB_0903	Putative enoyl-CoA hydratase/isomerase	0.350012	0.527281
MAB_0299	Putative amidohydrolase (aminocarboxymuconate-semialdehyde decarboxylase)	0.349998	0.0967713
MAB_2407	Glycine dehydrogenase [decarboxylating]	0.349899	0.165972
MAB_4185c	Putative tuberculin related peptide	0.349777	0.108173
MAB_0198	hypothetical protein	0.348441	0.229862
MAB_4441	Putative oxidoreductase	0.348041	0.155584
MAB_3459	Putative cytidine/deoxycytidylate deaminase	0.347668	0.137335
MAB_0942	Putative transcriptional regulator%2C AraC family	0.345011	0.27977
MAB_2542	Conserved hypothetical protein (Pyridoxamine 5'-phosphate oxidase-related%2C FMN-binding?)	0.344623	0.208437
MAB_0113	hypothetical protein	0.340771	0.145723
MAB_0897c	Probable pyruvate dehydrogenase E1 component%2C alpha subunit	0.340415	0.374841
MAB_2536	Hypothetical protein	0.338803	0.396424
MAB_1740	Hypothetical protein	0.337901	0.693016
MAB_3020c	Hypothetical protein	0.337315	0.158385
MAB_3669	hypothetical protein	0.33716	0.110587
MAB_0423c	hypothetical protein	0.336435	0.180322
MAB_2639c	Probable pyruvate kinase PykA	0.334303	0.108794
MAB_0858	Hypothetical luciferase-like monooxygenase	0.334204	0.250774
MAB_4436c	hypothetical protein	0.332239	0.199333
MAB_2755c	hypothetical protein	0.332226	0.143222
MAB_0571	Cysteinyl-tRNA synthetase	0.331665	0.185675
MAB_4514c	Putative Mce family protein	0.331174	0.378575
MAB_0076	2%2C3-dihydroxybiphenyl 1%2C2-dioxygenase	0.330721	0.204431
MAB_2592c	hypothetical protein	0.330519	0.523288
MAB_3360c	hypothetical protein	0.330261	0.369921
MAB_2970c	hypothetical protein	0.330191	0.331183
MAB_0610	hypothetical protein	0.330096	0.402422
MAB_2521c	Hypothetical protein	0.330067	0.574749
MAB_1018c	Probable glycosyl transferase	0.32924	0.303606
MAB_4419	Tartrate dehydrogenase	0.329082	0.195731
MAB_2418	Putative phenylacetic acid degradation-related protein	0.328181	0.201969
MAB_2980	Hypothetical protein	0.327907	0.64172
MAB_3801c	Hypothetical protein	0.32695	0.132443
MAB_0967	Hypothetical protein	0.326944	0.153437
MAB_2445	Putative transcriptional regulator%2C AraC family	0.32601	0.163785
MAB_4872	Hypothetical protein	0.326003	0.229467
MAB_4886	hypothetical protein	0.325421	0.243045
MAB_2328c	hypothetical protein	0.324462	0.117537
MAB_0158c	ABC transporter%2C ATP-binding protein	0.324291	0.190705
MAB_1396	Probable drug resistance transporter%2C EmrB/QacA subfamily	0.324172	0.229922
MAB_1082c	Hypothetical large-conductance mechanosensitive channel	0.323728	0.263888
MAB_1948c	Probable cytosol aminopeptidase (leucyl aminopeptidase?)	0.323701	0.12689
MAB_2928	Probable amidohydrolase	0.323412	0.230377
MAB_2525c	Phosphate transport system protein PhoU homolog	0.322855	0.523366
MAB_2439	Putative protein CrcB homolog 1	0.322774	0.170147
MAB_1573c	hypothetical protein	0.322446	0.394168
MAB_1635	hypothetical protein	0.32219	0.116673
MAB_1308	Probable mutator protein MutT2/NUDIX hydrolase	0.321516	0.165885
MAB_1464	hypothetical protein	0.319065	0.120129
MAB_2861	hypothetical protein	0.318771	0.229922
MAB_0070	hypothetical protein	0.318769	0.191365
MAB_1721	Putative histidine kinase sensor of two-component system	0.317685	0.326055
MAB_4384	Putative transcriptional regulator%2C TetR family	0.317585	0.149008
[truncated: 2,972 more rows]
