# Supplementary material for: Mycobacterium abscessus VapC5 toxin potentiates evasion of antibiotic killing by ribosome overproduction and activation of multiple resistance pathways
Source: Nat Commun. 2023 Jun 22;14:3705. doi: 10.1038/s41467-023-38844-4 (PMC10287673; doi:10.1038/s41467-023-38844-4)
Supplement: Supplementary file 5 — Supplementary Data 3 [file 41467_2023_38844_MOESM5_ESM.xlsx]

## Sheet: Upregulated
Category	Term	Count	%	PValue	Genes	List Total	Pop Hits	Pop Total	Fold Enrichment	Benjamini
KEGG_PATHWAY	mab03010:Ribosome	35	3.48953	1.37907e-12	MAB_4896C, MAB_3818C, MAB_3806C, MAB_3196C, MAB_3804C, MAB_3876C, MAB_3820C, MAB_1075, MAB_3797C, MAB_2323, MAB_3795C, MAB_3751C, MAB_3108C, MAB_2322, MAB_1610, MAB_3793C, MAB_3771C, MAB_1611, MAB_3807C, MAB_3819C, MAB_1634C, MAB_3280, MAB_3805C, MAB_3821C, MAB_3224C, MAB_3798C, MAB_3899C, MAB_3877C, MAB_3796C, MAB_1143C, MAB_1441, MAB_3752C, MAB_3772C, MAB_3794C, MAB_3851C	189	61	1102	3.34548	1.22737e-10
GOTERM_MF_DIRECT	GO:0003735~structural constituent of ribosome	35	3.48953	6.19042e-11	MAB_4896C, MAB_3818C, MAB_3806C, MAB_3196C, MAB_3804C, MAB_3876C, MAB_3820C, MAB_1075, MAB_3797C, MAB_2323, MAB_3795C, MAB_3751C, MAB_3108C, MAB_2322, MAB_1610, MAB_3793C, MAB_3771C, MAB_1611, MAB_3807C, MAB_3819C, MAB_1634C, MAB_3280, MAB_3805C, MAB_3821C, MAB_3224C, MAB_3798C, MAB_3899C, MAB_3877C, MAB_3796C, MAB_1143C, MAB_1441, MAB_3752C, MAB_3772C, MAB_3794C, MAB_3851C	490	58	2450	3.01724	1.52284e-08
UP_KEYWORDS	UP KEYWRODS- Ribosomal protein	35	3.48953	7.52758e-11	MAB_4896C, MAB_3818C, MAB_3806C, MAB_3196C, MAB_3804C, MAB_3876C, MAB_3820C, MAB_1075, MAB_3797C, MAB_2323, MAB_3795C, MAB_3751C, MAB_3108C, MAB_2322, MAB_1610, MAB_3793C, MAB_3771C, MAB_1611, MAB_3807C, MAB_3819C, MAB_1634C, MAB_3280, MAB_3805C, MAB_3821C, MAB_3224C, MAB_3798C, MAB_3899C, MAB_3877C, MAB_3796C, MAB_1143C, MAB_1441, MAB_3752C, MAB_3772C, MAB_3794C, MAB_3851C	781	58	3915	3.02497	9.60631e-09
UP_KEYWORDS	Ribonucleoprotein	35	3.48953	1.44456e-10	MAB_4896C, MAB_3818C, MAB_3806C, MAB_3196C, MAB_3804C, MAB_3876C, MAB_3820C, MAB_1075, MAB_3797C, MAB_2323, MAB_3795C, MAB_3751C, MAB_3108C, MAB_2322, MAB_1610, MAB_3793C, MAB_3771C, MAB_1611, MAB_3807C, MAB_3819C, MAB_1634C, MAB_3280, MAB_3805C, MAB_3821C, MAB_3224C, MAB_3798C, MAB_3899C, MAB_3877C, MAB_3796C, MAB_1143C, MAB_1441, MAB_3752C, MAB_3772C, MAB_3794C, MAB_3851C	781	59	3915	2.9737	9.60631e-09
GOTERM_CC_DIRECT	GO:0005840~ribosome	28	2.79163	2.38091e-10	MAB_4896C, MAB_3818C, MAB_3806C, MAB_3804C, MAB_3876C, MAB_3820C, MAB_3797C, MAB_3227C, MAB_2323, MAB_3751C, MAB_3108C, MAB_2322, MAB_1610, MAB_1611, MAB_3819C, MAB_1634C, MAB_3280, MAB_3805C, MAB_3821C, MAB_3224C, MAB_3798C, MAB_3899C, MAB_3877C, MAB_3796C, MAB_1143C, MAB_1441, MAB_3752C, MAB_3772C	216	45	1173	3.37901	4.28564e-09
GOTERM_BP_DIRECT	GO:0006412~translation	36	3.58923	1.66288e-09	MAB_4896C, MAB_3818C, MAB_3806C, MAB_3196C, MAB_3804C, MAB_3876C, MAB_3820C, MAB_1075, MAB_3797C, MAB_2323, MAB_3795C, MAB_3751C, MAB_3108C, MAB_2322, MAB_1610, MAB_3793C, MAB_3771C, MAB_1142C, MAB_1611, MAB_3807C, MAB_3819C, MAB_1634C, MAB_3280, MAB_3805C, MAB_3821C, MAB_3224C, MAB_3798C, MAB_3899C, MAB_3877C, MAB_3796C, MAB_1143C, MAB_1441, MAB_3752C, MAB_3772C, MAB_3794C, MAB_3851C	299	63	1378	2.63354	1.99546e-07
UP_KEYWORDS	rRNA-binding	24	2.39282	1.58099e-07	MAB_4896C, MAB_3818C, MAB_3807C, MAB_3806C, MAB_3819C, MAB_1634C, MAB_3805C, MAB_3804C, MAB_3820C, MAB_3798C, MAB_3877C, MAB_1441, MAB_3774C, MAB_3796C, MAB_1143C, MAB_3797C, MAB_3772C, MAB_2323, MAB_3851C, MAB_3795C, MAB_3108C, MAB_1610, MAB_3771C, MAB_3793C	781	40	3915	3.00768	7.00908e-06
INTERPRO	IPR011991:Winged helix-turn-helix DNA-binding domain	58	5.78265	3.21874e-07	MAB_2562C, MAB_0383C, MAB_4180, MAB_3329C, MAB_3375, MAB_1076, MAB_1029C, MAB_1857C, MAB_1138C, MAB_3543C, MAB_4862, MAB_3696C, MAB_0068, MAB_4381C, MAB_3018, MAB_2506C, MAB_0925C, MAB_4644C, MAB_4861C, MAB_2272C, MAB_4493, MAB_3179C, MAB_3212C, MAB_3724C, MAB_1021, MAB_3368C, MAB_1665, MAB_3208C, MAB_2239, MAB_2238, MAB_2604C, MAB_0979, MAB_4631C, MAB_2999C, MAB_4821C, MAB_2750C, MAB_0083, MAB_4…	647	154	3246	1.88952	0.000298699
GOTERM_MF_DIRECT	GO TERM MF DIRECT GO:0003700- transcription factor activity	46	4.58624	6.91738e-07	MAB_2562C, MAB_3329C, MAB_0083, MAB_3997C, MAB_3375, MAB_1029C, MAB_1138C, MAB_3543C, MAB_4841, MAB_2386, MAB_4862, MAB_0068, MAB_4381C, MAB_3018, MAB_4409, MAB_2707, MAB_4400C, MAB_0767C, MAB_0925C, MAB_4644C, MAB_2565C, MAB_4861C, MAB_4427C, MAB_2272C, MAB_2293, MAB_2050, MAB_3724C, MAB_3179C, MAB_1021, MAB_1362, MAB_3582, MAB_3960C, MAB_3368C, MAB_3387, MAB_4553, MAB_3208C, MAB_3028, MAB_2239,…	490	114	2450	2.01754	5.80725e-05
GOTERM_MF_DIRECT	GO:0019843~rRNA binding	22	2.19342	7.08201e-07	MAB_4896C, MAB_3818C, MAB_3807C, MAB_3806C, MAB_3819C, MAB_1634C, MAB_3805C, MAB_3804C, MAB_3820C, MAB_3798C, MAB_1441, MAB_3774C, MAB_3796C, MAB_3797C, MAB_3772C, MAB_2323, MAB_3851C, MAB_3795C, MAB_3108C, MAB_1610, MAB_3771C, MAB_3793C	490	37	2450	2.97297	5.80725e-05
GOTERM_MF_DIRECT	GO:0003677~DNA binding	94	9.37188	3.08152e-05	MAB_2562C, MAB_0145C, MAB_4180, MAB_1873C, MAB_3329C, MAB_4541, MAB_3375, MAB_1076, MAB_1029C, MAB_1138C, MAB_3543C, MAB_0856C, MAB_1036, MAB_4862, MAB_0068, MAB_4381C, MAB_1497C, MAB_4747, MAB_3018, MAB_2846, MAB_2506C, MAB_3539, MAB_0925C, MAB_4644C, MAB_2232C, MAB_4861C, MAB_0495C, MAB_3292C, MAB_2272C, MAB_4493, MAB_4332, MAB_3179C, MAB_3724C, MAB_1021, MAB_0097, MAB_3565, MAB_0098, MAB_3586C…	490	324	2450	1.45062	0.00189513
UP_KEYWORDS	RNA-binding	24	2.39282	5.37155e-05	MAB_4896C, MAB_3818C, MAB_3807C, MAB_3806C, MAB_3819C, MAB_1634C, MAB_3805C, MAB_3804C, MAB_3820C, MAB_3798C, MAB_3877C, MAB_1441, MAB_3774C, MAB_3796C, MAB_1143C, MAB_3797C, MAB_3772C, MAB_2323, MAB_3851C, MAB_3795C, MAB_3108C, MAB_1610, MAB_3771C, MAB_3793C	781	52	3915	2.3136	0.00178604
GOTERM_BP_DIRECT	GO:0006351~transcription, DNA-templated	72	7.17846	0.000582852	MAB_2562C, MAB_0145C, MAB_4180, MAB_1873C, MAB_3329C, MAB_4541, MAB_3375, MAB_1076, MAB_1029C, MAB_1138C, MAB_0856C, MAB_1036, MAB_4862, MAB_0068, MAB_4381C, MAB_1497C, MAB_3018, MAB_2846, MAB_2506C, MAB_3539, MAB_0767C, MAB_0925C, MAB_4644C, MAB_4861C, MAB_2272C, MAB_4493, MAB_4332, MAB_3179C, MAB_1021, MAB_3565, MAB_0098, MAB_3368C, MAB_3586C, MAB_1665, MAB_3208C, MAB_2239, MAB_2238, MAB_4360C,…	299	237	1378	1.40011	0.0349711
KEGG_PATHWAY	mab00970:Aminoacyl-tRNA biosynthesis	25	2.49252	0.000599272	MAB_T5031C, MAB_T5043C, MAB_T5033, MAB_T5011, MAB_T5047, MAB_T5002, MAB_T5005, MAB_T5027, MAB_T5026, MAB_T5006, MAB_1433, MAB_T5028, MAB_T5040C, MAB_T5044C, MAB_T5020C, MAB_T5016C, MAB_T5014, MAB_T5013, MAB_T5009C, MAB_T5038, MAB_T5039C, MAB_T5037, MAB_T5015, MAB_3683C, MAB_4643C	189	74	1102	1.96983	0.0266676
UP_KEYWORDS	Transcription regulation	58	5.78265	0.00069084	MAB_2562C, MAB_0145C, MAB_1873C, MAB_3329C, MAB_3375, MAB_1076, MAB_3543C, MAB_3894C, MAB_0856C, MAB_1036, MAB_0068, MAB_3018, MAB_2846, MAB_2506C, MAB_3539, MAB_0767C, MAB_4644C, MAB_2272C, MAB_4493, MAB_4332, MAB_3724C, MAB_1021, MAB_3565, MAB_0098, MAB_3368C, MAB_1665, MAB_2239, MAB_2238, MAB_4360C, MAB_4352C, MAB_2604C, MAB_3726, MAB_0979, MAB_4631C, MAB_2999C, MAB_3606C, MAB_4086, MAB_3997C,…	781	193	3915	1.50644	0.017252
UP_KEYWORDS	Transcription	59	5.88235	0.000778285	MAB_2562C, MAB_0145C, MAB_1873C, MAB_3329C, MAB_3375, MAB_1076, MAB_3543C, MAB_3894C, MAB_0856C, MAB_1036, MAB_0068, MAB_3018, MAB_2846, MAB_2506C, MAB_3539, MAB_0767C, MAB_4644C, MAB_2272C, MAB_4493, MAB_4332, MAB_3724C, MAB_1021, MAB_3565, MAB_0098, MAB_3368C, MAB_1665, MAB_2239, MAB_2238, MAB_4360C, MAB_4352C, MAB_2822C, MAB_2604C, MAB_3726, MAB_0979, MAB_4631C, MAB_2999C, MAB_3606C, MAB_4086,…	781	198	3915	1.49371	0.017252
GOTERM_BP_DIRECT	GO:0055085~transmembrane transport	18	1.79462	0.00289813	MAB_0284C, MAB_1409C, MAB_2983C, MAB_2780C, MAB_0771C, MAB_4064, MAB_2273, MAB_2481, MAB_1395, MAB_4500, MAB_2706C, MAB_0069, MAB_4724, MAB_4195C, MAB_4839C, MAB_2958, MAB_1429, MAB_4639	299	41	1378	2.02333	0.115925
INTERPRO	IPR011701:Major facilitator superfamily	15	1.49551	0.00350415	MAB_0284C, MAB_2983C, MAB_2780C, MAB_0771C, MAB_4064, MAB_2273, MAB_2481, MAB_1395, MAB_4500, MAB_2706C, MAB_0069, MAB_4195C, MAB_4839C, MAB_2958, MAB_1429	647	34	3246	2.21338	1
COG_ONTOLOGY	Transcription	43	4.28714	0.00400943	MAB_2750C, MAB_0145C, MAB_4180, MAB_0066C, MAB_4086, MAB_3329C, MAB_0083, MAB_3078, MAB_1494, MAB_1857C, MAB_3312, MAB_1036, MAB_1861C, MAB_3018, MAB_2846, MAB_4400C, MAB_0579C, MAB_0767C, MAB_0925C, MAB_2447C, MAB_4644C, MAB_2541C, MAB_2068C, MAB_3193C, MAB_2272C, MAB_4493, MAB_4332, MAB_3179C, MAB_1362, MAB_2593, MAB_0098, MAB_3883C, MAB_3565, MAB_3368C, MAB_4730, MAB_3586C, MAB_2239, MAB_3623,…	180	156	953	1.45937	0.104245
INTERPRO	IPR001845:HTH ArsR-type DNA-binding domain	9	0.897308	0.00401827	MAB_4841, MAB_2386, MAB_2562C, MAB_2565C, MAB_4862, MAB_4427C, MAB_4861C, MAB_2604C, MAB_3375	647	15	3246	3.0102	1
INTERPRO	IPR020846:Major facilitator superfamily domain	17	1.69492	0.00610071	MAB_0284C, MAB_1409C, MAB_2983C, MAB_2780C, MAB_0771C, MAB_4064, MAB_2273, MAB_2481, MAB_1395, MAB_4500, MAB_0880, MAB_2706C, MAB_0069, MAB_4195C, MAB_4839C, MAB_2958, MAB_1429	647	43	3246	1.98347	1
SMART	SM00418:HTH_ARSR	9	0.897308	0.00639791	MAB_4841, MAB_2386, MAB_2562C, MAB_2565C, MAB_4862, MAB_4427C, MAB_4861C, MAB_2604C, MAB_3375	116	15	530	2.74138	0.454252
UP_KEYWORDS	DNA-binding	61	6.08175	0.0116159	MAB_2562C, MAB_0145C, MAB_1873C, MAB_3329C, MAB_3375, MAB_1076, MAB_3543C, MAB_0856C, MAB_1036, MAB_0068, MAB_3018, MAB_2846, MAB_2506C, MAB_3539, MAB_0767C, MAB_4644C, MAB_4898C, MAB_3292C, MAB_2272C, MAB_4493, MAB_4332, MAB_3724C, MAB_1021, MAB_3565, MAB_0098, MAB_3368C, MAB_2239, MAB_2238, MAB_4360C, MAB_4352C, MAB_2604C, MAB_3726, MAB_0979, MAB_2999C, MAB_3606C, MAB_4086, MAB_3997C, MAB_0083,…	781	230	3915	1.32948	0.220702
UP_KEYWORDS	Sigma factor	7	0.697906	0.0292817	MAB_3543C, MAB_4553, MAB_3028, MAB_1248, MAB_3724C, MAB_1362, MAB_2999C	781	13	3915	2.6992	0.486809
INTERPRO	IPR010982:Lambda repressor-like, DNA-binding domain	9	0.897308	0.0308464	MAB_0495C, MAB_4616C, MAB_1173C, MAB_4084C, MAB_0115C, MAB_3385, MAB_0095, MAB_0769C, MAB_4876C	647	20	3246	2.25765	1
INTERPRO	IPR000835:Transcription regulator HTH, MarR-type	9	0.897308	0.0308464	MAB_0479, MAB_2293, MAB_3329C, MAB_0083, MAB_0979, MAB_0925C, MAB_1021, MAB_1029C, MAB_1138C	647	20	3246	2.25765	1
UP_KEYWORDS	Signal	60	5.98205	0.0340819	MAB_0452C, MAB_1118C, MAB_2271C, MAB_3154C, MAB_3077C, MAB_0460, MAB_3785C, MAB_0461, MAB_3215C, MAB_1597, MAB_4663, MAB_3058, MAB_4664, MAB_0465, MAB_4745, MAB_3219, MAB_4543C, MAB_1261, MAB_1263, MAB_0175, MAB_3763, MAB_3107C, MAB_2113, MAB_3889, MAB_1850C, MAB_0456, MAB_0457, MAB_0733, MAB_0734, MAB_0735, MAB_4683C, MAB_0978, MAB_4433C, MAB_2305C, MAB_4537C, MAB_2871C, MAB_4791C, MAB_3152C, MA…	781	238	3915	1.26373	0.503654
INTERPRO	IPR000524:Transcription regulator HTH, GntR	7	0.697906	0.0425533	MAB_3387, MAB_0068, MAB_2272C, MAB_2239, MAB_3018, MAB_4644C, MAB_3582	647	14	3246	2.5085	1
SMART	SM00347:HTH_MARR	9	0.897308	0.0465773	MAB_0479, MAB_2293, MAB_3329C, MAB_0083, MAB_0979, MAB_0925C, MAB_1021, MAB_1029C, MAB_1138C	116	20	530	2.05603	1
INTERPRO	IPR013249:RNA polymerase sigma factor 70, region 4 type 2	7	0.697906	0.059354	MAB_3543C, MAB_3960C, MAB_4553, MAB_1248, MAB_3724C, MAB_1362, MAB_2999C	647	15	3246	2.34127	1
SMART	SM00345:HTH_GNTR	7	0.697906	0.0598962	MAB_3387, MAB_0068, MAB_2272C, MAB_2239, MAB_3018, MAB_4644C, MAB_3582	116	14	530	2.28448	1
INTERPRO	IPR005119:LysR, substrate-binding	8	0.797607	0.0655117	MAB_4381C, MAB_3208C, MAB_2238, MAB_0678, MAB_4409, MAB_4400C, MAB_2707, MAB_3179C	647	19	3246	2.11242	1
INTERPRO	IPR000847:Transcription regulator HTH, LysR	8	0.797607	0.0655117	MAB_4381C, MAB_3208C, MAB_2238, MAB_0678, MAB_4409, MAB_4400C, MAB_2707, MAB_3179C	647	19	3246	2.11242	1
INTERPRO	IPR013324:RNA polymerase sigma factor, region 3/4	8	0.797607	0.0655117	MAB_3543C, MAB_3960C, MAB_4553, MAB_3028, MAB_1248, MAB_3724C, MAB_1362, MAB_2999C	647	19	3246	2.11242	1
GOTERM_MF_DIRECT	GO:0016987~sigma factor activity	8	0.797607	0.0662093	MAB_3543C, MAB_3960C, MAB_4553, MAB_3028, MAB_1248, MAB_3724C, MAB_1362, MAB_2999C	490	19	2450	2.10526	1
GOTERM_MF_DIRECT	GO:0016491~oxidoreductase activity	38	3.78863	0.072469	MAB_4840C, MAB_2740C, MAB_0919, MAB_0131C, MAB_2381, MAB_1588C, MAB_3963C, MAB_2283, MAB_0080C, MAB_4842, MAB_3377, MAB_3019, MAB_1874, MAB_4052C, MAB_1499, MAB_1356, MAB_3710, MAB_2429C, MAB_4478C, MAB_3939, MAB_2966C, MAB_2692C, MAB_0463C, MAB_2262C, MAB_4173, MAB_4790, MAB_3506C, MAB_3417C, MAB_1587C, MAB_1866C, MAB_4792, MAB_0670, MAB_2235, MAB_4053C, MAB_0830, MAB_4635, MAB_4176C, MAB_4368C	490	148	2450	1.28378	1
GOTERM_BP_DIRECT	GO:0006352~DNA-templated transcription, initiation	8	0.797607	0.0725607	MAB_3543C, MAB_3960C, MAB_4553, MAB_3028, MAB_1248, MAB_3724C, MAB_1362, MAB_2999C	299	18	1378	2.04831	1
KEGG_PATHWAY	mab01053:Biosynthesis of siderophore group nonribosomal peptides	5	0.498504	0.0740514	MAB_0296, MAB_2122, MAB_2245, MAB_2119C, MAB_2247C	189	10	1102	2.91534	1
INTERPRO	IPR020806:Polyketide synthase, phosphopantetheine-binding domain	7	0.697906	0.0795632	MAB_2255, MAB_2122, MAB_4714C, MAB_2256, MAB_2248, MAB_2962, MAB_3317C	647	16	3246	2.19494	1
GOTERM_MF_DIRECT	GO:0031177~phosphopantetheine binding	7	0.697906	0.0803413	MAB_2255, MAB_2122, MAB_4714C, MAB_2256, MAB_2248, MAB_2962, MAB_3317C	490	16	2450	2.1875	1
INTERPRO	IPR016181:Acyl-CoA N-acyltransferase	11	1.09671	0.0864017	MAB_2267C, MAB_3573C, MAB_0404C, MAB_2959, MAB_4532C, MAB_1125C, MAB_2396, MAB_3359C, MAB_4621C, MAB_1138C, MAB_4324C	647	32	3246	1.72459	1
COG_ONTOLOGY	Transcription / Amino acid transport and metabolism	3	0.299103	0.0922845	MAB_3387, MAB_0810C, MAB_3582	180	3	953	5.29444	1
GOTERM_CC_DIRECT	GO:0005576~extracellular region	5	0.498504	0.0924292	MAB_3763, MAB_2436, MAB_1081, MAB_0734, MAB_3154C	216	10	1173	2.71528	0.539653
INTERPRO	IPR013120:Male sterility, NAD-binding	4	0.398804	0.0974831	MAB_4714C, MAB_2962, MAB_3710, MAB_3317C	647	6	3246	3.34467	1

## Sheet: Downregulated
Category	Term	Count	%	PValue	Genes	List Total	Pop Hits	Pop Total	Fold Enrichment	Benjamini
KEGG_PATHWAY	KEGG PATHWAY mab00190- Oxidative phosphorylation	29	3.96717	5.22113e-11	MAB_1966C, MAB_2141, MAB_2140, MAB_1450, MAB_1968C, MAB_2143, MAB_2142, MAB_3675, MAB_1452, MAB_2145, MAB_4423, MAB_3676, MAB_1451, MAB_2144, MAB_1454, MAB_2147, MAB_1453, MAB_2146, MAB_4422, MAB_2467, MAB_1967C, MAB_2631, MAB_2135, MAB_2754, MAB_2138, MAB_1447, MAB_2139, MAB_1449, MAB_1448	221	43	1102	3.36294	4.85565e-09
UP_KEYWORDS	Membrane	137	18.7415	7.14859e-09	MAB_0185C, MAB_2893C, MAB_3052, MAB_1005C, MAB_1966C, MAB_3053, MAB_2000, MAB_2362, MAB_3126C, MAB_3698, MAB_3599C, MAB_3695, MAB_4421, MAB_2003, MAB_2005, MAB_2008, MAB_4029, MAB_4244C, MAB_0036C, MAB_0634C, MAB_0749, MAB_2807, MAB_4600C, MAB_4106C, MAB_2410C, MAB_0431C, MAB_1523C, MAB_1380, MAB_1931C, MAB_0172, MAB_0173, MAB_0174, MAB_1967C, MAB_1540, MAB_2631, MAB_3332C, MAB_0508C, MAB_2632, M…	621	556	3915	1.55341	9.43613e-07
INTERPRO	INTERPRO IPR003399- Mammalian cell entry-related	21	2.87278	4.59329e-08	MAB_4568C, MAB_4030, MAB_1009C, MAB_4031, MAB_1008C, MAB_1005C, MAB_4035, MAB_1007C, MAB_1006C, MAB_4150C, MAB_4594C, MAB_4153C, MAB_4595C, MAB_4596C, MAB_4563C, MAB_4148C, MAB_4564C, MAB_4598C, MAB_4565C, MAB_4566C, MAB_4567C	537	35	3246	3.62682	3.72056e-05
UP_KEYWORDS	Transmembrane	128	17.5103	2.00888e-07	MAB_0185C, MAB_2893C, MAB_3052, MAB_1005C, MAB_1966C, MAB_3053, MAB_2000, MAB_2362, MAB_3126C, MAB_3698, MAB_3599C, MAB_3695, MAB_4421, MAB_2003, MAB_2005, MAB_2008, MAB_4029, MAB_4244C, MAB_0036C, MAB_0634C, MAB_2807, MAB_4600C, MAB_4106C, MAB_2410C, MAB_0431C, MAB_1523C, MAB_1380, MAB_1931C, MAB_0172, MAB_0173, MAB_0174, MAB_1967C, MAB_1540, MAB_2631, MAB_3332C, MAB_0508C, MAB_2632, MAB_4150C, …	621	536	3915	1.50552	1.32586e-05
UP_KEYWORDS	Transmembrane helix	123	16.8263	8.40105e-07	MAB_0185C, MAB_2893C, MAB_3052, MAB_1005C, MAB_1966C, MAB_3053, MAB_2000, MAB_2362, MAB_3126C, MAB_3698, MAB_3599C, MAB_3695, MAB_4421, MAB_2003, MAB_2005, MAB_2008, MAB_4029, MAB_4244C, MAB_0036C, MAB_0634C, MAB_2807, MAB_4600C, MAB_4106C, MAB_2410C, MAB_0431C, MAB_1523C, MAB_1380, MAB_1931C, MAB_0172, MAB_0173, MAB_1967C, MAB_1540, MAB_2631, MAB_3332C, MAB_0508C, MAB_2632, MAB_4150C, MAB_3590C,…	621	522	3915	1.48551	3.69646e-05
KEGG_PATHWAY	mab02010:ABC transporters	38	5.19836	1.38097e-05	MAB_1009C, MAB_3051, MAB_3052, MAB_3050, MAB_3053, MAB_0262, MAB_1375, MAB_0263, MAB_1011C, MAB_0264, MAB_4151C, MAB_2149, MAB_4029, MAB_2625C, MAB_0426, MAB_4153C, MAB_0427, MAB_0428, MAB_0749, MAB_2623C, MAB_4600C, MAB_4567C, MAB_4601C, MAB_4031, MAB_4035, MAB_4032, MAB_1012C, MAB_3871C, MAB_1225, MAB_2632, MAB_1227, MAB_4150C, MAB_1226, MAB_1228, MAB_4148C, MAB_4598C, MAB_2622C, MAB_2624C	221	98	1102	1.93351	0.000642152
UP_KEYWORDS	UP KEYWORDS- Transport	25	3.41997	3.36393e-05	MAB_0692C, MAB_3052, MAB_3253C, MAB_0381, MAB_1450, MAB_3053, MAB_1373, MAB_3675, MAB_1452, MAB_0263, MAB_1451, MAB_1374, MAB_2144, MAB_0264, MAB_1454, MAB_2147, MAB_1453, MAB_2625C, MAB_0722, MAB_0749, MAB_2879C, MAB_2135, MAB_1365, MAB_1447, MAB_1449	621	66	3915	2.38801	0.0011101
GOTERM_BP_DIRECT	GO:0006810~transport	19	2.59918	3.78918e-05	MAB_4601C, MAB_3549C, MAB_1373, MAB_2363, MAB_0263, MAB_1012C, MAB_1374, MAB_1011C, MAB_2144, MAB_0264, MAB_2147, MAB_2135, MAB_1225, MAB_4029, MAB_1227, MAB_0721, MAB_0427, MAB_0428, MAB_4600C	217	44	1378	2.74214	0.0051154
UP_SEQ_FEATURE	transmembrane region	8	1.09439	4.42572e-05	MAB_2144, MAB_3498C, MAB_2147, MAB_1365, MAB_2642C, MAB_2003, MAB_1449, MAB_1450	31	10	217	5.6	0.00261118
UP_KEYWORDS	UP KEYWORDS- Cell membrane	26	3.55677	7.37043e-05	MAB_3052, MAB_3253C, MAB_2141, MAB_3053, MAB_2142, MAB_1452, MAB_1451, MAB_2144, MAB_3498C, MAB_1454, MAB_2147, MAB_1453, MAB_2003, MAB_2005, MAB_2008, MAB_2206, MAB_2625C, MAB_0749, MAB_2879C, MAB_2104C, MAB_2642C, MAB_2135, MAB_1365, MAB_1447, MAB_1449, MAB_1448	621	73	3915	2.24538	0.00176547
GOTERM_BP_DIRECT	GO:0015986~ATP synthesis coupled proton transport	7	0.957592	8.50281e-05	MAB_1451, MAB_1454, MAB_1453, MAB_1447, MAB_1449, MAB_1448, MAB_1450	217	7	1378	6.35023	0.0057394
INTERPRO	IPR005693:Mammalian cell entry	12	1.64159	9.05546e-05	MAB_4150C, MAB_1009C, MAB_4031, MAB_1008C, MAB_4153C, MAB_4596C, MAB_4148C, MAB_4565C, MAB_4598C, MAB_1007C, MAB_4566C, MAB_4567C	537	20	3246	3.62682	0.0366746
UP_KEYWORDS	ATP synthesis	7	0.957592	9.36232e-05	MAB_1452, MAB_1451, MAB_1454, MAB_1453, MAB_1447, MAB_1449, MAB_1450	621	7	3915	6.30435	0.00176547
UP_KEYWORDS	Hydrogen ion transport	7	0.957592	9.36232e-05	MAB_1452, MAB_1451, MAB_1454, MAB_1453, MAB_1447, MAB_1449, MAB_1450	621	7	3915	6.30435	0.00176547
GOTERM_MF_DIRECT	GO:0046933~proton-transporting ATP synthase activity, rotational mechanism	7	0.957592	0.000113999	MAB_1452, MAB_1451, MAB_1454, MAB_1453, MAB_1447, MAB_1449, MAB_1450	403	7	2450	6.0794	0.0295258
GOTERM_CC_DIRECT	GO:0005886~plasma membrane	35	4.78796	0.000194957	MAB_3052, MAB_2141, MAB_3589C, MAB_3053, MAB_1373, MAB_2142, MAB_1452, MAB_0263, MAB_1451, MAB_1374, MAB_2144, MAB_0264, MAB_3498C, MAB_1454, MAB_2147, MAB_1453, MAB_2003, MAB_2005, MAB_2206, MAB_0721, MAB_2625C, MAB_0427, MAB_0428, MAB_2879C, MAB_2104C, MAB_2642C, MAB_0970C, MAB_0190C, MAB_2135, MAB_1225, MAB_1447, MAB_1227, MAB_1449, MAB_1448, MAB_2624C	240	95	1173	1.80066	0.00428905
GOTERM_MF_DIRECT	GO:0008137~NADH dehydrogenase (ubiquinone) activity	7	0.957592	0.00101589	MAB_2145, MAB_2147, MAB_2135, MAB_2139, MAB_0634C, MAB_2140, MAB_2143	403	9	2450	4.72843	0.131558
GOTERM_CC_DIRECT	GO:0016021~integral component of membrane	174	23.803	0.00143081	MAB_0185C, MAB_2893C, MAB_3251C, MAB_3052, MAB_1005C, MAB_1966C, MAB_3053, MAB_2000, MAB_2362, MAB_3126C, MAB_3698, MAB_3599C, MAB_4424, MAB_3695, MAB_4421, MAB_1277, MAB_2003, MAB_2005, MAB_4244C, MAB_0036C, MAB_0634C, MAB_4866C, MAB_2807, MAB_0592C, MAB_4106C, MAB_2410C, MAB_4704C, MAB_3829C, MAB_0431C, MAB_1523C, MAB_1380, MAB_1931C, MAB_1357C, MAB_0172, MAB_0173, MAB_0174, MAB_1967C, MAB_1540…	240	751	1173	1.13239	0.0157389
PIR_SUPERFAMILY	PIRSF006060:amino acid transporter	9	1.23119	0.00345263	MAB_1132C, MAB_3599C, MAB_3829C, MAB_3331C, MAB_0950C, MAB_2791C, MAB_4206, MAB_4909, MAB_3866C	65	17	371	3.02172	0.182989
INTERPRO	IPR000515:Binding-protein-dependent transport systems inner membrane component	12	1.64159	0.00448086	MAB_0263, MAB_1374, MAB_0264, MAB_1716C, MAB_1225, MAB_1227, MAB_0721, MAB_3052, MAB_0427, MAB_0428, MAB_3053, MAB_1373	537	29	3246	2.50125	1
INTERPRO	IPR004869:Membrane transport protein, MMPL type	10	1.36799	0.00559207	MAB_0987C, MAB_2210C, MAB_1134C, MAB_4703C, MAB_4704C, MAB_4508, MAB_0855, MAB_4115C, MAB_0937C, MAB_4116C	537	22	3246	2.74759	1
GOTERM_BP_DIRECT	GO:0042773~ATP synthesis coupled electron transport	5	0.683995	0.00680085	MAB_2145, MAB_2144, MAB_2147, MAB_0634C, MAB_2140	217	6	1378	5.29186	0.306038
UP_KEYWORDS	Ion transport	8	1.09439	0.0074597	MAB_1452, MAB_1451, MAB_1454, MAB_1453, MAB_1447, MAB_1449, MAB_3253C, MAB_1450	621	16	3915	3.15217	0.123085
INTERPRO	IPR017896:4Fe-4S ferredoxin-type, iron-sulpur binding domain	5	0.683995	0.00834539	MAB_4423, MAB_3676, MAB_1232C, MAB_0092, MAB_2142	537	6	3246	5.03724	1
INTERPRO	IPR002575:Aminoglycoside phosphotransferase	6	0.820793	0.0085005	MAB_0951, MAB_3507, MAB_0313C, MAB_3637C, MAB_4910C, MAB_4589C	537	9	3246	4.0298	1
INTERPRO	IPR004707:Membrane transport protein MmpL family	8	1.09439	0.00939298	MAB_0987C, MAB_1134C, MAB_4703C, MAB_4704C, MAB_0855, MAB_4115C, MAB_0937C, MAB_4116C	537	16	3246	3.02235	1
GOTERM_MF_DIRECT	GO:0015171~amino acid transmembrane transporter activity	9	1.23119	0.00994983	MAB_1132C, MAB_3599C, MAB_3829C, MAB_3331C, MAB_0950C, MAB_2791C, MAB_4206, MAB_4909, MAB_3866C	403	20	2450	2.73573	0.789013
KEGG_PATHWAY	mab00550:Peptidoglycan biosynthesis	9	1.23119	0.0102459	MAB_2002, MAB_2004, MAB_3234, MAB_2003, MAB_0035C, MAB_2007, MAB_3286C, MAB_2000, MAB_3681	221	17	1102	2.63987	0.269408
INTERPRO	IPR002293:Amino acid/polyamine transporter I	9	1.23119	0.010415	MAB_1132C, MAB_3599C, MAB_3829C, MAB_3331C, MAB_0950C, MAB_2791C, MAB_4206, MAB_4909, MAB_3866C	537	20	3246	2.72011	1
KEGG_PATHWAY	mab01100:Metabolic pathways	138	18.8782	0.0115875	MAB_0363C, MAB_2084, MAB_1966C, MAB_2360, MAB_3834C, MAB_1978C, MAB_4423, MAB_2761, MAB_3259C, MAB_2002, MAB_2760, MAB_2763, MAB_2004, MAB_4422, MAB_2003, MAB_3672C, MAB_2007, MAB_2877C, MAB_0278C, MAB_0625, MAB_0626, MAB_3155C, MAB_3681, MAB_1967C, MAB_2197, MAB_3841, MAB_2631, MAB_3740C, MAB_3671C, MAB_2754, MAB_0972, MAB_3688, MAB_4918C, MAB_2830C, MAB_2826C, MAB_2688C, MAB_2895C, MAB_2790C, M…	221	609	1102	1.12993	0.269408
GOTERM_CC_DIRECT	GO:0016020~membrane	7	0.957592	0.0123913	MAB_3675, MAB_2718C, MAB_2379, MAB_0885C, MAB_0884C, MAB_1226, MAB_2140	240	11	1173	3.11023	0.0908697
UP_KEYWORDS	CF(1)	4	0.547196	0.0139506	MAB_1452, MAB_1451, MAB_1454, MAB_1453	621	4	3915	6.30435	0.204609
GOTERM_MF_DIRECT	GO:0048038~quinone binding	6	0.820793	0.0142835	MAB_4204, MAB_2144, MAB_2147, MAB_2135, MAB_2141, MAB_2142	403	10	2450	3.64764	0.789013
GOTERM_MF_DIRECT	GO:0008851~ethanolamine ammonia-lyase activity	4	0.547196	0.0154125	MAB_3828C, MAB_2790C, MAB_3827C, MAB_2789C	403	4	2450	6.0794	0.789013
GOTERM_MF_DIRECT	GO:0009055~electron carrier activity	9	1.23119	0.0186959	MAB_4423, MAB_3676, MAB_4020C, MAB_2467, MAB_1841C, MAB_3549C, MAB_1966C, MAB_2140, MAB_1968C	403	22	2450	2.48703	0.789013
GOTERM_MF_DIRECT	GO:0005524~ATP binding	52	7.11354	0.0213247	MAB_3251C, MAB_2361, MAB_2360, MAB_2362, MAB_0262, MAB_3259C, MAB_3741C, MAB_3698, MAB_2004, MAB_4224, MAB_2007, MAB_0400C, MAB_1438, MAB_0278C, MAB_0399C, MAB_2969, MAB_0749, MAB_2623C, MAB_0398C, MAB_3635C, MAB_1065, MAB_2632, MAB_1226, MAB_3590C, MAB_1191C, MAB_0637C, MAB_0034C, MAB_3253C, MAB_3156C, MAB_1054, MAB_1452, MAB_1375, MAB_1471C, MAB_1451, MAB_1454, MAB_1453, MAB_2827C, MAB_0004, MA…	403	239	2450	1.32272	0.789013
COG_ONTOLOGY	Amino acid transport and metabolism	17	2.32558	0.0255601	MAB_4130, MAB_3050, MAB_0690, MAB_0262, MAB_3840, MAB_3599C, MAB_1232C, MAB_3830C, MAB_3740C, MAB_0950C, MAB_4206, MAB_1226, MAB_0426, MAB_1637, MAB_0949C, MAB_2622C, MAB_2623C	163	58	953	1.71367	0.715684
UP_KEYWORDS	Quinone	5	0.683995	0.0256126	MAB_2144, MAB_2147, MAB_2135, MAB_2141, MAB_2142	621	8	3915	3.94022	0.338087
INTERPRO	IPR011009:Protein kinase-like domain	9	1.23119	0.0257199	MAB_4224, MAB_0034C, MAB_0951, MAB_3507, MAB_0313C, MAB_3637C, MAB_2969, MAB_4910C, MAB_4589C	537	23	3246	2.36531	1
GOTERM_CC_DIRECT	GO:0045263~proton-transporting ATP synthase complex, coupling factor F(o)	4	0.547196	0.0284292	MAB_1447, MAB_1449, MAB_1448, MAB_1450	240	4	1173	4.8875	0.125088
GOTERM_CC_DIRECT	GO:0045261~proton-transporting ATP synthase complex, catalytic core F(1)	4	0.547196	0.0284292	MAB_1452, MAB_1451, MAB_1454, MAB_1453	240	4	1173	4.8875	0.125088
GOTERM_MF_DIRECT	GO:0004003~ATP-dependent DNA helicase activity	5	0.683995	0.0288395	MAB_0398C, MAB_0400C, MAB_0399C, MAB_3278C, MAB_1054	403	8	2450	3.79963	0.93368
UP_KEYWORDS	Glycosyltransferase	13	1.77839	0.03634	MAB_0185C, MAB_2642C, MAB_0186C, MAB_2182C, MAB_1467C, MAB_0281, MAB_3831C, MAB_0190C, MAB_3366, MAB_3671C, MAB_1469, MAB_2877C, MAB_0202C	621	44	3915	1.86265	0.428663
UP_KEYWORDS	Transferase	90	12.3119	0.0389694	MAB_0939, MAB_0185C, MAB_4604C, MAB_4107C, MAB_2473C, MAB_0363C, MAB_2182C, MAB_3251C, MAB_3186C, MAB_0180, MAB_2360, MAB_1877C, MAB_1197, MAB_3259C, MAB_4104, MAB_4224, MAB_2003, MAB_3536, MAB_1313, MAB_1513, MAB_2206, MAB_1512, MAB_2877C, MAB_0202C, MAB_0626, MAB_0949C, MAB_4696C, MAB_0507, MAB_4103C, MAB_0310C, MAB_3082, MAB_2191C, MAB_3635C, MAB_3881, MAB_0173, MAB_1064, MAB_0372, MAB_3366, M…	621	475	3915	1.19451	0.428663
KEGG_PATHWAY	mab00010:Glycolysis / Gluconeogenesis	14	1.91518	0.0481401	MAB_2792C, MAB_1884C, MAB_2084, MAB_4560, MAB_0133, MAB_0972, MAB_4918C, MAB_4917C, MAB_4916C, MAB_0823, MAB_3649, MAB_0312C, MAB_0425C, MAB_1905	221	41	1102	1.70268	0.895406
INTERPRO	IPR005829:Sugar transporter, conserved site	6	0.820793	0.0490441	MAB_0692C, MAB_0365C, MAB_3808C, MAB_0970C, MAB_4485, MAB_2807	537	13	3246	2.78986	1
SMART	SM00382:AAA	17	2.32558	0.0531662	MAB_2372, MAB_1065, MAB_0262, MAB_1375, MAB_3698, MAB_1453, MAB_2632, MAB_1226, MAB_0722, MAB_1438, MAB_4265C, MAB_0389C, MAB_0749, MAB_2622C, MAB_2710C, MAB_2623C, MAB_0637C	83	70	530	1.55077	1
GOTERM_BP_DIRECT	GO:0009252~peptidoglycan biosynthetic process	5	0.683995	0.0568294	MAB_2004, MAB_2003, MAB_2005, MAB_2007, MAB_3286C	217	10	1378	3.17512	1
UP_KEYWORDS	Cell cycle	8	1.09439	0.0589913	MAB_2004, MAB_2366, MAB_2003, MAB_2005, MAB_2008, MAB_2007, MAB_2009, MAB_0036C	621	23	3915	2.19282	0.556204
UP_KEYWORDS	Cell division	8	1.09439	0.0589913	MAB_2004, MAB_2366, MAB_2003, MAB_2005, MAB_2008, MAB_2007, MAB_2009, MAB_0036C	621	23	3915	2.19282	0.556204
INTERPRO	IPR005828:General substrate transporter	4	0.547196	0.0606372	MAB_0692C, MAB_0365C, MAB_3808C, MAB_4485	537	6	3246	4.0298	1
INTERPRO	IPR027417:P-loop containing nucleoside triphosphate hydrolase	36	4.92476	0.0624543	MAB_3251C, MAB_3156C, MAB_2361, MAB_1096, MAB_1054, MAB_0262, MAB_1375, MAB_1471C, MAB_1451, MAB_3698, MAB_1453, MAB_0004, MAB_0722, MAB_0400C, MAB_1438, MAB_0410C, MAB_0399C, MAB_0058C, MAB_0389C, MAB_0628, MAB_0749, MAB_2710C, MAB_2623C, MAB_0398C, MAB_4292, MAB_2372, MAB_3635C, MAB_3278C, MAB_1065, MAB_0630, MAB_2632, MAB_1226, MAB_4265C, MAB_2622C, MAB_4699C, MAB_0637C	537	165	3246	1.31884	1
COG_ONTOLOGY	Carbohydrate transport and metabolism / Signal transduction mechanisms	4	0.547196	0.064935	MAB_4104, MAB_4107C, MAB_4694C, MAB_4695C	163	6	953	3.89775	0.791574
GOTERM_BP_DIRECT	GO:0022904~respiratory electron transport chain	3	0.410397	0.0658101	MAB_2467, MAB_1841C, MAB_1966C	217	3	1378	6.35023	1
GOTERM_BP_DIRECT	GO:0015991~ATP hydrolysis coupled proton transport	3	0.410397	0.0658101	MAB_1451, MAB_1453, MAB_1448	217	3	1378	6.35023	1
GOTERM_BP_DIRECT	GO:0000724~double-strand break repair via homologous recombination	3	0.410397	0.0658101	MAB_0398C, MAB_0400C, MAB_0399C	217	3	1378	6.35023	1
UP_KEYWORDS	CF(0)	3	0.410397	0.0672254	MAB_1447, MAB_1449, MAB_1450	621	3	3915	6.30435	0.591583
INTERPRO	IPR015797:NUDIX hydrolase domain-like	5	0.683995	0.0674393	MAB_2365, MAB_2893C, MAB_1514, MAB_3291, MAB_3513C	537	10	3246	3.02235	1
INTERPRO	IPR000086:NUDIX hydrolase domain	5	0.683995	0.0674393	MAB_2365, MAB_2893C, MAB_1514, MAB_3291, MAB_3513C	537	10	3246	3.02235	1
GOTERM_MF_DIRECT	GO:0046961~proton-transporting ATPase activity, rotational mechanism	3	0.410397	0.0718203	MAB_1452, MAB_1451, MAB_1454	403	3	2450	6.0794	1
GOTERM_MF_DIRECT	GO:0008854~exodeoxyribonuclease V activity	3	0.410397	0.0718203	MAB_0398C, MAB_0400C, MAB_0399C	403	3	2450	6.0794	1
INTERPRO	IPR000194:ATPase, F1/V1/A1 complex, alpha/beta subunit, nucleotide-binding domain	3	0.410397	0.0727098	MAB_1451, MAB_1453, MAB_1438	537	3	3246	6.04469	1
INTERPRO	IPR016174:Di-haem cytochrome, transmembrane	3	0.410397	0.0727098	MAB_2467, MAB_1841C, MAB_1966C	537	3	3246	6.04469	1
INTERPRO	IPR001750:NADH:ubiquinone/plastoquinone oxidoreductase	3	0.410397	0.0727098	MAB_2145, MAB_2147, MAB_0634C	537	3	3246	6.04469	1
SMART	SM00825:SM00825	5	0.683995	0.0742787	MAB_0939, MAB_2212, MAB_1512, MAB_0180, MAB_1877C	83	11	530	2.90252	1
UP_KEYWORDS	NAD	9	1.23119	0.0755062	MAB_3741C, MAB_2144, MAB_2147, MAB_2135, MAB_0625, MAB_2141, MAB_2140, MAB_2360, MAB_2142	621	29	3915	1.95652	0.622926
KEGG_PATHWAY	mab00620:Pyruvate metabolism	15	2.05198	0.0781472	MAB_2792C, MAB_1884C, MAB_1876C, MAB_1932C, MAB_3834C, MAB_1250C, MAB_0972, MAB_4918C, MAB_4917C, MAB_4916C, MAB_0823, MAB_0625, MAB_3649, MAB_4225C, MAB_0425C	221	48	1102	1.55826	1
UP_KEYWORDS	Cell shape	5	0.683995	0.0816945	MAB_2004, MAB_2003, MAB_2005, MAB_2007, MAB_3286C	621	11	3915	2.86561	0.634334
INTERPRO	IPR020845:AMP-binding, conserved site	11	1.50479	0.0834751	MAB_3367, MAB_1332, MAB_4559, MAB_3592C, MAB_3628C, MAB_0510C, MAB_4099C, MAB_4376C, MAB_4098C, MAB_0425C, MAB_1978C	537	38	3246	1.74978	1
COG_ONTOLOGY	Secondary metabolites biosynthesis, transport, and catabolism	19	2.59918	0.0848115	MAB_0939, MAB_4030, MAB_1008C, MAB_4693, MAB_3367, MAB_4204, MAB_3871C, MAB_2212, MAB_1312, MAB_1010C, MAB_4690C, MAB_4691C, MAB_4099C, MAB_0917C, MAB_4563C, MAB_4098C, MAB_0948C, MAB_0915C, MAB_4599C	163	77	953	1.44267	0.791574
SMART	SM00823:SM00823	6	0.820793	0.0848884	MAB_3367, MAB_0939, MAB_2212, MAB_0510C, MAB_0180, MAB_4098C	83	16	530	2.39458	1
UP_KEYWORDS	Lipoprotein	11	1.50479	0.0891142	MAB_1385, MAB_2741, MAB_2642C, MAB_2743, MAB_2379, MAB_0885C, MAB_0552C, MAB_4562, MAB_3589C, MAB_4212C, MAB_2878C	621	40	3915	1.7337	0.653504
INTERPRO	IPR020841:Polyketide synthase, beta-ketoacyl synthase domain	5	0.683995	0.0926113	MAB_0939, MAB_2212, MAB_1512, MAB_0180, MAB_1877C	537	11	3246	2.74759	1
INTERPRO	IPR014031:Beta-ketoacyl synthase, C-terminal	5	0.683995	0.0926113	MAB_0939, MAB_2212, MAB_1512, MAB_0180, MAB_1877C	537	11	3246	2.74759	1
INTERPRO	IPR024516:Mammalian cell entry, C-terminal	4	0.547196	0.0934043	MAB_4568C, MAB_4150C, MAB_4153C, MAB_1006C	537	7	3246	3.45411	1
INTERPRO	IPR020084:NUDIX hydrolase, conserved site	4	0.547196	0.0934043	MAB_2893C, MAB_1514, MAB_3291, MAB_3513C	537	7	3246	3.45411	1
GOTERM_BP_DIRECT	GO:0051301~cell division	7	0.957592	0.0964521	MAB_2004, MAB_2366, MAB_2003, MAB_2005, MAB_2007, MAB_0036C, MAB_2000	217	21	1378	2.11674	1
INTERPRO	IPR000873:AMP-dependent synthetase/ligase	13	1.77839	0.0971053	MAB_3628C, MAB_1978C, MAB_3367, MAB_1332, MAB_4559, MAB_3592C, MAB_0510C, MAB_0911, MAB_4376C, MAB_4099C, MAB_4098C, MAB_0425C, MAB_0935C	537	49	3246	1.60369	1
KEGG_PATHWAY	mab01501:beta-Lactam resistance	4	0.547196	0.0978752	MAB_0426, MAB_0427, MAB_0428, MAB_2000	221	6	1102	3.32428	1
