# Supplementary material for: Mycobacterium abscessus VapC5 toxin potentiates evasion of antibiotic killing by ribosome overproduction and activation of multiple resistance pathways
Source: Nat Commun. 2023 Jun 22;14:3705. doi: 10.1038/s41467-023-38844-4 (PMC10287673; doi:10.1038/s41467-023-38844-4)
Supplement: Supplementary file 6 — Supplementary Data 4 [file 41467_2023_38844_MOESM6_ESM.xlsx]

## Sheet: 8h
Locus Tag	Description	Log2 Ratio	q.values.strimmer	log q-value
MAB_4666c	hypothetical protein	2.86905	0.004484	2.34833
MAB_5000c	50S ribosomal protein L36	2.7969	0.0153313	1.81442
MAB_2417	hypothetical protein	2.62698	0.00865222	2.06287
MAB_1969c	Probable cytochrome c oxidase subunit III	2.50145	0.0044301	2.35359
MAB_2210c	Putative membrane protein%2C MmpL family	2.45295	0.00859547	2.06573
MAB_2845	Probable trans-aconitate methyltransferase	2.25924	0.000947169	3.02357
MAB_3108c	30s ribosomal protein S15	2.21194	0.000911421	3.04028
MAB_1529c	hypothetical protein	2.21194	0.00160875	2.79351
MAB_1125c	Hypothetical acetyltransferase%2C GNAT family	2.19024	0.000306571	3.51347
MAB_4184c	Superoxide dismutase [Cu-Zn] precursor	2.18279	0.00101504	2.99352
MAB_3898c	HadA	2.12621	0.00100496	2.99785
MAB_4171c	NADPH-ferredoxin reductase FprA	2.12174	0.0112283	1.94968
MAB_1611	50S ribosomal protein L27	2.07108	0.000987958	3.00526
MAB_0332c	30s ribosomal protein S14.2	2.03137	0.00754425	2.12238
MAB_2269c	Putative transcriptional regulator%2C MerR family	1.98955	0.015302	1.81525
MAB_3098	Probable transmembrane carbonic anhydrase	1.97093	0.0152575	1.81652
MAB_3772c	30S ribosomal protein S11	1.9532	0.00196266	2.70715
MAB_1610	50s ribosomal protein L21	1.94345	0.00111067	2.95441
MAB_3539	WhiB1	1.92243	0.0118286	1.92707
MAB_3818c	50S ribosomal protein L23	1.91238	0.00675042	2.17067
MAB_1925	hypothetical protein	1.89475	0.000802655	3.09547
MAB_2312	hypothetical protein	1.89001	0.000531497	3.2745
MAB_3139c	hypothetical protein	1.89001	0.00234941	2.62904
MAB_3773c	30S ribosomal protein S13	1.86175	0.00201668	2.69536
MAB_4252c	hypothetical protein	1.84937	0.00299998	2.52288
MAB_3771c	30S ribosomal protein S4	1.82492	0.000912343	3.03984
MAB_0334c	50S ribosomal protein L28	1.80984	0.00250594	2.60103
MAB_2666c	1-(5-phosphoribosyl)-5-((5-phosphoribosylamino)methylideneamino)imidazole-4-carboxamide isomerase	1.7969	0.00553788	2.25666
MAB_1940c	hypothetical protein	1.7969	0.00814839	2.08893
MAB_3813c	50S ribosomal protein L16	1.78567	0.00921955	2.03529
MAB_3763	Probable cutinase cut2 precursor	1.78452	0.00225559	2.64674
MAB_2255	Probable non-ribosomal peptide synthetase	1.7831	0.0288134	1.5404
MAB_3676	Probable succinate dehydrogenase (iron-sulphur protein) SdhB	1.7806	0.000559977	3.25183
MAB_3280	50S ribosomal protein L28	1.77898	0.00648671	2.18798
MAB_4897c	30S ribosomal protein S18	1.77305	0.00944924	2.0246
MAB_3851c	30S ribosomal protein S12	1.76448	0.0107149	1.97001
MAB_2748c	hypothetical protein	1.76448	0.00289052	2.53902
MAB_0357c	hypothetical protein	1.76448	0.0185506	1.73164
MAB_3796c	50S ribosomal protein L18	1.75943	0.00589181	2.22975
MAB_4395	Aminoglycoside 2'-N-acetyltransferase	1.74245	0.00181005	2.74231
MAB_3814c	30S ribosomal protein S3	1.72944	0.000895713	3.04783
MAB_1634c	30s ribosomal protein S20	1.72651	0.00690142	2.16106
MAB_3224c	50S ribosomal protein L19	1.72213	0.00220219	2.65715
MAB_3005c	hypothetical protein	1.71313	0.00155987	2.80691
MAB_3817c	50S ribosomal protein L2	1.70707	0.00456207	2.34084
MAB_4408c	Putative alkylhydroperoxidase C	1.70069	0.00054278	3.26538
MAB_0111c	hypothetical protein	1.69737	0.00223316	2.65108
MAB_0449	Probable copper-transporting ATPase	1.69381	0.00103915	2.98332
MAB_3784c	Preprotein translocase secY subunit	1.6594	0.00763248	2.11733
MAB_0539	hypothetical protein	1.64804	0.0108052	1.96637
MAB_3806c	50S ribosomal protein L24	1.64365	0.00240777	2.61838
MAB_3793c	50S ribosomal protein L15	1.63463	0.00315002	2.50169
MAB_1340	hypothetical protein	1.62698	0.0113365	1.94552
MAB_1271c	Probable oxidase (copper-binding protein)	1.6133	0.023768	1.62401
MAB_4623c	5-methyltetrahydropteroyltriglutamate--homocysteine S-methyltransferase	1.6099	0.0144354	1.84057
MAB_0639c	Putative phosphatidylserine decarboxylase proenzyme	1.60927	0.0087088	2.06004
MAB_1143c	50S ribosomal protein L25/general stress protein Ctc	1.57451	0.00785808	2.10468
MAB_1327	Probable ferredoxin FdxC	1.55627	0.0010655	2.97245
MAB_0545	Protein lsr2 precursor	1.55298	0.00606396	2.21724
MAB_3026c	hypothetical protein	1.55298	0.0110286	1.95748
MAB_0165	Putative acyltransferase	1.52681	0.00133903	2.87321
MAB_1703	Probable aminotransferase	1.5234	0.00196857	2.70585
MAB_4294	Probable aspartate aminotransferase AspC	1.52228	0.00428727	2.36782
MAB_3821c	30S ribosomal protein S10	1.51735	0.000829914	3.08097
MAB_3757	hypothetical protein	1.5115	0.00868542	2.06121
MAB_1961	Probable cytochrome c oxidase subunit 2 precursor	1.48446	0.00182077	2.73974
MAB_2779c	Glyceraldehyde-3-phosphate dehydrogenase%2C type I	1.44076	0.00107035	2.97047
MAB_1945c	2-oxoglutarate dehydrogenase%2C E2 component%2C dihydrolipoamide succinyltransferase	1.42379	0.000325273	3.48775
MAB_2420c	hypothetical protein	1.42344	0.0308163	1.51122
MAB_2323	50S ribosomal protein L20	1.40988	0.040414	1.39347
MAB_2258	Peptide synthetase and polyketide synthase	1.40458	0.0766783	1.11533
MAB_3893c	50S ribosomal protein L11	1.39251	0.0016672	2.77801
MAB_0404c	Putative acetyltransferase	1.38882	0.0155433	1.80846
MAB_1075	50S ribosomal protein L32	1.38597	0.0106754	1.97162
MAB_1614	Hypothetical protein	1.38186	0.0292292	1.53418
MAB_4219	Thiamine-phosphate pyrophosphorylase ThiE	1.37369	0.00385945	2.41347
MAB_0107c	hypothetical protein	1.36394	0.0256736	1.59051
MAB_3389c	Probable cytochrome c oxidase polypeptide I	1.36394	0.0256736	1.59051
MAB_0039c	Forkhead associated domain (FHA)	1.35904	0.00977265	2.00999
MAB_1434	Probable diaminopimelate decarboxylase	1.3528	0.00277977	2.55599
MAB_3797c	50S ribosomal protein L6	1.35046	0.00132354	2.87826
MAB_1290c	2-Cys peroxiredoxin	1.33747	0.00288781	2.53943
MAB_3036c	hypothetical protein	1.33747	0.00496693	2.30391
MAB_0876	hypothetical protein	1.31147	0.00215321	2.66691
MAB_3257c	hypothetical protein	1.31147	0.014191	1.84799
MAB_1178c	hypothetical protein	1.31147	0.0555553	1.25527
MAB_3819c	50S ribosomal protein L4	1.30245	0.00192187	2.71628
MAB_3816c	30S ribosomal protein S19	1.29767	0.02011	1.69659
MAB_2257	Probable polyketide synthase	1.29211	0.0811282	1.09083
MAB_0740c	Probable thiosulfate sulfurtransferase (CysA)	1.28723	0.00315788	2.5006
MAB_0120	Probable peptide methionine sulfoxide reductase	1.26441	0.0247976	1.60559
MAB_1661c	Phosphoadenosine phosphosulfate reductase (CysH)	1.25774	0.0143268	1.84385
MAB_0739c	hypothetical protein	1.25679	0.00613635	2.21209
MAB_3229c	30s ribosomal protein S16	1.25501	0.00788829	2.10302
MAB_3646c	Probable aminotransferase class-III	1.25316	0.00224934	2.64795
MAB_4898c	Single-stranded DNA-binding protein	1.25041	0.0108276	1.96547
MAB_3868c	DNA-directed RNA polymerase beta' chain	1.24965	0.00179408	2.74616
MAB_3751c	30S ribosomal protein S9	1.24051	0.00558025	2.25335
MAB_3795c	30S ribosomal protein S5	1.23793	0.00178295	2.74886
MAB_1967c	Probable ubiquinol-cytochrome c reductase iron-sulfur subunit (Rieske iron-sulfur protein)	1.21194	0.0027379	2.56258
MAB_0961c	hypothetical protein	1.21194	0.0400845	1.39702
MAB_2492	Probable sulfite reductase	1.21194	0.0787071	1.10399
MAB_3820c	50S ribosomal protein L3	1.20016	0.00205392	2.68742
MAB_2778c	Probable phosphoglycerate kinase (PGK)	1.19545	0.000998121	3.00082
MAB_0482c	hypothetical protein	1.16887	0.00754123	2.12256
MAB_1236	Probable serine or glycine hydroxymethyltransferase	1.16661	0.000910019	3.04095
MAB_3850c	30S ribosomal protein S7	1.16209	0.00188952	2.72365
MAB_1528c	Probable oxidoreductase	1.15947	0.0156045	1.80675
MAB_0319	hypothetical protein	1.15054	0.0100082	1.99964
MAB_3753c	hypothetical protein	1.15054	0.024403	1.61256
MAB_3603c	Probable phosphomannomutase	1.14893	0.00305024	2.51567
MAB_1702	Glycyl-TRNA synthetase (GlyS)	1.14665	0.00205701	2.68676
MAB_4114	hypothetical protein	1.14482	0.0200286	1.69835
MAB_4271c	Chaperone protein DnaJ	1.13794	0.016605	1.77976
MAB_3876c	50S ribosomal protein L7/L12	1.13599	0.0117907	1.92846
MAB_3732c	10 kDa chaperonin (GroES)	1.13137	0.0163483	1.78653
MAB_3237c	Signal recognition particle protein Ffh	1.12196	0.00601944	2.22044
MAB_3406	Probable geranylgeranyl reductase	1.11601	0.00629028	2.20133
MAB_0153	seryl-tRNA synthetase (SerS)	1.1124	0.00277313	2.55703
MAB_2256	Probable polyketide synthase	1.1124	0.04483	1.34843
MAB_3371c	hypothetical protein	1.10502	0.0684002	1.16494
MAB_4054c	Conserved hypothetical protein (pyridoxamine 5'-phosphate oxidase?)	1.08641	0.0392643	1.406
MAB_1957	hypothetical protein	1.08069	0.00620013	2.2076
MAB_3752c	50S ribosomal protein L13	1.07444	0.0155341	1.80871
MAB_3490c	hypothetical protein	1.07444	0.0503474	1.29802
MAB_4421	Putative succinate dehydrogenase	1.07444	0.0631283	1.19978
MAB_3731c	60 kDa chaperonin 1 (GroEL protein 1)	1.07333	0.00795627	2.09929
MAB_2321	Translation initiation factor IF-3 (InfC)	1.06219	0.00736601	2.13277
MAB_3896c	Potential HadC?	1.04844	0.00486172	2.31321
MAB_0179	Probable fatty-acid-CoA ligase FadD	1.04669	0.00202691	2.69317
MAB_2171	hypothetical protein	1.04201	0.0250115	1.60186
MAB_3643	Probable bifunctional protein acetyl-/propionyl-CoA carboxylase (alpha chain) AccA3	1.02607	0.000576735	3.23902
MAB_3812c	50S ribosomal protein L29	1.02431	0.00894583	2.04838
MAB_3334c	Aspartyl/glutamyl-tRNA amidotransferase%2C B subunit (GatB)	1.01706	0.00422705	2.37396
MAB_3877c	50S ribosomal protein L10	1.01339	0.00393316	2.40526
MAB_3304c	D-3-phosphoglycerate dehydrogenase (SerA)	1.01227	0.0188044	1.72574
MAB_4105c	Methyltransferase MtfD	1.00335	0.00831883	2.07994
MAB_1666	Chaperone protein DnaJ	0.991973	0.00756196	2.12137
MAB_0930	Putative ferredoxin/ferredoxin--NADP reductase	0.98487	0.00517608	2.286
MAB_3195c	Elongation factor Ts (EF-Ts)	0.984648	0.00147191	2.83212
MAB_4264c	hypothetical protein	0.972473	0.00779073	2.10842
MAB_0110c	hypothetical protein	0.964011	0.0885597	1.05276
MAB_4230c	F420-dependent glucose-6-phosphate dehydrogenase	0.959875	0.00722478	2.14118
MAB_2379	Hypothetical lipoprotein LpqH precursor	0.958182	0.0420094	1.37665
MAB_2010	hypothetical protein	0.954141	0.0174968	1.75704
MAB_1878c	acyl carrier protein	0.952852	0.00895602	2.04788
MAB_2672c	Probable nicotinate-nucleotide pyrophosphatase NadC	0.935099	0.0157298	1.80328
MAB_1206	hypothetical protein	0.931831	0.0861741	1.06462
MAB_1371	hypothetical protein	0.931831	0.0861741	1.06462
MAB_4423	Putative succinate dehydrogenase%2C iron-sulfur subunit	0.930526	0.00747148	2.12659
MAB_2830c	Dihydroorotase PyrC	0.929005	0.00544237	2.26421
MAB_2645c	Indole-3-glycerol phosphate synthase TrpC	0.928632	0.00439961	2.35659
MAB_2407	Glycine dehydrogenase [decarboxylating]	0.928357	0.00623515	2.20515
MAB_0463c	Probable oxidase (copper-binding protein)	0.926537	0.0116742	1.93277
MAB_4088c	Possible mycolic acid synthase UmaA1	0.924881	0.00104168	2.98227
MAB_4604c	Putative short-chain dehydrogenase/reductase	0.924136	0.00749596	2.12517
MAB_4254c	Fructose-bisphosphate aldolase	0.92089	0.016807	1.77451
MAB_1433	Arginyl-tRNA synthetase (ArgS)	0.918439	0.00544818	2.26375
MAB_4941	Thioredoxin (Trx)	0.909376	0.0170595	1.76803
MAB_3815c	50S ribosomal protein L22	0.908547	0.0424563	1.37206
MAB_4095c	Isocitrate lyase (AceA)	0.90312	0.00276292	2.55863
MAB_2245	Putative anthranilate synthase component I TrpE2/ Salicylate synthase MbtI	0.900541	0.0223063	1.65157
MAB_1451	ATP synthase alpha chain AtpA	0.893705	0.00143809	2.84221
MAB_2421c	hypothetical protein	0.890011	0.0333158	1.47735
MAB_2121c	Putative phenyloxazoline synthase MbtB/ thioesterase	0.890011	0.0337967	1.47113
MAB_1388c	Probable short-chain dehydrogenase/reductase	0.890011	0.0114301	1.94195
MAB_4144	hypothetical protein	0.890011	0.0667343	1.17565
MAB_4580c	Conserved hypothetical protein (putative glutathione S-transferase)	0.890011	0.0792476	1.10101
MAB_4111c	Putative epimerase/dehydratase	0.885128	0.0105155	1.97817
MAB_3400	NADP-dependent alcohol dehydrogenase C	0.87377	0.00861207	2.06489
MAB_2260	Putative formyltransferase	0.867984	0.118995	0.924471
MAB_2017	Hypothetical immunogenic protein antigen 84	0.867984	0.00963939	2.01595
MAB_3774c	Translation initiation factor IF-1	0.861441	0.0366658	1.43574
MAB_1607	Possible ribonuclease E Rne	0.85628	0.0279122	1.55421
MAB_4293	Putative Fe-S oxidoreductase	0.853828	0.00443468	2.35314
MAB_3942	hypothetical protein	0.849369	0.0983327	1.0073
MAB_0574c	Conserved hypothetical protein (LamB/YcsF)	0.849369	0.128517	0.891038
MAB_0343	Aspartate kinase	0.846067	0.00380228	2.41996
MAB_0928c	Putative phosphoserine aminotransferase	0.843788	0.003693	2.43262
MAB_3363c	Electron transfer flavoprotein beta-subunit FixA	0.842705	0.0106448	1.97286
MAB_1147c	Probable ribose-phosphate pyrophosphokinase RppK (PRPP synthetase)	0.834781	0.00675615	2.1703
MAB_0032	Glutamine amidotransferase of anthranilate synthase component II (PabA)	0.833427	0.0228678	1.64078
MAB_0351	Catalase	0.833427	0.14885	0.827251
MAB_0698	Probable phosphoribosylformylglycinamidine synthase I	0.833427	0.0166333	1.77902
MAB_0568	Putative CarD-like transcriptional regulator	0.82861	0.0102508	1.98924
MAB_0092	Probable NADH-dependent glutamate synthase (small subunit) GltD	0.823668	0.00500778	2.30035
MAB_4506	tRNA (guanine-N(7)-)-methyltransferase	0.819621	0.0930017	1.03151
MAB_1335c	2%2C3%2C4%2C5-tetrahydropyridine-2%2C6-dicarboxylate N-succinyltransferase	0.817079	0.00660801	2.17993
MAB_4273c	Chaperone protein DnaK (Hsp 70)	0.814228	0.0832159	1.07979
MAB_0418	Probable endonuclease III protein	0.813389	0.0712352	1.14731
MAB_1659c	CysN/CysC bifunctional enzyme	0.80984	0.138406	0.858844
MAB_0533	Cell division protein FtsH homolog	0.807548	0.0684018	1.16493
MAB_0534	GTP cyclohydrolase I (FolE)	0.807548	0.0721352	1.14185
MAB_3770c	DNA-directed RNA polymerase alpha chain RpoA	0.799157	0.00315159	2.50147
MAB_2432c	Putative short chain dehydrogenase/reductase	0.796901	0.0403012	1.39468
MAB_1928c	hypothetical protein	0.796901	0.118749	0.925371
MAB_3721c	Probable inosine-5'-monophosphate dehydrogenase GuaB2	0.795412	0.00230249	2.6378
MAB_3258c	hypothetical protein	0.790801	0.00969876	2.01328
MAB_4203	Putative aldehyde dehydrogenase	0.781304	0.00361883	2.44143
MAB_1435	Probable homoserine dehydrogenase	0.775299	0.00854594	2.06824
MAB_4128c	hypothetical protein	0.771366	0.111551	0.952527
MAB_3807c	50S ribosomal protein L14	0.762631	0.0276722	1.55796
MAB_0337c	2-isopropylmalate synthase	0.762255	0.00616839	2.20983
MAB_3894c	Transcription antitermination protein NusG	0.762136	0.0331402	1.47964
MAB_2820c	Probable S-adenosylmethionine synthetase (Methionine adenosyltransferase)	0.759642	0.00248855	2.60405
MAB_3675	Probable succinate dehydrogenase%2C flavoprotein subunit SdhA	0.758099	0.00280752	2.55168
MAB_4715c	hypothetical protein	0.754466	0.0166471	1.77866
MAB_3292c	DNA-binding protein HU homolog (Histone-like)	0.750359	0.1306	0.884058
MAB_1436	Probable threonine synthase (ThrC)	0.749312	0.00613334	2.2123
MAB_1933c	Probable glutamine synthetase%2C type I (GlnA1)	0.749204	0.0232868	1.63289
MAB_4532c	eis2	0.747658	0.0591649	1.22794
MAB_3991c	Possible Uroporphyrin-III C-methyltransferase	0.744333	0.00803938	2.09478
MAB_0344	Aspartate-semialdehyde dehydrogenase (Asd)	0.742942	0.00869619	2.06067
MAB_0707	Probable phosphoribosylformylglycinamidine synthase II PurL	0.741048	0.00312398	2.50529
MAB_3798c	30S ribosomal protein S8	0.73987	0.0268619	1.57086
MAB_2642c	Probable prolipoprotein diacylglyceryl transferase	0.738008	0.0983486	1.00723
MAB_2190	hypothetical protein	0.733891	0.0672814	1.1721
MAB_2824c	Putative integration host factor (MihF)	0.728997	0.0253013	1.59686
MAB_1688	Hypothetical protein	0.726512	0.0475833	1.32255
MAB_4083c	Heparin-binding hemagglutinin (adhesin)	0.724001	0.0268933	1.57036
MAB_2208c	hypothetical protein	0.723192	0.0243954	1.61269
MAB_4127c	Probable dihydrolipoamide dehydrogenase	0.722354	0.0145655	1.83667
MAB_2874	Probable peptidyl-prolyl cis-trans isomerase	0.720086	0.0624103	1.20474
MAB_3512	Putative glutaredoxin-like protein	0.717174	0.101064	0.995402
MAB_3945	1%2C4-dihydroxy-2-naphthoyl-CoA synthase	0.715513	0.0210217	1.67733
MAB_0944	Probable citrate synthase I (GltA)	0.715107	0.004133	2.38373
MAB_3362c	Electron transfer flavoprotein alpha-subunit FixB	0.713391	0.0299491	1.52362
MAB_2760	Probable transaldolase	0.712837	0.0185219	1.73231
MAB_1056	Succinyl-CoA synthetase%2C beta chain	0.709438	0.00404807	2.39275
MAB_4207	4-aminobutyrate aminotransferase (GabT)	0.709438	0.0104801	1.97963
MAB_3984c	Putative metal transporter ATPase	0.709438	0.125039	0.902955
MAB_3783c	Adenylate kinase	0.707896	0.01481	1.82944
MAB_2639c	Probable pyruvate kinase PykA	0.705832	0.00886466	2.05234
MAB_2193c	Conserved hypothetical protein (pyridoxamine 5'-phosphate oxidase-related?)	0.702925	0.0779205	1.10835
MAB_3378c	Conserved hypothetical protein (transferase?)	0.688377	0.0909159	1.04136
MAB_1337c	Putative transcriptional regulator%2C AraC family	0.688377	0.12861	0.890724
MAB_2892c	Pyridoxal biosynthesis lyase PdxS	0.686477	0.0111989	1.95082
MAB_2898c	Threonyl-tRNA synthetase	0.684379	0.0175835	1.7549
MAB_2691c	Probable threonine dehydratase biosynthetic	0.678507	0.0644181	1.19099
MAB_1298c	hypothetical protein	0.677162	0.0302162	1.51976
MAB_3299c	hypothetical protein	0.673519	0.0708808	1.14947
MAB_3649	Probable aldehyde dehydrogenase	0.672573	0.0156436	1.80566
MAB_1165	Probable enolase (Eno)	0.671715	0.0145182	1.83809
MAB_3769c	50S ribosomal proein L17	0.667618	0.0852842	1.06913
MAB_1079	Putative molybdopterin biosynthesis protein	0.661742	0.0468738	1.32907
MAB_3531	Probable ATP-dependent DEAD-box RNA helicase	0.659954	0.0461494	1.33583
MAB_1580	Trigger factor (TF)	0.659841	0.010737	1.96912
MAB_4543c	hypothetical protein	0.65006	0.0548047	1.26118
MAB_3164c	Methionine aminopeptidase (MAP)	0.647154	0.047074	1.32722
MAB_2296	30S ribosomal protein S1	0.638417	0.0090224	2.04468
MAB_0650	60 kDa chaperonin 2 (Protein Cpn60 2) (GroEL)	0.637306	0.149963	0.824016
MAB_0642	Putative glyoxalase/bleomycin resistance protein	0.626976	0.0990328	1.00422
MAB_0333c	50S ribosomal protein L33	0.626976	0.0990328	1.00422
MAB_2356	hypothetical protein	0.626976	0.0990328	1.00422
MAB_3631	Probable propionyl-CoA carboxylase beta chain 5 AccD5	0.626976	0.00761272	2.11846
MAB_4714c	Probable fatty-acid-coa ligase FadD	0.626976	0.0164661	1.78341
MAB_0037c	Possible serine/threonine phosphatase Ppp	0.626976	0.0607941	1.21614
MAB_3674	Probable succinate dehydrogenase%2C hydrophobic membrane anchor protein SdhD	0.626976	0.0875238	1.05787
MAB_0559	Probable carbonic anhydrase (carbonate dehydratase)	0.626976	0.0927619	1.03263
MAB_3528c	hypothetical protein	0.626976	0.0977282	1.00998
MAB_1479	Possible thiamineS	0.626976	0.120896	0.917589
MAB_0154	hypothetical protein	0.626976	0.124393	0.905204
MAB_3376	hypothetical protein	0.626976	0.13882	0.857549
MAB_3181	Probable lipoprotein LppI	0.626976	0.177846	0.749955
MAB_1384	Probable malate dehydrogenase	0.621701	0.0108833	1.96324
MAB_3972c	hypothetical protein	0.616446	0.0157903	1.80161
MAB_3811c	30S ribosomal protein S17	0.615836	0.051728	1.28627
MAB_3892c	50S ribosomal protein L1	0.61343	0.0172434	1.76338
MAB_1086	Putative UTP-glucose-1-phosphate uridylyltransferase (GalU)	0.609274	0.0490943	1.30897
MAB_0181	Propionyl-CoA carboxylase%2C beta subunit (PccB)	0.606656	0.0137669	1.86116
MAB_2373	Putative mannose-specific lectin precursor	0.605281	0.0603155	1.21957
MAB_0981c	Possible enoyl-CoA hydratase/isomerase	0.604256	0.073127	1.13592
MAB_0503	Probable UDP-glucose 4-epimerase GalE1	0.602523	0.0738649	1.13156
MAB_0972	Putative aldehyde dehydrogenase	0.598025	0.00345484	2.46157
MAB_3009	Probable RNA polymerase sigma factor RpoD (Sigma-A)	0.597592	0.0340009	1.46851
MAB_4899c	30S ribosomal protein S6	0.591787	0.0497752	1.30299
MAB_3978c	Probable glutamate-1-semialdehyde aminotransferase	0.588502	0.0331143	1.47998
MAB_1887	Probable peroxiredoxin (thioredoxin reductase) AhpE	0.587448	0.115111	0.938883
MAB_3800c	Probable glutamate dehydrogenase	0.586787	0.0220924	1.65576
MAB_1466c	Possible lipoprotein peptidase LpqM	0.583908	0.0402888	1.39482
MAB_2722c	Enoyl-(acyl-carrier-protein) reductase (NADH)	0.573537	0.072764	1.13808
MAB_3595c	adenosylhomocysteinase	0.569945	0.00801714	2.09598
MAB_0218c	hypothetical protein	0.56424	0.175804	0.754972
MAB_2814	Probable lipase LipH	0.563411	0.0569298	1.24466
MAB_4324c	Putative acetyltransferase%2C GNAT	0.559862	0.160347	0.794938
MAB_p08	Alkylmercury (organomercurial) lyase MerB	0.559862	0.153536	0.813788
MAB_1064	Probable bifunctional purine biosynthesis protein PurH	0.558496	0.0328952	1.48287
MAB_4103c	Probable methyltransferase	0.556587	0.0777164	1.10949
MAB_1452	ATP synthase gamma subunit AtpG	0.556587	0.0229532	1.63916
MAB_1189c	Probable methylmalonic acid semialdehyde dehydrogenase MmsA	0.552014	0.0536313	1.27058
MAB_2342	Argininosuccinate synthase ArgG	0.550014	0.0410882	1.38628
MAB_2472c	Putative transcriptional regulator%2C MarR family	0.548974	0.117723	0.92914
MAB_0368	Short-chain dehydrogenase/reductas	0.545676	0.0379012	1.42135
MAB_4896c	50S ribosomal protein L9	0.544514	0.0923402	1.03461
MAB_2335	Phenylalanyl-tRNA synthetase beta chain PheT	0.543145	0.0322689	1.49122
MAB_3272c	Probable cutinase Cut1	0.542087	0.160434	0.794705
MAB_2730	Probable aconitate hydratase ACN	0.539272	0.0183163	1.73716
MAB_0156c	Iron-sulfur cluster-binding protein%2C RIESKE family	0.538749	0.0702144	1.15357
MAB_2643c	Tryptophan synthase%2C alpha subunit (TrpA)	0.537339	0.0664711	1.17737
MAB_1920	Probable glutamine synthetase	0.535234	0.0341078	1.46715
MAB_0019	DNA gyrase (subunit A) GyrA (DNA topoisomerase)	0.534698	0.00878968	2.05603
MAB_4119	Conserved hypothetical protein (carboxymuconolactone decarboxylase?)	0.533867	0.0675129	1.17061
MAB_2364	CTP synthase PyrG	0.532854	0.0209346	1.67914
MAB_1978c	Probable long-chain-fatty-acid--CoA ligase FadD	0.526812	0.0148141	1.82932
MAB_1948c	Probable cytosol aminopeptidase (leucyl aminopeptidase?)	0.526047	0.0104048	1.98277
MAB_1681	hypothetical protein	0.524726	0.0513779	1.28922
MAB_4755c	Conserved hypothetical protein (beta-lactamase?)	0.523883	0.151603	0.819293
MAB_2851c	Alanyl-tRNA synthetase	0.523087	0.0097461	2.01117
MAB_3106c	Bifunctional protein polyribonucleotide nucleotidyltransferase GpsI	0.522482	0.0108786	1.96343
MAB_1250c	Probable fumarate hydratase Fum	0.518777	0.0370776	1.43089
MAB_0405c	Hypothetical protein	0.518042	0.0993668	1.00276
MAB_1148c	Probable UDP-N-acetylglucosamine pyrophosphorylase (GlmU)	0.514502	0.0525588	1.27935
MAB_1506c	Conserved hypothetical protein (MaoC-like dehydratase)	0.511499	0.133197	0.875506
MAB_2048c	Probable cytochrome P450	0.511499	0.113923	0.943388
MAB_1950	Probable branched-chain amino acid aminotransferase (IlvE)	0.511499	0.0341201	1.46699
MAB_0872	Probable cold shock-like protein B CspB	0.511499	0.105878	0.975194
MAB_3840	N-dimethylarginine dimethylaminohydrolase	0.507395	0.0991891	1.00354
MAB_0416c	Putative Crp/Fnr-family transriptional regulator	0.503241	0.0716417	1.14483
MAB_2699c	Probable pseudouridine synthase RluD	0.501445	0.136112	0.866104
MAB_1876c	Probable propionyl-CoA carboxylase beta chain 6	0.499951	0.0134353	1.87175
MAB_1582	ATP-dependent Clp protease%2C proteolytic subunit 1	0.498243	0.0720548	1.14234
MAB_3943	Conserved hypothetical protein (alkylhydroperoxidase?)	0.495732	0.168655	0.773001
MAB_3413c	Ribonucleoside-diphosphate reductase alpha subunit	0.491321	0.0314708	1.50209
MAB_3467c	18 kDa antigen (HSP 16.7)	0.491093	0.227136	0.643714
MAB_1256c	hypothetical protein	0.487573	0.0852683	1.06921
MAB_1915	Probable fatty-acid-coa ligase FadD	0.486446	0.02527	1.59739
MAB_3321c	Ketol-acid reductoisomerase	0.485223	0.0157928	1.80154
MAB_1330	1-pyrroline-5-carboxylate dehydrogenase	0.484465	0.0606199	1.21738
MAB_3849c	Elongation factor G (EF-G)	0.475693	0.0201591	1.69553
MAB_2822c	DNA-directed RNA polymerase omega subunit	0.474973	0.183752	0.735768
MAB_4297c	Deoxycytidine triphosphate deaminase Dcd	0.474973	0.183752	0.735768
MAB_4407c	Putative alkylhydroperoxidase AhpD	0.474973	0.137104	0.862951
MAB_2670c	Histidinol dehydrogenase (HisD)	0.474973	0.1038	0.983802
MAB_2756c	hypothetical protein	0.474973	0.0955612	1.01972
MAB_0696c	Conserved hypothetical protein (beta-lactamase?)	0.474973	0.173399	0.760954
MAB_3626c	Possible biotin--acetyl-CoA-carboxylase ligase (BirA bifunctional protein)	0.474973	0.139697	0.854812
MAB_1595	Probable ferredoxin oxidoreductase%2C beta subunit	0.471182	0.054987	1.25974
MAB_2126	Putative L-lactate 2-monooxygenase	0.468714	0.0828588	1.08166
MAB_1960c	Probable asparagine synthetase AsnB	0.468714	0.0478438	1.32017
MAB_3029	Iron-dependent repressor IdeR	0.46843	0.0695649	1.15761
MAB_4436c	hypothetical protein	0.467778	0.101549	0.993323
MAB_3404c	Probable ribonucleoside-diphosphate reductase beta subunit	0.465695	0.0792582	1.10096
MAB_3196c	30s ribosomal protein S2	0.464247	0.0235386	1.62822
MAB_4272c	Protein GrpE (HSP-70 cofactor)	0.463918	0.160951	0.793306
MAB_3683c	Tryptophanyl-tRNA synthetase (TrpS)	0.461917	0.0967149	1.01451
MAB_1192c	Probable acyl-CoA thiolase	0.461332	0.0199488	1.70008
MAB_3159c	Probable malate:quinone oxidoreductase Mqo	0.459249	0.0815732	1.08845
MAB_2261c	Hypothetical ABC transporter ATP-binding protein	0.457051	0.217097	0.663346
MAB_4487c	hypothetical protein	0.457051	0.199711	0.699598
MAB_4600c	Putative YrbE family protein	0.457051	0.16984	0.769961
MAB_0065c	Probable acyl-CoA dehydrogenase (FadE)	0.454915	0.0199889	1.69921
MAB_3805c	50S ribosomal protein L5	0.454509	0.0680276	1.16731
MAB_4197	Phosphomethylpyrimidine kinase (ThiD)	0.452947	0.139567	0.855216
MAB_4108c	Methyltransferase MtfB	0.452646	0.0201821	1.69503
MAB_0352	hypothetical protein	0.446404	0.21008	0.677615
MAB_2309c	Putative transcriptional regulator	0.446404	0.201217	0.696335
MAB_3021c	Hypothetical protein	0.446404	0.20155	0.695618
MAB_3420c	Putative short-chain dehydrogenase/reductase	0.446404	0.201217	0.696335
MAB_4187	Peptide deformylase	0.446404	0.166566	0.778413
MAB_4172c	Possible siderophore-binding protein	0.446404	0.131116	0.882343
MAB_2684c	Probable biotin synthase BioB	0.443264	0.0546187	1.26266
MAB_2065c	Probable acyl-CoA dehydrogenase FadE	0.44232	0.0699908	1.15496
MAB_2403	Possible GarA	0.439349	0.122197	0.91294
MAB_4927	hypothetical protein	0.436154	0.0931763	1.03069
MAB_2429c	Probable NADH dehydrogenase (NDH)	0.435445	0.046467	1.33286
MAB_0462c	hypothetical protein	0.434331	0.184613	0.733738
MAB_3465	Putative sulfate transporter/antisigma-factor	0.434331	0.184613	0.733738
MAB_1959	Probable adenosine kinase CbhK	0.432329	0.082357	1.0843
MAB_0518c	Inorganic pyrophosphatase	0.431252	0.0643652	1.19135
MAB_2837c	elongation factor P	0.427667	0.170299	0.768788
MAB_2304c	hypothetical protein	0.425342	0.115209	0.938515
MAB_1684	Diaminobutyrate--2-oxoglutarate aminotransferase	0.419651	0.024953	1.60288
MAB_1689	Probable daunorubicin resistance ABC transporter ATP-binding subunit DrrA	0.417523	0.0299022	1.5243
MAB_1512	Probable fatty acid synthase Fas	0.416117	0.0160315	1.79503
MAB_1187c	Probable enoyl-CoA hydratase	0.411248	0.0868519	1.06122
MAB_4437	Probable acyl-CoA dehydrogenase FadE	0.409385	0.0689622	1.16139
MAB_1987	3-deoxy-7-phosphoheptulonate synthase	0.409171	0.0340629	1.46772
MAB_4502c	Phosphoenolpyruvate carboxykinase [GTP]	0.408478	0.0255768	1.59215
MAB_4443	Probable 3-oxoacyl-[acyl-carrier protein] reductase	0.404584	0.0782832	1.10633
MAB_0413	Putative endoribonuclease	0.404584	0.186702	0.728852
MAB_0850	Probable acyl-coa thiolase FadA	0.402936	0.0582153	1.23496
MAB_3869c	DNA-directed RNA polymerase beta chain	0.401427	0.0846935	1.07215
MAB_3686c	Probable isocitrate dehydrogenase	0.397359	0.030514	1.5155
MAB_1966c	Probable ubiquinol-cytochrome c reductase cytochrome b subunit	0.394803	0.122051	0.913459
MAB_0546	Probable ATP-dependent Clp protease ATP-binding subunit	0.392996	0.0343395	1.46421
MAB_0487	Probable cold shock protein A (CspA)	0.392511	0.142684	0.845626
MAB_1031c	Probable manganese transport protein MntH	0.392511	0.164036	0.785062
MAB_4940	Thioredoxin reductase (TrxB)	0.389477	0.0426677	1.3699
MAB_1484	Probable ribonuclease PH	0.38751	0.118092	0.927779
MAB_2821c	Putative pantothenate metabolism flavoprotein	0.385968	0.0910677	1.04064
MAB_3323c	Acetolactate synthase%2C large subunit (IlvB)	0.383705	0.0378425	1.42202
MAB_0949c	Hypothetical aminotransferase	0.383419	0.0736446	1.13286
MAB_1970	Anthranilate phosphoribosyltransferase TrpD	0.381864	0.141301	0.849856
MAB_3780	DTDP-4-dehydrorhamnose 3%2C5-epimerase RmlC	0.375437	0.200711	0.697428
MAB_4420	hypothetical protein	0.370636	0.183881	0.735464
MAB_1416	Putative lipoprotein LprB precursor	0.363942	0.222049	0.653551
MAB_0127c	Possible bacterioferritin BfrB	0.363942	0.12665	0.897394
MAB_3488	Hypothetical protein	0.363942	0.120588	0.918695
MAB_2183	hypothetical protein	0.360802	0.0701961	1.15369
MAB_3591c	DNA-binding response regulator MtrA	0.353958	0.0893607	1.04885
MAB_2409c	Malate synthase G GlcB	0.35009	0.0464329	1.33317
MAB_0024c	hypothetical protein	0.349442	0.204221	0.689901
MAB_3084c	4-hydroxy-tetrahydrodipicolinate synthase	0.349442	0.182128	0.739623
MAB_3720c	Putative inosine-5'-monophosphate dehydrognase GuaB3	0.347753	0.0777465	1.10932
MAB_0002	DNA polymerase III%2C beta subunit (DnaN)	0.33911	0.0793956	1.1002
MAB_2832c	PyrR bifunctional protein (Pyrimidine operon regulatory protein%3B Uracil phosphoribosyltransferase)	0.33747	0.218786	0.65998
MAB_3996	hypothetical protein	0.33747	0.117763	0.928992
MAB_2627c	Possible two-component response regulatory protein	0.335087	0.142504	0.846172
MAB_2477c	Probable monooxygenase	0.333245	0.134138	0.872447
MAB_3481	Probable acyl-CoA dehydrogenase FadE	0.332793	0.114492	0.941227
MAB_3223c	Probable signal peptidase I LepB	0.332233	0.166283	0.779152
MAB_1350	hypothetical protein	0.327416	0.189116	0.723273
MAB_2249	Probable lysine-N-oxygenase MbtG	0.32611	0.174343	0.758596
MAB_0851	Probable fatty oxidation protein FadB	0.324574	0.104175	0.982237
MAB_1949	Probable aminomethyltransferase/Glycine cleavage system T protein	0.324413	0.137784	0.860801
MAB_2181c	Putative amidase	0.322122	0.118915	0.924763
MAB_1603	Valyl-tRNA synthetase	0.319548	0.110751	0.955654
MAB_3848c	Elongation factor Tu (EF-Tu)	0.318937	0.135366	0.868489
MAB_1063	Probable 5'-phosphoribosylglycinamide formyltransferase PurN	0.313818	0.223049	0.651599
MAB_1560	Probable ABC transporter (macrolide-transport) ATP-binding protein	0.312633	0.0710368	1.14852
MAB_1571c	Probable aminopeptidase	0.306576	0.125795	0.900337
MAB_2234c	Conserved hypothetical protein (AAA ATPase?)	0.305048	0.131791	0.880114
MAB_1678c	Putative ferric uptake regulator FurB	0.305048	0.224384	0.649008
MAB_2956	hypothetical protein	0.305048	0.235438	0.628123
MAB_0363c	Glutamine-fructose-6-phosphate transaminase	0.300475	0.166707	0.778045
MAB_1057	Succinyl-CoA synthetase%2C alpha chain	0.299995	0.128273	0.891866
MAB_2262c	Hypothetical ABC transporter ATP-binding protein	0.297669	0.246563	0.608072
MAB_1237	Possible acyl-[acyl-carrier protein] desaturase DesA2	0.29577	0.133647	0.874039
MAB_1453	ATP synthase beta subunit AtpD	0.294697	0.0960489	1.01751
MAB_2224c	hypothetical protein	0.291373	0.23119	0.63603
MAB_4537c	hypothetical protein	0.28856	0.169223	0.77154
MAB_2319c	Probable lysyl-tRNA synthetase 2 LysX	0.285939	0.257477	0.589261
MAB_3269c	hypothetical protein	0.285939	0.173604	0.760439
MAB_4588c	Probable enoyl-CoA hydratase/isomerase	0.283832	0.133766	0.873654
MAB_2674c	Probable quinolinate synthetase complex%2C A subunit (NadA)	0.282328	0.121244	0.916338
MAB_3475c	Putative cell division ATP-binding protein FtsE	0.281841	0.146519	0.834107
MAB_1053c	Conserved hypothetical protein (chorismate mutase?)	0.281201	0.192583	0.715381
MAB_4204	Probable copper amine oxidase	0.275811	0.164572	0.783644
MAB_3298c	Glutamyl-tRNA synthetase (GltX)	0.273339	0.148497	0.828281
MAB_3693c	Possible oxidoreductase	0.273339	0.174982	0.757008
MAB_1450	ATP synthase delta chain AtpH	0.271178	0.122976	0.910181
MAB_3131c	Translation initiation factor IF-2 (InfB)	0.267895	0.071288	1.14698
MAB_0025	Peptidyl-prolyl cis-trans isomerase	0.264406	0.125915	0.899922
MAB_1201c	Hypothetical transcription elongation factor GreA	0.259767	0.171166	0.766583
MAB_1667	16S rRNA (uracil(1498)-N(3))-methyltransferase	0.257742	0.25603	0.59171
MAB_1437	Probable homoserine kinase (ThrB)	0.255007	0.192418	0.715753
MAB_4934c	Poly(A) polymerase PcnA	0.255007	0.2067	0.68466
MAB_0115c	Similar to Mtb EspR: ESX-1 transcri[tional regulator protein	0.249413	0.136849	0.863757
MAB_3838c	Putative ferredoxin reductase	0.248465	0.159436	0.797413
MAB_1195	Probable cystathionine beta-synthase	0.247944	0.132586	0.877501
MAB_0885c	Hypothetical lipoprotein lpqH precursor	0.242312	0.216139	0.665266
MAB_1638	Putative TetR-family transcriptional regulator	0.230086	0.194537	0.710997
MAB_1968c	Probable ubiquinol-cytochrome c reductase cytochrome c subunit	0.230086	0.203763	0.690876
MAB_4055c	Putative acyl-CoA synthetase	0.229787	0.157518	0.80267
MAB_0572	23S rRNA (guanosine(2251)-2'-O)-methyltransferase RlmB	0.224878	0.195824	0.708135
MAB_1692	Putative polyketide synthase Pks16/acyl-CoA synthetase	0.223878	0.169391	0.771109
MAB_3341c	Glutamyl-tRNA(Gln) amidotransferase subunit A (GatA)	0.222586	0.169992	0.769571
MAB_2233c	hypothetical protein	0.220159	0.213517	0.670568
MAB_1048c	Probable class II aldolase	0.211939	0.262591	0.58072
MAB_1196	Proline-rich antigen (36 kDa antigen)	0.211939	0.217866	0.661811
MAB_1955c	hypothetical protein	0.211939	0.252304	0.598075
MAB_2226c	hypothetical protein	0.211939	0.243625	0.613278
MAB_3281	Putative enoyl-CoA hydratase/isomerase	0.211939	0.252249	0.59817
MAB_3430c	hypothetical protein	0.211939	0.262733	0.580485
MAB_2891c	acyl-CoA thioesterase II	0.211939	0.230506	0.637317
MAB_1612	Probable GTP1/Obg-family GTP-binding protein	0.211939	0.254175	0.594867
MAB_2044	Probable phenylacetic acid degradation-related protein	0.211939	0.262963	0.580105
MAB_0192c	Probable oxidoreductase	0.20167	0.197958	0.703426
MAB_2726c	#N/A	0.195451	0.144679	0.839595
MAB_4907	Myo-inositol-1-phosphate synthase	0.191854	0.129321	0.88833
MAB_3100	L-alanine dehydrogenase (ALD)	0.188606	0.22264	0.652397
MAB_1581	ATP-dependent Clp protease%2C proteolytic subunit 2	0.188092	0.198651	0.701909
MAB_1046c	Hypothetical cobalamin synthesis protein P47K/CobW	0.184458	0.136226	0.86574
MAB_3187c	Ribosome recycling factor (Ribosome-releasing factor	0.182987	0.184375	0.734297
MAB_4226c	Probable phosphate acetyltransferase (PTA)	0.181101	0.152512	0.816696
MAB_2413c	6-phosphogluconate dehydrogenase	0.181059	0.155799	0.807435
MAB_1140	Putative polyketide synthase Pks16	0.180912	0.143756	0.842374
MAB_3698	Putative ABC transporter%2C ATP-binding protein	0.180461	0.232912	0.632809
MAB_2762	Putative OxpP cycle protein OpcA	0.179517	0.215028	0.667505
MAB_1586c	hypothetical protein	0.179517	0.243305	0.61385
MAB_3841	Ornithine aminotransferase RocD1	0.176315	0.253902	0.595333
MAB_0571	Cysteinyl-tRNA synthetase	0.174071	0.204612	0.689069
MAB_0544	lysyl-trna synthetase (LysS)	0.167545	0.209675	0.678453
MAB_4102c	Hypothetical protein	0.164633	0.238327	0.622827
MAB_3655c	Probable glycerol-3-phosphate dehydrogenase	0.162308	0.205032	0.688178
MAB_0553c	Conserved hypothetical protein (antibiotic biosynthesis monooxygenase?)	0.161313	0.26231	0.581186
MAB_1672	GTP-binding protein Era homolog	0.161313	0.263635	0.578996
MAB_0751c	Phosphate transport system protein PhoU	0.161313	0.226611	0.64472
MAB_2325	Putative short-chain dehydrogenase/reductase	0.161313	0.213461	0.670681
MAB_0094c	Probable methionine aminopeptidase%2C type I (MAP)	0.149654	0.250548	0.601109
MAB_0006	DNA gyrase (subunit B) GyrB (DNA topoisomerase)	0.149203	0.174568	0.758036
MAB_1879c	Putative malonyl CoA-ACP transacylase FabD	0.149203	0.225949	0.645989
MAB_2248	Probable peptide synthetase MbtE	0.141549	0.26208	0.581565
MAB_2997c	hypothetical protein	0.141549	0.253874	0.595383
MAB_1640	GTP-binding protein LepA	0.138358	0.219779	0.658014
MAB_0335	Probable cobalamin synthesis protein	0.137171	0.225277	0.647283
MAB_3067c	hypothetical protein	0.129838	0.226069	0.645759
MAB_1932c	Probable chaperone protein HchA (Hsp31)	0.129477	0.218519	0.660511
MAB_0689	Probable phosphoribosylaminoimidazole-succinocarboxamide synthase PurC	0.124476	0.251356	0.59971
MAB_1203	LmbE-like protein	0.124476	0.269642	0.569213
MAB_0309	DNA polymerase III%2C subunit gamma/tau	0.124476	0.255073	0.593336
MAB_0754c	Probable fatty acid desaturase	0.124476	0.242973	0.614442
MAB_1460	hypothetical protein	0.124476	0.26564	0.575707
MAB_2470c	Catalase/peroxidase (KatG)	0.124476	0.195403	0.709068
MAB_3043c	Probable diaminopimelate epimerase (DapF epimerase)	0.124476	0.264163	0.578127
MAB_4486	3-hydroxyisobutyrate dehydrogenase	0.124476	0.26157	0.582412
MAB_3046	hypothetical protein	0.121336	0.246897	0.607483
MAB_3425c	Putative cobalamin synthesis protein	0.112403	0.270915	0.567167
MAB_0676c	Hypothetical HIT-like (histidine triad) protein	0.112403	0.282969	0.548261
MAB_2973c	Putative methyltransferase	0.110853	0.240152	0.619514
MAB_2644c	Tryptophan synthase%2C beta subunit (TrpB)	0.105024	0.251356	0.599711
MAB_1342	Probable fatty-acid-CoA ligase FadD	0.103757	0.234654	0.629571
MAB_2827c	Carbamoyl-phosphate synthase large chain (CarB)	0.100622	0.207216	0.683576
MAB_1903	hypothetical protein	0.0964615	0.27735	0.556971
MAB_4249c	Adenylosuccinate synthetase (PurA)	0.0921995	0.261521	0.582494
MAB_3880	Probable lipase/esterase LipG	0.0899482	0.27264	0.56441
MAB_4540c	Putative acetyl-CoA carboxylase beta subunit AccD	0.0899482	0.280772	0.551647
MAB_2120c	Putative polyketide synthase MbtC	0.0876106	0.273593	0.562895
MAB_0336	50S ribosomal protein L31 type B	0.0864079	0.284007	0.546671
MAB_0177	Antigen 85-A/B/C precursor	0.0862088	0.258178	0.58808
MAB_1869c	Probable zinc-dependent alcohol dehydrogenase AdhE2	0.0826557	0.283453	0.547518
MAB_2888c	hypothetical protein	0.0772892	0.269416	0.569577
MAB_0103	Probable monooxygenase EthA	0.0744352	0.272544	0.564563
MAB_1516	hypothetical protein	0.0744352	0.290802	0.536403
MAB_2828c	Carbamoyl-phosphate synthase%2C small chain (CarA)	0.0710762	0.263917	0.578532
MAB_3178	Conserved hypothetical protein (putative methyltransferase)	0.0650973	0.291951	0.53469
MAB_1574	Hypothetical carbohydrate-phosphate isomerase	0.0630754	0.279319	0.553899
MAB_2763	6-phosphogluconolactonase	0.0621916	0.283619	0.547265
MAB_1393c	Probable 2-oxoglutarate dehydrogenase SucA	0.0614574	0.252484	0.597766
MAB_0983c	Probable alcohol dehydrogenase%2C zinc-containing	0.0581334	0.280462	0.552126
MAB_1463	Probable acetyl-CoA acetyltransferase FadA	0.0581334	0.261196	0.583034
MAB_3718c	GMP synthase [glutamine-hydrolyzing]	0.0554343	0.28057	0.551958
MAB_4284c	Hypothetical protein	0.0535094	0.286133	0.543432
MAB_3303c	3-isopropylmalate dehydrogenase (Leu3)	0.0509469	0.280971	0.551339
MAB_2102	Probable peptidase	0.0490002	0.283201	0.547905
MAB_1078	Putative serine protease	0.0420137	0.293912	0.531782
MAB_1462c	Conserved hypothetical protein (Glyoxalase/ Bleomycin resistance protein?)	0.0420137	0.295891	0.528868
MAB_1676	Probable undecaprenyl pyrophosphate synthetase	0.0420137	0.28866	0.539613
MAB_2723c	3-oxoacyl-[ACP] reductase (MabA)	0.0420137	0.285808	0.543925
MAB_3355	Putative secreted hydrolase	0.0420137	0.29641	0.528108
MAB_3381c	hypothetical protein	0.0420137	0.279118	0.554213
MAB_2994	Trk system potassium uptake protein CeoB	0.0420137	0.28949	0.538366
MAB_0932c	Putative citrate synthase CitA	0.038746	0.283994	0.54669
MAB_2737c	Probable enoyl-CoA hydratase/isomerase	0.037441	0.284655	0.54568
MAB_2334	Phenylalanyl-tRNA synthetase alpha chain PheS	0.0344006	0.293537	0.532338
MAB_1186c	3-hydroxyisobutyrate dehydrogenase	0.0336015	0.29288	0.53331
MAB_2116	Cysteinyl-tRNA synthetase (CysS)	0.032615	0.296864	0.527443
MAB_0171	galactofuranosyl transferase	0.0323312	0.288413	0.539985
MAB_2367	hypothetical protein	0.0297354	0.299127	0.524144
MAB_3664	hypothetical protein	0.0297354	0.29373	0.532051
MAB_3525c	adenylyltransferase/sulfurtransferase MoeZ	0.0260722	0.296105	0.528555
MAB_0176	Antigen 85-A precursor	0.0243117	0.296774	0.527575
MAB_0600	Probable acetyl-CoA acetyltransferase FadA	0.0200712	0.294848	0.530401
MAB_2759	Probable transketolase	0.0197446	0.291379	0.535541
MAB_0935c	Putative fatty-acid--CoA ligase FadD	0.018459	0.296919	0.527363
MAB_4608	3-oxoacyl-[acyl-carrier-protein] synthase 1 KasA	0.0163132	0.295487	0.529461
MAB_0331c	30S ribosomal protein S18	0.0155415	0.302825	0.518808
MAB_3669	hypothetical protein	0.0155415	0.303232	0.518225
MAB_0576c	Putative ABC transporter ATP-binding protein	0.0139994	0.304431	0.516511
MAB_1623	Probable phosphoglycerate mutase	0.0139994	0.303797	0.517416
MAB_1981	hypothetical protein	0.0103049	0.305078	0.51559
MAB_2745c	Possible SUF system FeS assembly protein	0.0103049	0.306087	0.514156
MAB_3618c	Probable acyl-CoA dehydrogenase FadE	0.00840534	0.302818	0.518819
MAB_1533c	Probable oligoribonuclease	0.00758024	0.305489	0.515004
MAB_3294c	3-isopropylmalate dehydratase large subunit	0.00548786	0.305369	0.515175
MAB_4208	Putative succinate-semialdehyde dehydrogenase	0.00446937	0.30503	0.515657
MAB_0362c	N-acetylglucosamine-6-phosphate deacetylase NagA	0.00248537	0.307772	0.51177
MAB_0567c	Putative lipoprotein lpqE precursor	0.00248537	0.307832	0.511686
MAB_0982c	Putative acyl-CoA hydrolase/thioesterase	0.00248537	0.307772	0.51177
MAB_4117c	Putative membrane protein%2C MmpS family	0.00248537	0.307772	0.51177
MAB_1606	Probable nucleoside diphosphate kinase (NDK)	-0.00105499	0.308178	0.511199
MAB_0164	Probable short chain dehydrogenase/reductase	-0.00437917	0.306655	0.51335
MAB_1583	ATP-dependent Clp protease ATP-binding subunit ClpX	-0.0050198	0.305289	0.515289
MAB_0410c	Probable anion transporter ATPase	-0.00689587	0.305174	0.515453
MAB_3169c	4-hydroxy-3-methylbut-2-en-1-yl diphosphate synthase	-0.0075064	0.303812	0.517395
MAB_0578c	Putative trehalose phosphatase	-0.0104537	0.304958	0.51576
MAB_1344c	Putative DTDP-glucose-4%2C6-dehydratase-related protein	-0.0104537	0.306032	0.514233
MAB_3085c	Thymidylate synthase ThyX	-0.0104537	0.306217	0.513971
MAB_3165c	LDT_IgD_like_1	-0.0104537	0.305271	0.515314
MAB_0126c	Possible bacterioferritin BfrB	-0.013774	0.302806	0.518835
MAB_0328	Putative acyl-CoA dehydrogenase	-0.0158672	0.298834	0.524569
MAB_3326c	Probable aminotransferase%2C class III	-0.0183589	0.302489	0.519291
MAB_3754c	Hypothetical protein	-0.0211483	0.295077	0.530064
MAB_4096c	hypothetical protein	-0.0225265	0.298875	0.52451
MAB_3782c	Methionine aminopeptidase Map	-0.0232777	0.300951	0.521504
MAB_0180	Polyketide synthase PKS13	-0.0243288	0.283925	0.546796
MAB_3091c	Thymidylate synthase (ThyA)	-0.0251005	0.301445	0.520792
MAB_3471	Succinate-semialdehyde dehydrogenase	-0.0290694	0.293038	0.533076
MAB_2355c	Putative ABC transporter ATP-binding protein	-0.0309178	0.29969	0.523327
MAB_3510c	Putative dienelactone hydrolase	-0.0309178	0.296157	0.528478
MAB_1997	Protein MraZ	-0.0359888	0.300835	0.521672
MAB_2977	hypothetical protein	-0.0359888	0.301755	0.520345
MAB_3408c	hypothetical protein	-0.0359888	0.300835	0.521672
MAB_2718c	hypothetical protein	-0.0386047	0.295613	0.529276
MAB_0001	Chromosomal replication initiator protein DnaA	-0.0404484	0.293058	0.533047
MAB_2092	hypothetical protein	-0.0418179	0.292241	0.534258
MAB_2867	hypothetical protein	-0.0418179	0.292241	0.534258
MAB_4225c	Acetate kinase (AckA)	-0.0428752	0.288476	0.539891
MAB_4579c	Probable NAD(P) transhydrogenase%2C alpha1 subunit PntAA	-0.0452191	0.277979	0.555989
MAB_0956c	Probable transcriptional regulatory protein PrrA	-0.0467955	0.289543	0.538286
MAB_2449	hypothetical protein	-0.0510957	0.286997	0.542122
MAB_4261c	Putative short chain dehydrogenase/reductase	-0.0510957	0.296231	0.528369
MAB_0204c	hypothetical protein	-0.0539553	0.281454	0.550593
MAB_2124	Putative phenyloxazoline synthase MbtB	-0.0551653	0.287181	0.541845
MAB_0877c	hypothetical protein	-0.0593633	0.273724	0.562687
MAB_3135c	Transcription elongation protein NusA	-0.0610798	0.271493	0.566241
MAB_3060c	RecA protein	-0.0631951	0.265154	0.576502
MAB_2865c	Aspartyl-tRNA synthetase (AspS)	-0.0636957	0.276418	0.558434
MAB_4474	hypothetical protein	-0.0722697	0.275287	0.560214
MAB_4205	hypothetical protein	-0.0734635	0.272641	0.564409
MAB_0583c	Putative oxidoreductase	-0.080843	0.285303	0.544693
MAB_1918	Conserved hypothetical protein (possible hydrolase)	-0.0835171	0.271927	0.565548
MAB_4950c	Putative chromosome partitioning protein/ cobyrinic acid a%2Cc-diamide synthase	-0.0835171	0.285521	0.544362
MAB_1904	hypothetical protein	-0.0857418	0.281966	0.549804
MAB_2337	Probable arginine biosynthesis bifunctional protein ArgJ	-0.0876215	0.277442	0.556827
MAB_2796c	Putative riboflavin biosynthesis protein RibA2	-0.0925723	0.247617	0.60622
MAB_4339c	hypothetical protein	-0.0979165	0.263551	0.579136
MAB_4049c	2%2C3-bisphosphoglycerate-dependent phosphoglycerate mutase	-0.101219	0.254604	0.594135
MAB_2119c	Putative polyketide synthase MbtD	-0.102376	0.26884	0.570506
MAB_2122	Putative peptide synthetase MbtE	-0.10574	0.262613	0.580684
MAB_0055c	Transcription regulator LysR family	-0.109989	0.283297	0.547758
MAB_0501c	Probable peptidase S15	-0.109989	0.272964	0.563895
MAB_0577c	Putative ABC transporter solute binding protein	-0.109989	0.283652	0.547215
MAB_0697	hypothetical protein	-0.109989	0.278716	0.554838
MAB_0867c	Putative transferase	-0.109989	0.288311	0.54014
MAB_0960	hypothetical protein	-0.109989	0.283696	0.547146
MAB_1871	hypothetical protein	-0.109989	0.27859	0.555035
MAB_2662	Probable peroxidoxin BcpB	-0.109989	0.278716	0.554838
MAB_2873c	hypothetical protein	-0.109989	0.271765	0.565807
MAB_4906	Putative transcriptional regulator%2C PadR family	-0.109989	0.275083	0.560537
MAB_4242c	Probable O-succinylhomoserine sulfhydrylase MetZ	-0.120258	0.245727	0.609547
MAB_2009	Putative cell division protein FtsZ	-0.121719	0.199089	0.700954
MAB_4696c	Possible methyltransferase	-0.134864	0.235775	0.627502
MAB_0939	Probable polyketide synthase	-0.135005	0.168463	0.773495
MAB_2415c	Conserved hypothetical protein (penicillinase repressor?)	-0.138559	0.275109	0.560494
MAB_3860c	Probable acyl-CoA dehydrogenase FadE	-0.138917	0.185201	0.732356
MAB_1718	Peptidase U62%2C modulator of DNA gyrase	-0.142904	0.250543	0.601117
MAB_1408c	Putative short-chain dehydrogenase/reductase	-0.145613	0.262014	0.581675
MAB_2777c	Probable triosephosphate isomerase (TpiA)	-0.145613	0.261456	0.582601
MAB_3441c	NAD-dependent deacetylase (regulatory protein Sir2 homolog)	-0.145613	0.262516	0.580844
MAB_0275	Queuine tRNA-ribosyltransferase (TGT)	-0.150631	0.270272	0.568198
MAB_0244	Hypothetical protein	-0.157295	0.265058	0.576659
MAB_3977c	Conserved hypothetical protein (phosphoglycerate mutase?)	-0.157295	0.265058	0.576659
MAB_2123	Putative peptide synthetase MbtF	-0.158173	0.248111	0.605354
MAB_3611c	Putative sugar-phosphate nucleotidyl transferase	-0.163928	0.228997	0.640171
MAB_1537c	Putative short chain dehydrogenase/reductase	-0.168485	0.205727	0.686709
MAB_1569	hypothetical protein	-0.16949	0.230278	0.637748
MAB_0266c	Probable prephenate dehydrogenase TyrA	-0.172725	0.24921	0.603434
MAB_1389c	Probable short-chain dehydrogenase/reductase	-0.180379	0.267796	0.572196
MAB_2485c	Probable sulfite reductase	-0.180379	0.265161	0.57649
MAB_3267c	Probable pyruvate carboxylase PCA	-0.181346	0.160647	0.794127
MAB_3546	3-phosphoshikimate 1-carboxyvinyltransferase	-0.18399	0.214954	0.667655
MAB_4107c	Glycosyltransferase GtfA	-0.186611	0.217216	0.663108
MAB_4605c	Probable aldehyde dehydrogenase	-0.187232	0.214073	0.669439
MAB_0957	hypothetical protein	-0.19016	0.252168	0.59831
MAB_4607c	hypothetical protein	-0.19016	0.250864	0.600562
MAB_0728	Probable phosphoribosylformylglycinamidine cyclo-ligase PurM	-0.192452	0.200122	0.698705
MAB_2797c	Putative riboflavin synthase alpha chain	-0.194054	0.237553	0.624239
MAB_0687	adenylosuccinate lyase	-0.194687	0.19964	0.699753
MAB_1129	Probable deoxyribonuclease TatD	-0.196146	0.237488	0.624357
MAB_3592c	Putative medium-chain acyl-CoA ligase	-0.197452	0.241955	0.616266
MAB_1594	Probable ferredoxin oxidoreductase%2C alpha subunit	-0.201689	0.139608	0.855089
MAB_1683	Putative fatty acid desaturase	-0.203099	0.262712	0.58052
MAB_3463	Putative O-methyltransferase%2C family 3	-0.203099	0.254564	0.594204
MAB_0091	Putative ferredoxin-dependent glutamate synthase	-0.206497	0.116866	0.932313
MAB_1687	hypothetical protein	-0.213083	0.192865	0.714747
MAB_3672c	Probable cytidine deaminase Cdd	-0.221021	0.251676	0.599158
MAB_3824	hypothetical protein	-0.221021	0.265704	0.575602
MAB_0947c	Putative luciferase	-0.228634	0.244831	0.611134
MAB_3206c	Putative transcriptional regulator%2C TetR	-0.228634	0.23826	0.622948
MAB_4545	Dihydroxy-acid dehydratase (IlvD)	-0.228634	0.107878	0.967066
MAB_1144c	Probable short-chain dehydrogenase/reductase	-0.231005	0.211457	0.674778
MAB_1877c	3-oxoacyl-[acyl-carrier-protein] synthase 1 KasA	-0.233166	0.128431	0.89133
MAB_0185c	Probable arabinosyltransferase B	-0.23552	0.229753	0.638738
MAB_2338	acetylglutamate kinase	-0.23552	0.186007	0.730471
MAB_3040c	Probable acyl-CoA dehydrogenase	-0.236114	0.147389	0.831536
MAB_4422	Putative succinate dehydrogenase%2C flavoprotein subunit	-0.236389	0.119644	0.922109
MAB_3503	Putative ABC transporter%2C ATP-binding protein	-0.240188	0.148257	0.828984
MAB_2749c	Putative FeS assembly protein SufB	-0.242745	0.108364	0.965115
MAB_0125c	hypothetical protein	-0.247493	0.241464	0.617147
MAB_3415c	Glutaredoxin-like protein NrdH	-0.247493	0.245725	0.609551
MAB_4780	(R)-hydratase	-0.247493	0.198181	0.702938
MAB_1572	hypothetical protein	-0.247493	0.191461	0.71792
MAB_1719	hypothetical protein	-0.247493	0.182859	0.737883
MAB_2408c	hypothetical protein	-0.247493	0.206519	0.685041
MAB_3871c	Possible ribonucleotide ABC transporter%2C ATP-binding	-0.259367	0.160693	0.794003
MAB_2170	Conserved hypothetical protein (proteasome component?)	-0.26013	0.160118	0.795559
MAB_3322c	acetolactate synthase small subunit	-0.263795	0.183445	0.736495
MAB_2810c	Probable Fmu protein (SUN protein)	-0.266109	0.251894	0.598782
MAB_3533c	Putative cobyrinic acid a%2Cc-diamide synthase	-0.269188	0.212111	0.673436
MAB_2207	Possible polyprenol phosphate mannosyl transferase 1 (Ppm1)	-0.270454	0.179826	0.745148
MAB_1643	Putative glycosyl hydrolase	-0.274843	0.148669	0.82778
MAB_1685	Putative decarboxylase	-0.275049	0.205107	0.68802
MAB_2984c	Putative chlorite dismutase	-0.277446	0.204043	0.690278
MAB_2705c	Isoleucyl-tRNA synthetase IleS	-0.279914	0.168952	0.772235
MAB_3544	hypothetical protein	-0.279914	0.214926	0.66771
MAB_2110	hypothetical protein	-0.282826	0.204283	0.689769
MAB_0541	Probable pantoate--beta-alanine ligase (PanC)	-0.284487	0.194092	0.711991
MAB_2761	Glucose-6-phosphate 1-dehydrogenase	-0.285076	0.150466	0.822562
MAB_4265c	Chaperone ClpB	-0.285967	0.224186	0.649391
MAB_1410c	Hypothetical histidine triad (HIT) protein	-0.290562	0.224567	0.648654
MAB_1757	Bacteriophage protein	-0.290562	0.250009	0.602044
MAB_1886	hypothetical protein	-0.290562	0.250009	0.602044
MAB_2513c	Anti-sigma factor RsbW	-0.290562	0.236013	0.627064
MAB_3884	Possible flavoprotein	-0.290562	0.243843	0.612889
MAB_2422c	Hypothetical protein	-0.290562	0.205041	0.68816
MAB_0148c	PPE family protein	-0.292853	0.150578	0.82224
MAB_2806	Lipoprotein LprG precursor (27 kDa lipoprotein)	-0.293589	0.140892	0.851114
MAB_0682	Probable phosphoribosylamine--glycine ligase (GarS)	-0.295856	0.168078	0.77449
MAB_4112c	Putative glycosyltransferase GtfA	-0.299023	0.208553	0.680783
MAB_3719c	Putative cholesterol oxidase ChoD	-0.29996	0.135704	0.867409
MAB_1884c	Probable pyruvate dehydrogenase E1 component AceE	-0.301322	0.13621	0.86579
MAB_3524c	hypothetical protein	-0.302634	0.213525	0.67055
MAB_2340	Ornithine carbamoyltransferase ArgF	-0.30591	0.143602	0.842841
MAB_1438	Probable transcription termination factor Rho	-0.308452	0.0713652	1.14651
MAB_2747c	ABC transporter ATP-binding protein	-0.308633	0.121048	0.917043
MAB_3038	Probable repressor LexA	-0.311623	0.199101	0.700927
MAB_3288c	Glycerol-3-phosphate dehydrogenase%2C NAD-dependent	-0.311623	0.179879	0.745019
MAB_1310	Possible GTP-binding translation elongation factor	-0.320331	0.0937132	1.0282
MAB_1251c	Conserved hypothetical protein (putative fructose-1%2C6-bisphosphatase?)	-0.323099	0.136525	0.864787
MAB_0305	Putative aminotransferase	-0.32863	0.18923	0.723011
MAB_0959	Probable enoyl-CoA hydratase/isomerase	-0.329434	0.132048	0.879268
MAB_2473c	hypothetical protein	-0.329434	0.157652	0.802301
MAB_3588	Putative acyl-CoA oxidase	-0.330588	0.167148	0.7769
MAB_1478	hypothetical protein	-0.332382	0.21147	0.674752
MAB_2230c	Hypothetical PPE family protein	-0.332382	0.221665	0.654303
MAB_2486c	Glutamate synthase%2C large subunit	-0.335549	0.218223	0.661099
MAB_2431c	Possible luciferase-like oxidoreductase	-0.338258	0.172761	0.762555
MAB_0178	Hypothetical cutinase precursor	-0.34265	0.192417	0.715756
MAB_3365	hypothetical protein	-0.34265	0.177969	0.749655
MAB_3042c	Probable GTP-binding protein HflX	-0.348776	0.142878	0.845034
MAB_3350	Putative enoyl-CoA hydratase/isomerase	-0.348776	0.0984437	1.00681
MAB_1003c	hypothetical protein	-0.350997	0.171873	0.764792
MAB_4189	Probable exodeoxyribonuclease III protein XthA	-0.354408	0.156818	0.804605
MAB_0431c	hypothetical protein	-0.356904	0.145902	0.835939
MAB_2247c	2%2C3-dihydroxybenzoate-AMP ligase	-0.35881	0.202097	0.694439
MAB_0952	3-oxoacyl-ACP reductase	-0.361528	0.135924	0.866705
MAB_0425c	Acetyl-CoA synthetase	-0.369535	0.051151	1.29115
MAB_0046	Probable PE family protein	-0.373024	0.225082	0.64766
MAB_0585	Possible 2%2C3-dihydroxybiphenyl 1%2C2-dioxygenase	-0.373024	0.16083	0.793633
MAB_2704	hypothetical protein	-0.373024	0.242605	0.6151
MAB_3352c	Putative methionine synthase%2C vitamin-B12 independent	-0.373024	0.22544	0.646968
MAB_3895c	Probable preprotein translocase SecE subunit	-0.373024	0.231694	0.635086
MAB_4496c	Luciferase-like monooxygenase	-0.373024	0.231694	0.635086
MAB_4657c	Putative short-chain dehydrogenase/reductase	-0.373024	0.19518	0.709564
MAB_2182c	Hypothetical glycosyl transferase	-0.373024	0.162436	0.789318
MAB_0106c	hypothetical protein	-0.373024	0.214877	0.66781
MAB_0202c	Probable glycosyl transferase	-0.373024	0.219323	0.658917
MAB_1341	hypothetical protein	-0.373024	0.229648	0.638938
MAB_2186	hypothetical protein	-0.373024	0.182947	0.737675
MAB_3217	Hypothetical protein	-0.373024	0.233418	0.631865
MAB_3454	hypothetical protein	-0.373024	0.216972	0.663596
MAB_3743c	Glucosamine--fructose-6-phosphate aminotransferase	-0.373024	0.116963	0.931953
MAB_3188c	Uridylate kinase PyrH	-0.381017	0.0922631	1.03497
MAB_2746c	Probable cysteine desulfurase/aminotransferase	-0.385624	0.16467	0.783386
MAB_2315	UvrABC system protein A (UvrA protein) excinuclease	-0.386321	0.141593	0.84896
MAB_0718c	NAD-dependent epimerase/dehydratase	-0.387099	0.140037	0.853758
MAB_1141c	3-oxoacyl-ACP synthase III	-0.387974	0.153159	0.814859
MAB_1407c	Probable oxidoreductase	-0.391402	0.203925	0.69053
MAB_1403	Probable cold-shock DEAD box protein A homolog (ATP-dependent RNA helicase DEAD homolog)	-0.400505	0.129901	0.886388
MAB_3692c	Probable bifunctional protein FolD	-0.402771	0.140355	0.852772
MAB_2688c	adenosylmethionine--8-amino-7-oxononanoate aminotransferase BioA	-0.402771	0.171041	0.766901
MAB_2173	Proteasome (alpha subunit) PrcA	-0.404733	0.170214	0.769005
MAB_0383c	Putative transcriptional regulator%2C PadR-like	-0.406971	0.204474	0.689361
MAB_0090c	Probable oxidoreductase EphD	-0.412552	0.190675	0.719706
MAB_3290	Polyphosphate kinase	-0.413666	0.116256	0.934583
MAB_3501	hypothetical protein	-0.413896	0.0814889	1.0889
MAB_1191c	Probable phosphoribosylglycinamide formyltransferase 2 (PurT)	-0.420329	0.141921	0.847953
MAB_1655	Probable sulfate ABC transporter%2C ATP-binding protein SysA	-0.425491	0.186794	0.728638
MAB_0624	Probable hydratase/decarboxylase	-0.431917	0.171222	0.766441
MAB_1680	hypothetical protein	-0.431917	0.20725	0.683506
MAB_4004c	Conserved hypothetical protein (excisionase?)	-0.431917	0.16145	0.791963
MAB_0985	Putative monooxygenase EthA	-0.434952	0.131469	0.881176
MAB_1480	Probable cysteine synthase	-0.438315	0.111559	0.952494
MAB_3478c	Peptide chain release factor 2 (PrfB)	-0.440138	0.0827319	1.08233
MAB_3270c	Probable lipase/esterase LipN	-0.445174	0.100641	0.997227
MAB_1561	Probable NAD-dependent glutamate dehydrogenase	-0.448575	0.0417338	1.37951
MAB_4417c	Probable aminotransferase	-0.451026	0.184674	0.733593
MAB_p02	hypothetical protein	-0.451026	0.224958	0.647899
MAB_0701	Probable M18-family aminopeptidase 2	-0.457913	0.155478	0.808332
MAB_1974	Putative secreted protein	-0.466133	0.162632	0.788794
MAB_1992c	Probable polyprenyl synthetase	-0.466133	0.181473	0.741189
MAB_4104	Putative glycosyltransferase GtfB	-0.466133	0.104669	0.980182
MAB_4196	Thiamine biosynthesis protein ThiC	-0.468783	0.0633273	1.19841
MAB_3063	hypothetical protein	-0.469885	0.149789	0.82452
MAB_0310c	Putative cyclopropane-fatty-acyl-phospholipid synthase	-0.472559	0.129326	0.888315
MAB_4533	hypothetical protein	-0.472559	0.167768	0.775291
MAB_3492c	hypothetical protein	-0.476117	0.13879	0.857642
MAB_3538	Conserved hypothetical protein (diacylglycerol kinase?)	-0.476117	0.163009	0.787788
MAB_0089c	hypothetical protein	-0.481084	0.120166	0.920218
MAB_0954	Putative peptidyl-prolyl cis-trans isomerase FkbP	-0.488501	0.143177	0.844128
MAB_2115	3'(2')%2C5'-bisphosphate nucleotidase CysQ	-0.488501	0.0980282	1.00865
MAB_2132	Probable ATP phosphoribosyltransferase	-0.488501	0.132104	0.879083
MAB_2427	Urease accessory protein (UreG)	-0.488501	0.197417	0.704616
MAB_2750c	Probable transcriptional regulatory protein	-0.488501	0.189062	0.723396
MAB_1185c	Probable enoyl-CoA hydratase	-0.495881	0.135157	0.869161
MAB_1197	Probable cystathionine gamma-synthase (CGS)	-0.500779	0.181121	0.742031
MAB_2012	hypothetical protein	-0.502904	0.0652826	1.1852
MAB_3170c	Probable protease/peptidase	-0.504268	0.150452	0.822601
MAB_2548c	hypothetical protein	-0.504268	0.14787	0.830119
MAB_4248c	Conserved hypothetical protein (thioesterase?)	-0.510527	0.12611	0.899252
MAB_0407c	Conserved hypothetical protein (metallophospho esterase?)	-0.515982	0.155967	0.806967
MAB_0858	Hypothetical luciferase-like monooxygenase	-0.515982	0.157607	0.802425
MAB_1457	Probable UDP-N-acetylglucosamine 1-carboxyvinyltransferase MurA	-0.520777	0.089237	1.04945
MAB_0868c	hypothetical protein	-0.525027	0.123956	0.906733
MAB_3535	Probable isochorismate synthase EntC	-0.525027	0.197841	0.703684
MAB_3083c	hypothetical protein	-0.538083	0.0808488	1.09233
MAB_0250	Hypothetical GMC-type oxidoreductase	-0.538083	0.0530993	1.27491
MAB_2232c	Putative FtsK/SpoIIIE family protein	-0.538702	0.0816354	1.08812
MAB_3787	hypothetical protein	-0.542949	0.12442	0.905111
MAB_3956c	Probable 5'-methylthioadenosine phosphorylase	-0.542949	0.199568	0.699908
MAB_0580	Probable acyl-CoA dehydrogenase FadE	-0.553596	0.170705	0.767753
MAB_1097	hypothetical protein	-0.553596	0.171897	0.764731
MAB_1302	hypothetical protein	-0.553596	0.107524	0.968496
MAB_1996	hypothetical protein	-0.553596	0.178024	0.749521
MAB_4559	Putative long-chain-fatty-acid CoA ligase	-0.564555	0.0702786	1.15318
MAB_2986c	Probable uroporphyrinogen decarboxylase (HemE)	-0.565669	0.0790095	1.10232
MAB_1361c	Probable O-methyltransferase	-0.567034	0.125161	0.90253
MAB_1162c	hypothetical protein	-0.576557	0.128286	0.89182
MAB_2834c	Conserved hypothetical protein (methyltransferase?)	-0.579475	0.0805452	1.09396
MAB_3897c	HadB?	-0.582477	0.107429	0.968876
MAB_1449	ATP synthase B chain AtpF	-0.595416	0.116634	0.933174
MAB_3364	hypothetical protein	-0.595416	0.164171	0.784703
MAB_3612c	Putative dTDP-rhamnosyltransferase	-0.595416	0.146348	0.834613
MAB_3995	hypothetical protein	-0.595416	0.0844615	1.07334
MAB_4560	Alcohol dehydrogenase B (AdhB)	-0.595416	0.180534	0.743441
MAB_0626	4-hydroxy-2-oxovalerate aldolase	-0.595416	0.151663	0.819119
MAB_3486	Probable acyl-CoA dehydrogenase	-0.606223	0.0968034	1.01411
MAB_2192	Probable dipeptidase PepE	-0.610063	0.116325	0.934327
MAB_4291	hypothetical protein	-0.614032	0.068173	1.16639
MAB_4186c	hypothetical protein	-0.61588	0.103645	0.98445
MAB_4949c	Probable chromosome partitioning protein ParB	-0.616581	0.0499538	1.30143
MAB_0938c	Probable conserved polyketide synthase associated protein PapA3	-0.620951	0.10636	0.973221
MAB_3002c	hypothetical protein	-0.624563	0.0640204	1.19368
MAB_1180c	Hypothetical protein	-0.629364	0.124959	0.903233
MAB_1188c	Probable acyl-CoA dehydrogenase	-0.631336	0.0584462	1.23324
MAB_0312c	Enolase (Eno)	-0.636058	0.146472	0.834244
MAB_0558c	Probable adenine glycosylase (MutY)	-0.636058	0.174763	0.75755
MAB_0973	hypothetical protein	-0.636058	0.136257	0.865641
MAB_2792c	Probable aldehyde dehydrogenase	-0.636058	0.167301	0.776501
MAB_4923c	Leucyl-tRNA synthetase	-0.636969	0.0429047	1.3675
MAB_3928c	Probable polyprenyl-diphosphate synthase GrcC1	-0.638918	0.0606152	1.21742
MAB_0484	Putative hydrolase/esterase/lipase	-0.640504	0.0914469	1.03883
MAB_0753c	Probable tRNA-dihydrouridine synthase	-0.640504	0.136952	0.863432
MAB_1399	Probable peptidase	-0.640504	0.117818	0.928787
MAB_2878c	hypothetical protein	-0.643113	0.109236	0.961634
MAB_0174	hypothetical protein	-0.646042	0.15684	0.804543
MAB_3809c	Probable cutinase Cut4	-0.646042	0.0989154	1.00474
MAB_3912	hypothetical protein	-0.646042	0.122859	0.910595
MAB_0860c	Probable DNA helicase	-0.650558	0.110742	0.955687
MAB_3656c	Probable dihydrolipoamide dehydrogenase LpdA	-0.653132	0.0778672	1.10865
MAB_3356c	Probable tRNA (5-methylaminomethyl-2-thiouridylate)-methyltransferase	-0.653132	0.142521	0.84612
MAB_4077	hypothetical protein	-0.653132	0.107379	0.969079
MAB_4695c	Putative glycosyltransferase/rhamnosyltransferase	-0.654795	0.0828617	1.08165
#N/A	Cobyrinic acid a,c-diamine synthase or chromosome partitioning protein ParA (plasmid)	-0.655958	0.0851732	1.0697
MAB_1312	Beta-lactamase-like	-0.658778	0.0279594	1.55347
MAB_0485	Putative oxidoreductase	-0.66253	0.165462	0.781302
MAB_1099c	hypothetical protein	-0.66253	0.0286469	1.54292
MAB_1615	hypothetical protein	-0.66253	0.189808	0.721686
MAB_2829c	hypothetical protein	-0.66253	0.210134	0.677504
MAB_2843c	Chorismate synthase (AroC)	-0.66253	0.0159255	1.79791
MAB_4014	hypothetical protein	-0.66253	0.165462	0.781302
MAB_4113	Glucose-1-phosphate thymidylyltransferase	-0.672584	0.0634519	1.19756
MAB_0151c	hypothetical protein	-0.675587	0.0896189	1.0476
MAB_0729c	hypothetical protein	-0.675587	0.126957	0.896343
MAB_3875	Putative transcriptional regulator%2C TetR family	-0.675587	0.154631	0.810702
MAB_4547	Probable aldehyde dehydrogenase	-0.675587	0.0484275	1.31491
MAB_4442c	Probable acetyl-CoA acyltransferase	-0.678273	0.027201	1.56542
MAB_1682	Probable NAD-dependent epimerase/dehydratase	-0.679685	0.0944523	1.02479
MAB_2201	Probable cobalamin biosynthesis protein CobN	-0.681146	0.0498738	1.30213
MAB_0186c	Probable arabinosyltransferase A	-0.681146	0.149266	0.82604
MAB_3859c	Possible enoyl-CoA hydratase/isomerase	-0.681146	0.107987	0.966628
MAB_1944c	hypothetical protein	-0.684225	0.105482	0.97682
MAB_3779	DTDP-glucose 4%2C6-dehydratase RmlB	-0.694952	0.11841	0.92661
MAB_4876c	hypothetical protein	-0.694952	0.0576818	1.23896
MAB_0189c	Probable arabinosyltransferase C	-0.694952	0.161125	0.792838
MAB_3259c	Phosphopantetheine adenylyltransferase (CoaD)	-0.694952	0.138321	0.85911
MAB_3028	SigB	-0.703669	0.0840971	1.07522
MAB_3526c	hypothetical protein	-0.703669	0.082408	1.08403
MAB_2696c	DNA polymerase III alpha subunit	-0.703997	0.0092963	2.03169
MAB_4942	N-acetylmuramoyl-L-alanine amidase CwlM	-0.716978	0.0494112	1.30617
MAB_1984	Probable 1-acylglycerol-3-phosphate O-acyltransferase	-0.720947	0.0590632	1.22868
MAB_2154c	hypothetical protein	-0.720947	0.0590632	1.22868
MAB_0088c	Putative oxidoreductase	-0.726661	0.101575	0.993211
MAB_2069	hypothetical protein	-0.726661	0.127291	0.895202
MAB_3670c	Adenosine deaminase	-0.726661	0.0737033	1.13251
MAB_3941c	hypothetical protein	-0.73292	0.0866219	1.06237
MAB_3534	Possible phosphoglycerate mutase EntD	-0.742258	0.128118	0.89239
MAB_4094c	Probable 3-hydroxybutyryl-CoA dehydrogenase	-0.744993	0.0598633	1.22284
MAB_4522c	Possible epoxide hydrolase EphF	-0.745833	0.0684796	1.16444
MAB_3580c	Preprotein translocase secA 1 subunit	-0.747419	0.00709831	2.14884
MAB_2290	Probable transcriptional regulator%2C TetR	-0.751535	0.129389	0.888101
MAB_2301	MmpL4	-0.751535	0.134827	0.870222
MAB_3080	Putative antibiotic biosynthesis monooxygenase	-0.757688	0.0940991	1.02641
MAB_3175c	23S rRNA (adenine(2503)-C(2))-methyltransferase RlmN	-0.762066	0.0771648	1.11258
MAB_0951	Putative aminoglycoside phosphotransferase	-0.774122	0.0919289	1.03655
MAB_0170	UDP-galactopyranose mutase (Glf)	-0.776746	0.0486274	1.31312
MAB_1668	PhoH-like protein	-0.780528	0.0205372	1.68746
MAB_0378	Probable lipid-transfer protein Ltp1/thiolase	-0.788061	0.0615102	1.21105
MAB_1305	Probable short-chain dehydrogenase/reductase	-0.788061	0.0374421	1.42664
MAB_2205	hypothetical protein	-0.788061	0.112538	0.948701
MAB_2412c	Probable IMP dehydrogenase family protein	-0.788061	0.0239686	1.62036
MAB_4924	hypothetical protein	-0.788061	0.0901414	1.04508
MAB_4340c	Probable fatty-acid-CoA synthetase FadD	-0.793686	0.0101879	1.99191
MAB_4603c	Probable oxidoreductase	-0.803658	0.0230863	1.63665
MAB_3530c	hypothetical protein	-0.809123	0.0310915	1.50736
MAB_2051	Conserved hypothetical protein (thiolase?)	-0.810429	0.0860581	1.06521
MAB_0191c	Putative short chain dehydrogenase/reductase	-0.815542	0.0358247	1.44582
MAB_0147c	hypothetical protein	-0.817809	0.0430833	1.36569
MAB_2671	hypothetical protein	-0.823685	0.0938532	1.02755
MAB_3506c	Putative short-chain dehydrogenase/reductase	-0.823685	0.10537	0.977284
MAB_3487	Probable acyl-CoA dehydrogenase	-0.830372	0.0234236	1.63035
MAB_2781c	hypothetical protein	-0.841173	0.0438215	1.35831
MAB_0122	hypothetical protein	-0.846955	0.200396	0.69811
MAB_2128c	hypothetical protein	-0.846955	0.127698	0.893818
MAB_3228c	hypothetical protein	-0.846955	0.127698	0.893818
MAB_4539c	Putative acyl-CoA carboxylase alpha subunit AccA	-0.846955	0.101763	0.992409
MAB_4458c	Putative secreted hydrolase	-0.855806	0.0572436	1.24227
MAB_4952c	hypothetical protein	-0.858451	0.0299235	1.52399
MAB_1266	Probable GTP binding protein	-0.86131	0.0113918	1.94341
MAB_1158	Putative transcriptional regulator%2C MazG family	-0.864877	0.0408187	1.38914
MAB_4013c	Conserved hypothetical protein (phosphatase?)	-0.866064	0.066204	1.17912
MAB_0562c	hypothetical protein	-0.875524	0.0287842	1.54085
MAB_4431	Enoyl-CoA hydratase/isomerase family	-0.875524	0.0874866	1.05806
MAB_1534	hypothetical protein	-0.880818	0.0131405	1.88139
MAB_0064c	Probable lipase LipE	-0.882037	0.0257028	1.59002
MAB_1625	hypothetical protein	-0.887597	0.107102	0.970204
MAB_2895c	Putative acyltransferase	-0.892398	0.0936659	1.02842
MAB_4589c	Putative phosphotransferase	-0.892398	0.0807998	1.09259
MAB_2736c	Probable macrolide ABC transporter%2C ATP-binding protein	-0.892398	0.0286349	1.5431
MAB_3124	Probable enoyl-CoA hydratase	-0.894976	0.0318994	1.49622
MAB_1577c	hypothetical protein	-0.896586	0.0606513	1.21716
MAB_2336	N-acetyl-gamma-glutamyl-phosphate reductase ArgC	-0.89957	0.0496063	1.30446
MAB_1489	Probable acyl-CoA ligase FadD	-0.903538	0.0905968	1.04289
MAB_2744c	hypothetical protein	-0.903538	0.117028	0.931711
MAB_3527	Putative transcriptional regulator%2C TetR family	-0.903538	0.0552067	1.25801
MAB_3662c	Uracil phosphoribosyltransferase	-0.909077	0.0344158	1.46324
MAB_3756c	Putative FtsK/SpoIIIE family protein	-0.911958	0.00598244	2.22312
MAB_2855c	hypothetical protein	-0.912757	0.0362348	1.44087
MAB_1095	Conserved hypothetical protein (Phosphoadenosine phosphosulfate reductase?)	-0.913592	0.0152059	1.81799
MAB_1662c	Probable sulfite reductase [ferredoxin]	-0.914594	0.0267295	1.57301
MAB_1843	Probable D-alanyl-D-alanine dipeptidase	-0.917344	0.102497	0.989287
MAB_4058c	hypothetical protein	-0.917344	0.101541	0.993358
MAB_2162	Putative AAA-family ATPase	-0.923838	0.0222028	1.65359
MAB_1976	Conserved hypothetical protein (glycosyl transferase?)	-0.925565	0.05294	1.27622
MAB_0255	Putative acyl-CoA dehydrogenase	-0.928542	0.0434703	1.36181
MAB_2894c	Probable phosphatidylinositol alpha-mannosyltransferase	-0.931019	0.0750296	1.12477
MAB_0821	Probable 4-aminobutyrate aminotransferase (GabT)	-0.934903	0.123857	0.907081
MAB_3946c	Putative short chain dehydrogenase/reductase	-0.934903	0.0181936	1.74008
MAB_0489	DNA topoisomerase I (Omega-protein)	-0.937056	0.0021819	2.66117
MAB_1660c	Sulfate adenylate transferase%2C subunit 2 (CysD)	-0.941867	0.038313	1.41665
MAB_2339	Acetylornithine aminotransferase ArgD	-0.941867	0.0306453	1.51364
MAB_4593c	hypothetical protein	-0.943339	0.0395083	1.40331
MAB_0062	Pyridine nucleotide-disulphide oxidoreductase family	-0.946491	0.085022	1.07047
MAB_0579c	Putative transcriptional regulator%2C TetR family	-0.957986	0.048463	1.31459
MAB_0217c	Probable cysteine desulfurase	-0.957986	0.0896594	1.0474
MAB_0962	Probable cation-transporting ATPase E	-0.957986	0.104114	0.982492
MAB_1295c	Probable O-methyltransferase OMT	-0.957986	0.121916	0.913939
MAB_2394	hypothetical protein	-0.957986	0.0695732	1.15756
MAB_2453c	hypothetical protein	-0.957986	0.136676	0.864308
MAB_3900c	hypothetical protein	-0.957986	0.0583326	1.23409
MAB_4837c	Possible phosphotransferase	-0.957986	0.131323	0.881658
MAB_3620c	5-(carboxyamino)imidazole ribonucleotide synthase	-0.957986	0.0448334	1.3484
MAB_3140c	Prolyl-tRNA synthetase ProS	-0.969812	0.0169593	1.77059
MAB_3998	hypothetical protein	-0.973173	0.0288101	1.54045
MAB_2711c	Probable methylmalonyl-CoA mutase large subunit MutB	-0.981833	0.00824997	2.08355
MAB_0317	hypothetical protein	-0.997515	0.0787369	1.10382
MAB_1119	hypothetical protein	-0.997515	0.0839378	1.07604
MAB_4938	Possible alternative RNA polymerase sigma factor SigM	-0.997515	0.0861739	1.06462
MAB_0853	Probable esterase/lipase LipP	-1.01045	0.0753288	1.12304
MAB_0992	Probable arsenate reductase (ArsC)	-1.01045	0.108396	0.964986
MAB_1209	Probable short-chain Z-isoprenyl diphosphate synthetase	-1.01045	0.0550731	1.25906
MAB_1039	Putative short-chain dehydrogenase/reductase	-1.01513	0.0199677	1.69967
MAB_0318c	hypothetical protein	-1.01688	0.0471396	1.32661
MAB_2406	Putative HTH-type transcriptional regulator	-1.02072	0.0718903	1.14333
MAB_3604c	hypothetical protein	-1.02072	0.0800741	1.09651
MAB_3033	hypothetical protein	-1.02328	0.056541	1.24764
MAB_4572c	hypothetical protein	-1.0251	0.0937284	1.02813
MAB_3513c	Putative NADH pyrophosphatase/NUDIX hydrolase	-1.02753	0.0334728	1.47531
MAB_0491	Probable DNA polymerase III%2C delta' subunit	-1.03599	0.0677425	1.16914
MAB_2783c	hypothetical protein	-1.03599	0.0520848	1.28329
MAB_4274c	hypothetical protein	-1.03599	0.0460377	1.33689
MAB_0083	Putative transcriptional regulator%2C MarR family	-1.03599	0.123972	0.906676
MAB_1345	Probable dihydropteroate synthase 2 FolP2	-1.03599	0.0940431	1.02667
MAB_2045	Putative hydrolase (alpha/beta fold)	-1.03599	0.0815389	1.08864
MAB_2172	Proteasome (beta subunit) PrcB	-1.03599	0.123972	0.906676
MAB_2200c	Probable cobalamin biosynthesis protein CobG	-1.03599	0.123972	0.906676
MAB_2809c	Ribulose-phosphate 3-epimerase	-1.03599	0.0726693	1.13865
MAB_3852c	Putative transcriptional regulator%2C TetR family	-1.03599	0.0726693	1.13865
MAB_3933c	Probable bifunctional menaquinone biosynthesis protein MenD	-1.03599	0.120489	0.919052
MAB_1919	Conserved hypothetical protein (possible hydrolase)	-1.04507	0.0240349	1.61916
MAB_4777c	Possible cellulase CelA (endoglucanase)	-1.0468	0.06079	1.21617
MAB_1375	Probable sugar ABC transporter%2C ATP-binding protein SugC	-1.0511	0.0268445	1.57114
MAB_1558c	Probable amidase	-1.0511	0.0385349	1.41415
MAB_1442	Probable peptide chain release factor 1 (RF-1)	-1.06108	0.0408506	1.3888
MAB_2109	Putative phosphoglycerate/bisphosphoglycerate mutase	-1.06108	0.104518	0.98081
MAB_2333c	Putative 3-methyladenine DNA glycosylase AlkA	-1.06108	0.0944154	1.02496
MAB_3242	Isopentenyl-diphosphate delta-isomerase	-1.06108	0.129166	0.888851
MAB_3157c	Possible magnesium-chelatase	-1.06108	0.0566097	1.24711
MAB_2647c	Anthranilate synthase component I (TrpE)	-1.06419	0.0186725	1.7288
MAB_0003	6-phosphogluconate dehydrogenase Gnd	-1.06817	0.0220245	1.65709
MAB_2006	UDP-N-acetylglucosamine--N-acetylmuramyl-(pentapeptide) pyrophosphoryl-undecaprenol N-acetylglucosamine transferase MurG	-1.06817	0.0388333	1.4108
MAB_2026	Putative peptidyl-arginine deiminase	-1.06817	0.0547865	1.26133
MAB_3286c	Probable D-alanine--D-alanine ligase DdlA	-1.06817	0.0150159	1.82345
MAB_4277	Luciferase-like monooxygenase superfamily	-1.08084	0.0183416	1.73656
MAB_4078c	2-deoxyribose-5-phosphate aldolase	-1.08084	0.0510544	1.29197
MAB_4613	Similarity with UbiE/COQ5 methyltransferase	-1.08084	0.0603649	1.21922
MAB_1641	Putative oxidoreductase	-1.08818	0.00816499	2.08804
MAB_2362	hypothetical protein	-1.10148	0.0159178	1.79812
MAB_0809c	Conserved hypothetical PPE family protein	-1.10999	0.0590889	1.22849
MAB_0924c	Putative organic hydroperoxide resistance protein/OsmC-like protein	-1.10999	0.112114	0.950342
MAB_2252	hypothetical protein	-1.10999	0.112114	0.950342
MAB_2667c	Imidazole glycerol phosphate synthase	-1.10999	0.112114	0.950342
MAB_2838c	Putative cytoplasmic peptidase PepQ	-1.10999	0.0564057	1.24868
MAB_2963	Probable fatty-acid-CoA ligase FadD	-1.10999	0.0816411	1.08809
MAB_3096c	4-hydroxy-tetrahydrodipicolinate reductase	-1.10999	0.047373	1.32447
MAB_3632	hypothetical protein	-1.10999	0.112114	0.950342
MAB_4166c	Putative luciferase-like protein	-1.10999	0.0636944	1.1959
MAB_4730	Putative LysR-family transcriptional regulator	-1.10999	0.112114	0.950342
MAB_1366c	Putative Mrp homolog protein	-1.1251	0.0099686	2.00137
MAB_1199	Probable threonine dehydratase	-1.12593	0.0186901	1.72839
MAB_2692c	hypothetical protein	-1.12593	0.0186901	1.72839
MAB_2298	Dephospho-CoA kinase	-1.13045	0.0424636	1.37198
MAB_3834c	Possible L-lactate dehydrogenase (cytochrome) LldD1	-1.13384	0.0428718	1.36783
MAB_3681	Probable penicillin-binding protein DacB1	-1.13384	0.0714384	1.14607
MAB_2498c	hypothetical protein	-1.14561	0.0567105	1.24634
MAB_2084	Probable zinc-type alcohol dehydrogenase AdhD	-1.15263	0.0333961	1.4763
MAB_4098c	Probable peptide synthetase NRP	-1.15677	0.00243159	2.61411
MAB_2034	Probable malonyl CoA-acyl carrier protein transacylase	-1.1573	0.0909848	1.04103
MAB_3543c	RNA polymerase sigma-E factor	-1.1573	0.0269396	1.56961
MAB_1364	Probable serine protease HtrA	-1.16444	0.0211944	1.67378
MAB_4257c	Conserved hypothetical protein (glycoside hydrolase?)	-1.17053	0.0347118	1.45952
MAB_1331	Probable proline dehydrogenase	-1.17273	0.0401779	1.39601
MAB_0605c	Putative CoA-transferase alpha subunit	-1.18038	0.0522137	1.28222
MAB_2975c	AFG1-like ATPase	-1.18038	0.113209	0.94612
MAB_3641	Putative thiosulfate sulfurtransferase	-1.19745	0.030761	1.512
MAB_0105c	Probable oxidoreductase	-1.2031	0.0684967	1.16433
MAB_0132	Probable prephenate dehydratase PheA	-1.2031	0.0684967	1.16433
MAB_2004	UDP-N-acetylmuramoylalanine--D-glutamate ligase MurD	-1.2031	0.017249	1.76324
MAB_3474c	Cell division protein FtsX homolog	-1.2031	0.0684967	1.16433
MAB_4245c	Phosphoribosylglycinamide formyltransferase 2	-1.2031	0.0153245	1.81461
MAB_1602	hypothetical protein	-1.21433	0.0481448	1.31745
MAB_2070c	Putative transcriptional regulator	-1.21433	0.0481448	1.31745
MAB_0782	Hypothetical protein	-1.22547	0.0368715	1.43331
MAB_3130c	Ribosome-binding factor A (RbfA)	-1.22547	0.0339039	1.46975
MAB_4213c	Probable lipoprotein aminopeptidase LpqL	-1.22547	0.0328768	1.48311
MAB_1280c	Hypothetical protein	-1.22863	0.0191533	1.71776
MAB_0353	hypothetical protein	-1.24749	0.0912594	1.03972
MAB_1070c	Probable acyl-CoA dehydrogenase	-1.24749	0.0186149	1.73014
MAB_0630	hypothetical protein	-1.24749	0.0438522	1.35801
MAB_1101	hypothetical protein	-1.24749	0.078051	1.10762
MAB_1190	hypothetical protein	-1.24749	0.0912594	1.03972
MAB_1565c	Alpha-amylase family protein	-1.24749	0.0146454	1.8343
MAB_1618	Probable gamma-glutamyl phosphate reductase	-1.24749	0.0321326	1.49305
MAB_2360	Probable inorganic polyphosphate/ATP-NAD kinase	-1.24749	0.0625609	1.2037
MAB_3613c	Possible DTDP-rhamnose modification protein RmlD	-1.24749	0.0444682	1.35195
MAB_3992c	Porphobilinogen deaminase (HemC)	-1.24749	0.0787508	1.10375
MAB_4865	Putative pyridine nucleotide-disulphide oxidoreductase	-1.24749	0.0807548	1.09283
MAB_p09	Probable FAD-dependent pyridine nucleotide-disulphide oxidoreductase	-1.24749	0.0912594	1.03972
MAB_2876c	Probable GTP pyrophosphokinase	-1.26055	0.0052714	2.27807
MAB_3602c	hypothetical protein	-1.26199	0.0179602	1.74569
MAB_0220c	Putative phenylalanine aminotransferase	-1.26611	0.0410698	1.38648
MAB_3739c	Alanine racemase	-1.26611	0.0179049	1.74703
MAB_1096	Conserved hypothetical protein (ATPase?)	-1.27226	0.00850308	2.07042
MAB_0167	Putative hydrolase	-1.27349	0.088133	1.05486
MAB_3103c	Putative short chain dehydrogenase/reductase	-1.27349	0.0306215	1.51397
MAB_3419	NH(3)-dependent NAD(+) synthetase	-1.27349	0.0303762	1.51747
MAB_2343	Argininosuccinate lyase ArgH	-1.27991	0.010283	1.98788
MAB_4538c	Putative acyl-CoA dehydrogenase FadE	-1.27991	0.0466329	1.33131
MAB_0411c	Putative anion transporter ATPase	-1.2816	0.00333195	2.4773
MAB_2066c	Probable acetyl/propionyl carboxylase alpha subunit AccA2	-1.28283	0.0165817	1.78037
MAB_2721c	Ferrochelatase (Protoheme ferro-lyase)	-1.29056	0.0571841	1.24272
MAB_2826c	Orotidine 5'-phosphate decarboxylase PyrF	-1.29056	0.0571841	1.24272
MAB_3256c	Ribonuclease III Rnc	-1.29056	0.0571841	1.24272
MAB_3983c	Hypothetical protein	-1.29056	0.0571841	1.24272
MAB_4817	Hypothetical protein	-1.29056	0.0398732	1.39932
MAB_2002	UDP-N-acetylmuramoyl-tripeptide--D-alanyl-D-alanine ligase MurF	-1.30263	0.0199897	1.69919
MAB_1604	Probable folylpolyglutamate synthase FolC	-1.30464	0.0177679	1.75036
MAB_0693	Probable glutathione peroxidase	-1.31162	0.0825505	1.08328
MAB_1036	Putative TetR-family transcriptional regulator	-1.31162	0.0825505	1.08328
MAB_1235	hypothetical protein	-1.31162	0.0324825	1.48835
MAB_1431	Conserved hypothetical protein (Putative monooxygenase)	-1.31162	0.0202303	1.694
MAB_2592c	hypothetical protein	-1.31162	0.12157	0.915173
MAB_2881c	hypothetical protein	-1.31162	0.0825505	1.08328
MAB_3090c	Dihydrofolate reductase DfrA	-1.31162	0.0825505	1.08328
MAB_3225	Putative lipoprotein LppW precursor	-1.31162	0.00846551	2.07235
MAB_3255c	Formamidopyrimidine-DNA glycosylase (MutM)	-1.31162	0.0917273	1.0375
MAB_3348	hypothetical protein	-1.31162	0.0825505	1.08328
MAB_3517	Putative hydrolase%2C alpha/beta fold LipV	-1.31162	0.0825505	1.08328
MAB_3677	Possible transposase fusion protein	-1.31162	0.0825505	1.08328
MAB_4306	Putative transglutaminase-like protein	-1.31162	0.0825505	1.08328
MAB_4622c	hypothetical protein	-1.32056	0.0227897	1.64226
MAB_0713	Probable amidophosphoribosyltransferase PurF	-1.32943	0.0115981	1.93561
MAB_3110	Probable iron dependent transcriptional repressor FeoA	-1.33238	0.0193999	1.7122
MAB_1167	hypothetical protein	-1.33238	0.0626672	1.20296
MAB_2067c	Probable acetyl/propionyl-CoA carboxylase beta subunit AccD2	-1.33238	0.0134098	1.87258
MAB_1157	Probable transcription-repair coupling factor (TrcF)	-1.33986	0.00434003	2.36251
MAB_4536	Probable zinc metalloprotease	-1.34606	0.0228881	1.64039
MAB_2990c	Probable 1-deoxy-d-xylulose-5-phosphate synthase (DXS)	-1.34665	0.00406719	2.39071
MAB_4224	Probable serine/threonine-protein kinase	-1.34878	0.0443294	1.35331
MAB_0382	Glycerol kinase (GlpK)	-1.35285	0.0248868	1.60403
MAB_0625	acetaldehyde dehydrogenase	-1.35285	0.0241749	1.61664
MAB_2081	Probable acyl CoA dehydrogenase	-1.35285	0.0366922	1.43543
MAB_0315	hypothetical protein	-1.35575	0.019909	1.70095
MAB_2007	UDP-N-acetylmuramate--L-alanine ligase MurC	-1.35575	0.0207944	1.68205
MAB_3759c	hypothetical protein	-1.36095	0.0164096	1.7849
MAB_2856c	hypothetical protein	-1.37302	0.0792259	1.10113
MAB_3665	Hypothetical protein	-1.37302	0.0566438	1.24685
MAB_2329c	hypothetical protein	-1.37302	0.0749098	1.12546
MAB_3205c	Conserved hypothetical protein (siderophore-interacting?)	-1.37302	0.0749098	1.12546
MAB_4609c	Putative acyl-CoA dehydrogenase FadE	-1.3914	0.00407903	2.38944
MAB_2995	Trk system potassium uptake protein CeoC	-1.39687	0.0263333	1.57949
MAB_2397	accessory Sec system translocase SecA2	-1.40159	0.00491269	2.30868
MAB_4553	Probable alternative RNA polymerase sigma factor SigG	-1.40277	0.0237334	1.62464
MAB_3789c	Possible protease IV SppA (endopeptidase IV)	-1.40545	0.00692563	2.15954
MAB_4595c	Putative Mce family protein	-1.40865	0.0206798	1.68445
MAB_1068c	hypothetical protein	-1.41255	0.0439437	1.3571
MAB_1306	Probable formyltetrahydrofolate deformylase	-1.41255	0.0524543	1.28022
MAB_2365	Hypothetical MutT/nudix family protein	-1.41255	0.0439437	1.3571
MAB_2875	Beta-lactamase precursor (Penicillinase)	-1.41255	0.0439437	1.3571
MAB_3778	hypothetical protein	-1.41255	0.058944	1.22956
MAB_4086	Possible TetR-family transcriptional regulator	-1.41255	0.0439437	1.3571
MAB_1319	Probable 7%2C8-didemethyl-8-hydroxy-5-deazariboflavin synthase (FO synthase)	-1.4145	0.00634772	2.19738
MAB_0121	Rhodanese-like protein	-1.43192	0.0678215	1.16863
MAB_1160	Conserved hypothetical protein (Tat-translocated enzyme Dyp-type peroxidase precursor?)	-1.43192	0.0363385	1.43963
MAB_1972c	Conserved hypothetical protein (methyltransferase?)	-1.43192	0.0678215	1.16863
MAB_3765	Probable cutinase cut3 precursor	-1.43192	0.0746114	1.12719
MAB_4076	Putative nitrilase/cyanide hydratase	-1.43192	0.0678215	1.16863
MAB_0206	Possible aminotransferase/cysteine desulfurase	-1.43832	0.00903471	2.04409
MAB_0409	Putative transcriptional regulator WhiB	-1.44014	0.0183255	1.73694
MAB_2370	Probablel RNA pseudouridine synthase	-1.44014	0.0104364	1.98145
MAB_4596c	Putative Mce family protein	-1.44341	0.00297744	2.52616
MAB_3279c	Putative phosphatase/kinase	-1.44757	0.00461323	2.33599
MAB_4569c	Probable fatty-acid-CoA ligase FadD	-1.44757	0.0412747	1.38432
MAB_0222c	Putative DNA-binding protein	-1.45103	0.0137582	1.86144
MAB_1076	Mycobacterial persistence regulator MrpA (two component response transcriptional regulatory protein)	-1.45103	0.0403597	1.39405
MAB_0653	Hypothetical MoxR-like ATPase	-1.45103	0.0403597	1.39405
MAB_2042c	hypothetical protein	-1.45103	0.0403597	1.39405
MAB_4874c	Putative transposase/phage integrase	-1.45103	0.0434389	1.36212
MAB_3750c	Phosphoglucosamine mutase MrsA	-1.46989	0.00638159	2.19507
MAB_0523	Hypoxanthine phosphoribosyltransferase (HPT)	-1.4885	0.0214592	1.66839
MAB_0703c	hypothetical protein	-1.4885	0.0162716	1.78857
MAB_1257	4-hydroxy-3-methylbut-2-enyl diphosphate reductase	-1.4885	0.0239542	1.62062
MAB_1352	Probable glucose-1-phosphate adenylyltransferase	-1.4885	0.0390708	1.40815
MAB_1916c	3-methyl-2-oxobutanoate hydroxymethyltransferase	-1.4885	0.0378812	1.42158
MAB_2229c	Hypothetical PE family protein	-1.4885	0.0612834	1.21266
MAB_2757	Probable quinone reductase Qor	-1.4885	0.0239542	1.62062
MAB_2879c	Probable protein-export membrane protein SecF	-1.4885	0.0689242	1.16163
MAB_3636c	Probable acyl-CoA dehydrogenase	-1.4885	0.0198048	1.70323
MAB_4694c	Glycosyltransferase	-1.4885	0.0176831	1.75244
MAB_1840c	Putative beta-glucanase	-1.49956	0.0111137	1.95414
MAB_2001	UDP-N-acetylmuramyl-tripeptide synthetase MurE	-1.50427	0.0116277	1.9345
MAB_2712c	Probable methylmalonyl-CoA mutase small subunit MutA	-1.50547	0.00485535	2.31378
MAB_3760	hypothetical protein	-1.50688	0.0222731	1.65222
MAB_2130	Putative hydrolase	-1.51053	0.0199369	1.70034
MAB_4438	hypothetical protein	-1.51598	0.0298816	1.5246
MAB_0267	hypothetical protein	-1.52503	0.0339556	1.46909
MAB_0852	Possible conserved polyketide synthase associated protein PapA2	-1.52503	0.0188032	1.72577
MAB_0979	Putative HTH-type transcriptional regulator MarR	-1.52503	0.0344857	1.46236
MAB_2664c	Imidazole glycerol phosphate synthase%2C cyclase subunit HisF	-1.52503	0.0431082	1.36544
MAB_2831c	Aspartate carbamoyltransferase	-1.52503	0.049865	1.3022
MAB_0203c	Probable o-antigen/lipopolysaccharide transport ATP-binding protein ABC transporter RfbE	-1.52953	0.00989766	2.00447
MAB_0525c	Probable conserved lipoprotein LpqG	-1.53222	0.0142938	1.84485
MAB_2474	hypothetical protein	-1.53222	0.0204497	1.68931
MAB_3619c	5-(carboxyamino)imidazole ribonucleotide mutase	-1.53222	0.0307309	1.51243
MAB_1363	Similar to RseA	-1.54295	0.055496	1.25574
MAB_4444	Conserved hypothetical protein (MaoC-like dehydratase)	-1.54295	0.0206595	1.68488
MAB_4916c	Putative dihydrolipoamide acyltransferase component	-1.54295	0.055496	1.25574
MAB_2129	5-methyltetrahydrofolate--homocysteine methyltransferase MetH	-1.54705	0.00922346	2.03511
MAB_4508	Putative membrane protein%2C MmpL	-1.5536	0.00714003	2.1463
MAB_4544c	hypothetical protein	-1.55625	0.0108286	1.96543
MAB_2443	Competence-damaged protein CinA-like	-1.56065	0.0169979	1.76961
MAB_4060	Putative short chain dehydrogenase/reductase	-1.56065	0.0312853	1.50466
MAB_4338c	hypothetical protein	-1.56065	0.0312853	1.50466
MAB_1087	Probable molybdopterin biosynthesis protein MoeA1	-1.56417	0.0043265	2.36386
MAB_4591	Putative phosphotyrosine protein phosphatase	-1.56417	0.0185597	1.73143
MAB_1665	Heat-inducible transcription repressor HrcA	-1.56567	0.00902815	2.0444
MAB_2987	hypothetical protein	-1.56942	0.0290189	1.53732
MAB_4594c	Putative Mce family protein	-1.57466	0.0125037	1.90296
MAB_1917	hypothetical protein	-1.59542	0.00757214	2.12078
MAB_2622c	ABC transporter ATP-binding protein	-1.59542	0.0266276	1.57467
MAB_2942	hypothetical protein	-1.59542	0.0236777	1.62566
MAB_1151	Hypothetical protein	-1.59542	0.0747633	1.12631
MAB_3843	putative cationic amino acid transport integral membrane protein RocE	-1.59542	0.050218	1.29914
MAB_4269	Probable monooxygenase	-1.59542	0.0290874	1.53629
MAB_1465	Conserved hypothetical protein thioredoxin-like	-1.62095	0.0366584	1.43583
MAB_0033c	Probable serine/threonine-protein kinase PknB	-1.63452	0.00641248	2.19297
MAB_0510c	Probable non-ribosomal peptide synthase	-1.63606	0.0389261	1.40976
MAB_0948c	Conserved hypothetical protein (phytoene dehydrogenase?)	-1.63606	0.0207277	1.68345
MAB_2728c	Hypothetical invasion protein Inv1	-1.63606	0.0260654	1.58394
MAB_3540c	Probable two component sensor kinase	-1.63606	0.0144731	1.83944
MAB_2348	Possible long-chain acyl-CoA synthase	-1.63817	0.00277309	2.55704
MAB_3189c	Conserved hypothetical protein (putative helicase)	-1.63981	0.00225861	2.64616
MAB_0342c	Putative nitroreductase family protein	-1.64604	0.0456834	1.34024
MAB_2187	Sec-independent protein translocase protein TatA/E	-1.64604	0.0456834	1.34024
MAB_3291	Possible hydrolase MutT/NUDIX	-1.64604	0.0496783	1.30383
MAB_1527	Probable monooxygenase	-1.64604	0.0155669	1.8078
MAB_2686c	Dethiobiotin synthetase (BioD)	-1.64604	0.0456834	1.34024
MAB_3003c	Probable deoxyuridine 5-triphosphate nucleotidohydrolase	-1.64604	0.0456834	1.34024
MAB_4418	Succinate-semialdehyde dehydrogenase	-1.64604	0.0155669	1.8078
MAB_2225c	Probable peptidase	-1.65596	0.0261066	1.58325
MAB_0968c	Luciferase-like hypothetical protein	-1.66253	0.0282196	1.54945
MAB_1102	Hypothetical protein	-1.67559	0.0259417	1.586
MAB_0421	Possible membrane-associated serine protease	-1.69495	0.060025	1.22167
MAB_1040	hypothetical protein	-1.69495	0.0305147	1.51549
MAB_4099c	Probable non-ribosomal peptide synthetase	-1.69495	0.000912263	3.03988
MAB_1530	Probable conserved lipoprotein LppS	-1.71089	0.00676094	2.16999
MAB_4216c	Thiazole biosynthesis protein ThiG	-1.71089	0.0142724	1.8455
MAB_0690	Probable protease II PrtB	-1.71406	0.0546647	1.26229
MAB_1906	Pyridoxamine 5'-phosphate oxidase-related	-1.71406	0.00973876	2.0115
MAB_2152	Putative transcriptional regulator%2C TetR family	-1.72666	0.0209302	1.67923
MAB_1989c	Hypothetical protein	-1.72666	0.0210986	1.67575
MAB_3714c	Putative two-component system response regulator%2C LuxR family	-1.72666	0.0305258	1.51533
MAB_3684c	Putative exodeoxyribonuclease	-1.74226	0.0378082	1.42241
MAB_4597c	Putative Mce family protein	-1.74226	0.00569119	2.2448
MAB_3234	Probable D-alanyl-D-alanine carboxypeptidase DacB	-1.74742	0.00288821	2.53937
MAB_1476	hypothetical protein	-1.75769	0.0198758	1.70168
MAB_3668	hypothetical protein	-1.75769	0.0198344	1.70258
MAB_1646c	Probable monooxygenase%2C FAD-binding	-1.76207	0.01174	1.93033
MAB_4606c	hypothetical protein	-1.76534	0.0244298	1.61208
MAB_2363	hypothetical protein	-1.76991	0.0133564	1.87431
MAB_2890c	Glutamine amidotransferase subunit PdxT	-1.76991	0.010573	1.9758
MAB_0049	ESAT-6-like protein	-1.78806	0.0343598	1.46395
MAB_0598	Short-chain dehydrogenase/reductase	-1.78806	0.0343598	1.46395
MAB_3792	Luciferase-like protein	-1.78806	0.0343598	1.46395
MAB_4598c	Putative Mce family protein	-1.78806	0.0210528	1.67669
MAB_4937	hypothetical protein	-1.78806	0.0156317	1.80599
MAB_3740c	Probable glutamate decarboxylase GadB	-1.79705	0.00439546	2.357
MAB_4868c	Hypothetical protein	-1.80301	0.0128849	1.88992
MAB_4895c	Replicative DNA helicase [Contains: Endonuclease PI-MtuHIP (Mtu DnaB intein)]	-1.81043	0.00443942	2.35267
MAB_4738c	Putative amidohydrolase	-1.8136	0.011331	1.94573
MAB_0175	Antigen 85-C precursor	-1.82369	0.00926838	2.033
MAB_0380	Probable short-chain dehydrogenase/reductase	-1.83246	0.0314147	1.50287
MAB_1149	Probable transcriptional regulator%2C TetR family	-1.83246	0.0428078	1.36848
MAB_4901c	Penicillin-binding protein	-1.83246	0.00279514	2.5536
MAB_2755c	hypothetical protein	-1.84695	0.0154782	1.81028
MAB_1332	Probable fatty-acid-CoA ligase FadD	-1.84695	0.0380264	1.41991
MAB_1686	Hypothetical protein	-1.84695	0.0266059	1.57502
MAB_4002c	Putative acyltransferase	-1.84695	0.0217919	1.66171
MAB_4336	Probable acyl-CoA dehydrogenase FadE	-1.84695	0.0254052	1.59508
MAB_1093c	Putative L-cysteine desulfurase	-1.85845	0.0109727	1.95968
MAB_1895c	hypothetical protein	-1.86335	0.00204601	2.68909
MAB_4145	Probable alpha%2Calpha-trehalose-phosphate synthase	-1.86335	0.00334191	2.47601
MAB_0396c	Hypothetical protein	-1.87552	0.0286858	1.54233
MAB_1219	Probable short-chain dehydrogenase/reductase	-1.87552	0.0286858	1.54233
MAB_3596c	Putative transcriptional regulator%2C TetR family	-1.87552	0.0253066	1.59677
MAB_3661	Probable phosphomannomutase PmmB	-1.87552	0.0158216	1.80075
MAB_3758	Putative protease	-1.87552	0.0286858	1.54233
MAB_3748	Putative luciferase-like oxidoreductase	-1.8924	0.00928345	2.03229
MAB_1469	Probable glycogen phosphorylase GlgP	-1.89659	0.00500349	2.30073
MAB_1474c	Probable nicotinate phosphoribosyltransferase	-1.90354	0.013909	1.8567
MAB_2293	Putative transcriptional regulator%2C MarR family	-1.91734	0.0262807	1.58036
MAB_1325c	Probable NADPH dependent 2%2C4-dienoyl-CoA reductase FadH	-1.91734	0.0490903	1.309
MAB_2306c	Putative oxidoreductase	-1.91734	0.0262807	1.58036
MAB_3785c	Probable conserved lipoprotein LppF	-1.91734	0.0347038	1.45962
MAB_4059c	hypothetical protein	-1.91734	0.0163214	1.78724
MAB_1128c	Methionyl-tRNA synthetase (MetG)	-1.92109	0.00151714	2.81897
MAB_0768	hypothetical protein	-1.93102	0.0126829	1.89678
MAB_1936	hypothetical protein	-1.93102	0.0215891	1.66577
MAB_4116c	Putative membrane protein%2C MmpL	-1.94995	0.00220519	2.65655
MAB_0056c	ATP-dependent helicase HrpA	-1.95799	0.034359	1.46396
MAB_2588	Hypothetical protein	-1.95799	0.0340237	1.46822
MAB_1708	DNA primase DnaG	-1.95799	0.00367912	2.43426
MAB_2083	hypothetical protein	-1.95799	0.0240966	1.61804
MAB_3879	hypothetical protein	-1.97789	0.00717317	2.14429
MAB_3293c	3-isopropylmalate dehydratase small subunit (LeuD)	-1.99751	0.0081731	2.08761
MAB_3296	Conserved hypothetical protein (pyridoxamine 5'-phosphate oxidase-related	-1.99751	0.0220952	1.6557
MAB_3688	Homoserine O-acetyltransferase	-1.99751	0.0236714	1.62578
MAB_2308	UvrABC system protein B (UvrB protein) excinuclease	-2.00861	0.00282119	2.54957
MAB_1943c	Probable lipoyltransferase LipB	-2.01045	0.0144493	1.84015
MAB_2361	DNA repair protein RecN	-2.01045	0.0147244	1.83196
MAB_2185	hypothetical protein	-2.01688	0.010711	1.97017
MAB_3074c	Probable cell division protein FtsK	-2.01688	0.000943589	3.02522
MAB_0640c	Probable molybdopterin biosynthesis protein MoeA	-2.03599	0.010167	1.99281
MAB_4215c	Putative ABC transporter%2C ATP-binding protein	-2.03599	0.0131608	1.88072
MAB_0822	Probable acyl-CoA dehydrogenase	-2.03599	0.0274864	1.56088
MAB_1283c	Hypothetical protein	-2.03599	0.0202996	1.69251
MAB_1292c	Probable O-methyltransferase OMT	-2.03599	0.0202996	1.69251
MAB_1328	Probable aminotransferase	-2.03599	0.00862693	2.06414
MAB_1589	Putative transcriptional regulator%2C TetR family	-2.03599	0.0548242	1.26103
MAB_2189	Probable ATP-dependent DNA helicase HelY	-2.03599	0.0269852	1.56887
MAB_2928	Probable amidohydrolase	-2.03599	0.0569262	1.24469
MAB_3929	Possible oxidoreductase	-2.03599	0.0548242	1.26103
MAB_4180	Putative transcriptional regulator%2C IclR family	-2.03599	0.0660145	1.18036
MAB_4667	Putative amidohydrolase	-2.03599	0.0202996	1.69251
MAB_4693	Probable cytochrome P450	-2.04545	0.00360281	2.44336
MAB_3384c	Putative ABC transporter%2C ATP-binding protein	-2.0468	0.00334474	2.47564
MAB_1549c	Putative RNA binding protein%2C contains S1 domain	-2.05977	0.00187849	2.72619
MAB_1073c	Probable acyl-CoA dehydrogenase FadE	-2.06108	0.0270664	1.56757
MAB_3143c	Possible multifunctional enzyme siroheme synthase CysG/Uroporphyrin-III C-methyltransferase-like	-2.06108	0.00952167	2.02129
MAB_3981c	Probable zinc metalloprotease	-2.07346	0.00346192	2.46068
MAB_4742c	hypothetical protein	-2.07346	0.00837605	2.07696
MAB_3405	Putative short chain dehydrogenase/reductase	-2.08574	0.00904015	2.04382
MAB_1289c	hypothetical protein	-2.09184	0.00867664	2.06165
MAB_1524c	hypothetical protein	-2.09387	0.0029287	2.53332
MAB_0597	Probable acyl-CoA dehydrogenase FadE	-2.10999	0.0489033	1.31066
MAB_2798c	hypothetical protein	-2.10999	0.0489033	1.31066
MAB_3273c	Putative transcriptional regulator%2C TetR family	-2.10999	0.0489033	1.31066
MAB_1619	hypothetical protein	-2.10999	0.0489033	1.31066
MAB_1864	Probable lipid-transfer protein Ltp1/thiolase	-2.10999	0.0489033	1.31066
MAB_2962	Probable fatty-acid-CoA ligase FadD	-2.10999	0.0489033	1.31066
MAB_3761c	hypothetical protein	-2.10999	0.0489033	1.31066
MAB_2673c	Probable L-aspartate oxidase NadB	-2.13384	0.00895899	2.04774
MAB_4003c	Putative UDP-glucose 4-epimerase GalE1	-2.13384	0.0153845	1.81292
MAB_2512	Conserved hypothetical protein (sulfate transporter/antisigma-factor antagonist STAS?)	-2.14561	0.0158746	1.7993
MAB_3379	hypothetical protein	-2.14561	0.0158746	1.7993
MAB_2687c	8-amino-7-oxononanoate synthase (BioF)	-2.15263	0.00407119	2.39028
MAB_2880c	Probable protein-export membrane protein SecD	-2.1573	0.0160252	1.7952
MAB_0831	hypothetical protein	-2.18038	0.0532639	1.27357
MAB_0377	Putative transcriptional regulator%2C TetR family	-2.18038	0.0438454	1.35808
MAB_1563	hypothetical protein	-2.18038	0.0438454	1.35808
MAB_2354	Tyrosyl-tRNA synthetase (TyrS)	-2.18038	0.0253511	1.596
MAB_2419c	Hypothetical protein	-2.18038	0.0438454	1.35808
MAB_2690	Glycogen operon protein GlgX homolog	-2.18038	0.0438454	1.35808
MAB_3171c	1-deoxy-D-xylulose-5-phosphate reductoisomerase	-2.18038	0.0180685	1.74308
MAB_3470c	Probable acetolactate synthase large subunit IlvB	-2.19405	0.00285899	2.54379
MAB_1398c	Putative oxidoreductase	-2.19745	0.0100509	1.99779
MAB_1492	hypothetical protein	-2.2076	0.00137556	2.86152
MAB_2841c	3-dehydroquinate synthase	-2.21433	0.00808926	2.09209
MAB_4130	Probable peptidase	-2.21433	0.00318395	2.49703
MAB_1051c	Probable glucose-6-phosphate isomerase (PGI)	-2.22102	0.00272857	2.56406
MAB_0034c	Putative serine/threonine-protein kinase PknA	-2.22547	0.00312958	2.50451
MAB_0917c	Probable cytochrome P450	-2.22547	0.00883232	2.05393
MAB_0258c	Putative dihydropicolinate reductase	-2.24749	0.0393673	1.40486
MAB_2493c	Similar to streptomycin adenyltransferase	-2.24749	0.0393673	1.40486
MAB_3491	Putative ATP-dependent Clp protease	-2.24749	0.0393673	1.40486
MAB_1613	Probable glutamate 5-kinase (ProB)	-2.24749	0.0487455	1.31207
MAB_3016c	LLM class F420-dependent oxidoreductase	-2.24749	0.0393673	1.40486
MAB_3118c	hypothetical protein	-2.24749	0.0495179	1.30524
MAB_2725c	hypothetical protein	-2.26379	0.00366084	2.43642
MAB_0608	Probable short-chain dehydrogenase/reductase	-2.26919	0.00668695	2.17477
MAB_2063c	Probable acid-CoA ligase	-2.26919	0.0291235	1.53576
MAB_3607	2-phospho-L-lactate transferase	-2.26919	0.0122862	1.91058
MAB_3246c	Probable chromosome partition protein Smc	-2.26919	0.00207466	2.68305
MAB_1004c	hypothetical protein	-2.27991	0.0116863	1.93232
MAB_3549c	Putative oxidoreductase	-2.27991	0.0116863	1.93232
MAB_3930c	Ubiquinone/menaquinone biosynthesis methlytransferase UbiE	-2.27991	0.0116863	1.93232
MAB_0324c	Putative Mur ligase family protein	-2.29056	0.00666576	2.17615
MAB_3826c	hypothetical protein	-2.29056	0.00810527	2.09123
MAB_0524c	Probable conserved lipoprotein LpqG	-2.31162	0.0110962	1.95482
MAB_1072c	Pobable propionyl-CoA carboxylase beta subunit AccD2	-2.31162	0.00558138	2.25326
MAB_1173c	hypothetical protein	-2.31162	0.0110962	1.95482
MAB_3823	Pyridoxamine 5'-phosphate oxidase	-2.31162	0.0352898	1.45235
MAB_1711c	hypothetical protein	-2.31162	0.00477328	2.32118
MAB_1993	Probable 5%2C10-methylenetetrahydrofolate reductase	-2.31162	0.0110962	1.95482
MAB_2085	Probable acyl CoA dehydrogenase	-2.31162	0.0110962	1.95482
MAB_2959	Putative acetyltransferase	-2.31162	0.0352898	1.45235
MAB_3790	Hypothetical protein	-2.31162	0.0352898	1.45235
MAB_4587c	hypothetical protein	-2.31162	0.00734417	2.13406
MAB_3177	Putative FAD-dependent pyridine nucleotide-disulphide oxidoreductase	-2.33238	0.0133539	1.87439
MAB_3345c	DNA ligase (polydeoxyribonucleotide synthase NAD+)	-2.33238	0.0119057	1.92425
MAB_3109c	Probable bifunctional FAD synthetase/riboflavin biosynthesis protein RibF	-2.34265	0.0106764	1.97158
MAB_3687	Probable o-acetylhomoserine sulfhydrylase MetC (homocysteine synthase)	-2.34265	0.0105144	1.97822
MAB_4036	hypothetical protein	-2.34265	0.016021	1.79531
MAB_0975c	hypothetical protein	-2.37302	0.0318344	1.4971
MAB_1161c	Conserved hypothetical protein (Tat-translocated enzyme Dyp-type peroxidase precursor?)	-2.37302	0.00994363	2.00246
MAB_1905	Putative phosphoglycerate mutase	-2.37302	0.00994363	2.00246
MAB_2080	Probable medium chain fatty-acid-CoA ligase FadD	-2.37302	0.0318344	1.4971
MAB_2314c	Beta-lactamase-like	-2.37302	0.0318344	1.4971
MAB_2457c	hypothetical protein	-2.37302	0.0105023	1.97872
MAB_2586	Putative transcription antitermination regulator	-2.37302	0.010568	1.97601
MAB_3663	Hypothetical protein	-2.37302	0.0318344	1.4971
MAB_4419	Tartrate dehydrogenase	-2.37302	0.00994363	2.00246
MAB_4555c	Possible glyoxalase/bleomycin resistance protein/ dioxygenase	-2.37302	0.0318344	1.4971
MAB_2212	Probable polyketide synthase	-2.37764	0.000549829	3.25977
MAB_3129c	Conserved hypothetical protein (putative phosphoesterase)	-2.39292	0.0074658	2.12692
MAB_3734c	Probable O-sialoglycoprotein endopeptidase	-2.40277	0.00939475	2.02711
MAB_0372	hypothetical protein	-2.43192	0.00431248	2.36527
MAB_0845	Probable fatty-acid-CoA racemase Far	-2.43192	0.00741719	2.12976
MAB_2808c	Probable bifunctional riboflavin biosynthesis protein RibG	-2.43192	0.00743758	2.12857
MAB_3382c	Probable enoyl-CoA hydratase/isomerase	-2.43192	0.00952163	2.02129
MAB_2068c	Putative transcriptional regulator	-2.43192	0.0287236	1.54176
MAB_3392	hypothetical protein	-2.43192	0.0287236	1.54176
MAB_3711	Putative nucleoside hydrolase IunH	-2.43192	0.0287236	1.54176
MAB_4574c	Probable transcriptional regulator%2C TetR family	-2.43192	0.00890457	2.05039
MAB_4813c	hypothetical protein	-2.43192	0.0287236	1.54176
MAB_1232c	Probable cholesterol oxidase ChoD	-2.45103	0.0100774	1.99665
MAB_4322	Aldehyde dehydrogenase family protein	-2.45103	0.0132551	1.87762
MAB_0881	Hypothetical tRNA/rRNA methyltransferase	-2.46049	0.00848348	2.07143
MAB_0680c	hypothetical protein	-2.46989	0.00440119	2.35643
MAB_1026c	hypothetical protein	-2.4885	0.0323714	1.48984
MAB_3032	Probable soluble pyridine nucleotide transhydrogenase	-2.4885	0.00708001	2.14997
MAB_4001c	Putative 2-nitropropane dioxygenase%2C NPD	-2.4885	0.00808614	2.09226
MAB_0243	Hypothetical protein	-2.50231	0.00379486	2.4208
MAB_3388c	Probable phosphoserine phosphatase (SerB2)	-2.50688	0.00443349	2.35325
MAB_4177c	hypothetical protein	-2.51598	0.00889518	2.05085
MAB_4185c	Putative tuberculin related peptide	-2.51598	0.00769377	2.11386
MAB_0366	hypothetical protein	-2.54295	0.00864317	2.06333
MAB_0647	Possible transcriptional regulatory protein TetR	-2.54295	0.023609	1.62692
MAB_0276	Probable cytochrome P450	-2.54295	0.00631727	2.19947
MAB_0507	hypothetical protein	-2.54295	0.00243968	2.61267
MAB_0745	Putative acetyltransferase	-2.54295	0.023609	1.62692
MAB_3951	hypothetical protein	-2.54295	0.0251831	1.59889
MAB_4498c	Putative two-component system response regulator%2C LuxR family	-2.54295	0.023609	1.62692
MAB_1707	Deoxyguanosinetriphosphate triphosphohydrolase-like protein	-2.54295	0.00733648	2.13451
MAB_3450c	Probable phosphoglucomutase PgmA	-2.54295	0.060918	1.21525
MAB_4136c	Putative aldehyde dehydrogenase	-2.54295	0.0424897	1.37172
MAB_4201c	Putative transcriptional regulator%2C TetR family	-2.54295	0.023609	1.62692
MAB_3947	Possible oxidoreductase	-2.56065	0.0042548	2.37112
MAB_0097	Conserved hypothetical protein (PHP domain protein)	-2.56942	0.0109095	1.96219
MAB_3050	Putative glutamate ABC transporter%2C ATP-binding protein	-2.56942	0.00796598	2.09876
MAB_3890c	Probable histidine kinase response regulator (DevS) (DosS)	-2.56942	0.00381187	2.41886
MAB_4469c	Sulfatase family protein	-2.57466	0.0018195	2.74005
MAB_4599c	Putative Mce family protein	-2.59542	0.00387999	2.41117
MAB_0035c	Probable penicillin-binding protein PbpA	-2.59542	0.00858036	2.06649
MAB_0279c	Probable DNA ligase LigC	-2.59542	0.0214144	1.66929
MAB_0847c	Probable aminotransferase	-2.59542	0.0214144	1.66929
MAB_1942c	Probable lipoic acid synthetase LipA	-2.59542	0.00664739	2.17735
MAB_2157	Probable acyl-[acyl-carrier protein] desaturase	-2.59542	0.0279026	1.55436
MAB_3155c	Probable cobyrinic acid A%2CC-diamide synthase (CobB)	-2.59542	0.00721727	2.14163
MAB_3422c	Putative transcriptional regulator%2C TetR family	-2.59542	0.0214144	1.66929
MAB_1205	hypothetical protein	-2.62095	0.00810159	2.09143
MAB_3123	Putative acyl-CoA dehydrogenase	-2.62095	0.0116282	1.93449
MAB_3161c	hypothetical protein	-2.62095	0.00631278	2.19978
MAB_2965c	hypothetical protein	-2.62456	0.000977302	3.00997
MAB_3993c	Glutamyl-tRNA reductase (HemA)	-2.63606	0.00208049	2.68183
MAB_0347	Cell division control protein 48 CDC48	-2.64604	0.0195254	1.7094
MAB_1052c	Hypothetical protein	-2.64604	0.0195254	1.7094
MAB_0628	hypothetical protein	-2.64604	0.00263219	2.57968
MAB_3635c	Putative gluconokinase	-2.64604	0.0195254	1.7094
MAB_2160c	Putative lipoprotein LppK precursor	-2.64604	0.0269847	1.56888
MAB_2842c	Shikimate kinase (AroK)	-2.64604	0.0195254	1.7094
MAB_3162c	hypothetical protein	-2.64604	0.0195254	1.7094
MAB_3658c	Putative peptidase/amidohydrolase	-2.64604	0.00813071	2.08987
MAB_4411c	Putative transcriptional regulator%2C GntR family	-2.64604	0.0246845	1.60758
MAB_2872c	Histidyl-tRNA synthetase	-2.66253	0.0030803	2.51141
MAB_2717c	hypothetical protein	-2.6707	0.00568371	2.24537
MAB_2294c	Probable monooxygenase	-2.6707	0.00568371	2.24537
MAB_1998	16S rRNA (cytosine(1402)-N(4))-methyltransferase	-2.68288	0.00291446	2.53544
MAB_0931c	Putative glyoxalase/bleomycin resistance protein	-2.69495	0.0178012	1.74955
MAB_3221c	hypothetical protein	-2.69495	0.0178012	1.74955
MAB_3377	hypothetical protein	-2.69495	0.0228513	1.64109
MAB_4109c	Putative methyltransferase	-2.69495	0.0178012	1.74955
MAB_2788	Probable gamma-glutamyltranspeptidase (GgtB)	-2.7188	0.0168219	1.77412
MAB_0376	Conserved hypothetical protein (peptidase?)	-2.73292	0.00252706	2.59738
MAB_4026c	Probable transcriptional regulatory protein TetR	-2.74226	0.0162469	1.78923
MAB_4067	hypothetical protein	-2.74226	0.0162469	1.78923
MAB_2369	Hypothetical segregation and condensation protein B	-2.74226	0.0162469	1.78923
MAB_4012c	hypothetical protein	-2.74226	0.00486057	2.31331
MAB_4335	Putative short-chain dehydrogenase/reductase	-2.74226	0.0162469	1.78923
MAB_0133	Probable phosphoglycerate mutase	-2.78806	0.0148979	1.82687
MAB_1346	Conserved hypothetical protein (glycosyl transferase?)	-2.78806	0.0222164	1.65333
MAB_2344	hypothetical protein	-2.78806	0.0148979	1.82687
MAB_2833	Probable beta-lactamase	-2.78806	0.0148979	1.82687
MAB_2964	hypothetical protein	-2.78806	0.00443842	2.35277
MAB_3014	Putative FAD-dependent pyridine nucleotide-disulphide oxidoreductase%2C similar to mercuric reductases protein	-2.78806	0.00443842	2.35277
MAB_3423	Probable cytochrome P450	-2.78806	0.0148979	1.82687
MAB_4554c	Putative metallopeptidase	-2.78806	0.0148979	1.82687
MAB_0964	hypothetical protein	-2.83246	0.0394265	1.40421
MAB_2206	Possible polyprenol-phosphate-mannose synthase 2 (Ppm2)	-2.83246	0.019004	1.72115
MAB_2969	Putative ATP-binding protein	-2.83246	0.0204412	1.68949
MAB_3167c	Penicillin-binding protein%2C putative	-2.83246	0.00390411	2.40848
MAB_3915	Probable glycerol-3-phosphate dehydrogenase 2	-2.86488	0.00216816	2.66391
MAB_1121	Probable arginine deiminase	-2.87552	0.00439238	2.3573
MAB_1240	Possible glycosyl hydrolase	-2.87552	0.0124736	1.90401
MAB_0824	Putative L-carnitine dehydratase	-2.87552	0.0124736	1.90401
MAB_3283c	Uracil-DNA glycosylase (UDG)	-2.87552	0.0124736	1.90401
MAB_2782c	Similar to Rv1422	-2.87552	0.00450989	2.34583
MAB_4183c	Possible carboxylate-amine ligase	-2.87552	0.0143162	1.84417
MAB_4156c	3-oxoacyl-ACP reductase	-2.90354	0.00195118	2.7097
MAB_1444	Conserved hypothetical protein (Sua5/YciO/YRDC/ YwlC family protein?)	-2.91734	0.0151415	1.81983
MAB_1278	hypothetical protein	-2.91734	0.0116149	1.93499
MAB_1593c	Probable formate dehydrogenase%2C A chain	-2.92556	0.00146202	2.83505
MAB_4047c	Sensory transduction protein RegX3	-2.94457	0.00175501	2.75572
MAB_3777	Band 7 protein	-2.94457	0.00296117	2.52854
MAB_0596c	Probable fatty-acid-CoA ligase FadD	-2.95799	0.0109678	1.95988
MAB_1486c	Putative oxidoreductase	-2.95799	0.0109678	1.95988
MAB_2524	Putative Orn/Lys/Arg decarboxylase	-2.95799	0.00474974	2.32333
MAB_2752	Probable ATP-binding protein ABC transporter	-2.95799	0.0109678	1.95988
MAB_2897c	Conserved hypothetical protein (HIT family?)	-2.95799	0.00356922	2.44743
MAB_3390	Probable FeIII-dicitrate-binding periplasmic lipoprotein	-2.95799	0.0109678	1.95988
MAB_2011	hypothetical protein	-2.99751	0.0103327	1.98579
MAB_4011c	Conserved hypothetical protein (xylose isomerase-like)	-2.99751	0.0105562	1.97649
MAB_0389c	Putative regulatory protein	-3.01688	0.00345982	2.46095
MAB_2024	Amidase family protein	-3.01688	0.00291627	2.53517
MAB_2720	hypothetical protein	-3.01688	0.00291627	2.53517
MAB_0004	DNA replication and repair protein RecF	-3.03599	0.0097139	2.01261
MAB_1698	Putative Mce family protein	-3.03599	0.0137213	1.86261
MAB_3081	Short-chain dehydrogenase/reductase	-3.03599	0.00309245	2.5097
MAB_3330	Putative salicylate hydroxylase	-3.03599	0.0097139	2.01261
MAB_0528c	Probable epoxide hydrolase EphA	-3.07346	0.0101206	1.99479
MAB_4828c	Hypothetical protein	-3.07346	0.00912866	2.03959
MAB_3828c	Ethanolamine ammonia-lyase%2C large subunit	-3.07346	0.00912866	2.03959
MAB_4410c	PEP phosphonomutase and related enzymes	-3.07346	0.00912866	2.03959
MAB_1054	Putative ATP-dependent DNA helicase PcrA	-3.09549	0.00081817	3.08716
MAB_0564c	Probable DNA repair protein RadA	-3.10999	0.00256936	2.59017
MAB_1007c	Putative MCE family protein	-3.10999	0.00254438	2.59442
MAB_4198	hypothetical protein	-3.10999	0.00864581	2.06319
MAB_2659	Putative flavin-containing monoamine oxidase AofH	-3.10999	0.00864581	2.06319
MAB_4046c	Putative transcriptional regulator%2C TetR family	-3.10999	0.00864581	2.06319
MAB_3278c	ATP-dependent DNA helicase RecG	-3.12791	0.00616081	2.21036
MAB_4292	Putative transcriptional regulator%2C LuxR family	-3.12791	0.00276707	2.55798
MAB_2399	hypothetical protein	-3.14561	0.00821165	2.08557
MAB_1628c	hypothetical protein	-3.14561	0.00831935	2.07991
MAB_2199c	Probable precorrin-8X methylmutase CobH	-3.14561	0.00821165	2.08557
MAB_3008	Probable polyphosphate glucokinase PpgK	-3.14561	0.00821165	2.08557
MAB_0955c	Probable sensor histidine kinase PrrB	-3.18038	0.00778341	2.10883
MAB_4737	Putative citrate lyase/aldolase	-3.18038	0.00778341	2.10883
MAB_2395	Probable acyl-CoA dehydrogenase FadE	-3.18038	0.00225308	2.64722
MAB_2372	Probable GTP-binding protein EngA	-3.19745	0.00377485	2.4231
MAB_2425	Urease%2C alpha subunit (UreC)	-3.19745	0.00286535	2.54282
MAB_2615c	DNA polymerase (POL I)	-3.21433	0.00165408	2.78144
MAB_4665c	Putative short-chain dehydrogenase/reductase	-3.21433	0.00738698	2.13153
MAB_0552c	Probable conserved lipoprotein LpqF	-3.24749	0.00700988	2.15429
MAB_0643	Putative short-chain dehydrogenase/reductase	-3.24749	0.00700988	2.15429
MAB_1485	HAM1 protein homolog (NTPase)	-3.24749	0.0129503	1.88772
MAB_4584c	hypothetical protein	-3.24749	0.00700988	2.15429
MAB_1914c	Probable adenylate cyclase	-3.24749	0.0132882	1.87654
MAB_4911c	Probable acyl-CoA dehydrogenase FadE	-3.24749	0.00700988	2.15429
MAB_0265	hypothetical protein	-3.27991	0.00663989	2.17784
MAB_2724c	hypothetical protein	-3.27991	0.0112913	1.94725
MAB_3216c	Putative transcriptional regulator%2C TetR family	-3.27991	0.00663989	2.17784
MAB_3498c	hypothetical protein	-3.27991	0.00743357	2.1288
MAB_4601c	Putative YrbE family protein	-3.27991	0.00663989	2.17784
MAB_4699c	hypothetical protein	-3.29586	0.00222926	2.65184
MAB_0134c	Probable pyruvate dehydrogenase	-3.31162	0.00627959	2.20207
MAB_2787c	Probable molybdenum ABC transporter%2C periplasmic	-3.31162	0.0076122	2.11849
MAB_2198c	Probable cobalamin biosynthesis protein CobI	-3.32204	0.00115407	2.93777
MAB_2227c	hypothetical protein	-3.34265	0.00593687	2.22644
MAB_4505c	hypothetical protein	-3.37302	0.00560442	2.25147
MAB_0207c	Probable quinone oxidoreductase	-3.40277	0.0053024	2.27553
MAB_0208	Putative MarR-family transcriptional regulator	-3.40277	0.0053024	2.27553
MAB_3608	F420-0:gamma-glutamyl ligase	-3.43192	0.0050094	2.30021
MAB_2901c	Conserved hypothetical protein (thioesterase?)	-3.46049	0.00474795	2.32349
MAB_0823	Probable aldehyde dehydrogenase	-3.4885	0.00558744	2.25279
MAB_3241c	Cell division protein FtsY homolog	-3.51598	0.00433335	2.36318
MAB_2303	MmpL5	-3.54295	0.00177043	2.75192
MAB_2404	hypothetical protein	-3.54295	0.00415602	2.38132
MAB_4253	hypothetical protein	-3.54295	0.00415602	2.38132
MAB_3648	vicinal oxygen chelate (VOC) superfamily	-3.56942	0.0107051	1.97041
MAB_0584	hypothetical protein	-3.59542	0.00380997	2.41908
MAB_2665c	Inositol monophosphatase family protein	-3.59542	0.00380997	2.41908
MAB_3239c	Probable nitrogen regulatory protein P-II	-3.59542	0.00380997	2.41908
MAB_4577c	Probable NAD(P) transhydrogenase%2C beta subunit PntB	-3.59542	0.00523747	2.28088
MAB_3614	hypothetical protein	-3.60824	0.0010773	2.96766
MAB_0685	Possible aspartate aminotransferase AspB	-3.62095	0.00823675	2.08424
MAB_1633	Putative DNA polymerase III delta subunit	-3.62095	0.00365547	2.43706
MAB_3105c	Hypothetical protease	-3.62095	0.00762006	2.11804
MAB_2389	Possible fumarate reductase/succinate dehydrogenase	-3.64604	0.00386429	2.41293
MAB_1071c	Probable acetyl-/propionyl-CoA carboxylase alpha subunit AccA2	-3.65843	0.00102411	2.98965
MAB_1008c	Putative MCE family protein	-3.6707	0.00335163	2.47474
MAB_3671c	Probable thymidine phosphorylase DeoA	-3.68288	0.00264041	2.57833
MAB_0879	Putative HTH-type transcriptional regulator MarR	-3.69495	0.00320327	2.49441
MAB_4115c	Putative membrane protein%2C MmpL	-3.70692	0.00560789	2.2512
MAB_1727c	Bacteriophage protein	-3.7188	0.00525783	2.27919
MAB_3637c	Putative aminoglycoside phosphotransferase	-3.7188	0.0030876	2.51038
MAB_0152	Putative ankyrin-like protein	-3.74226	0.00298409	2.52519
MAB_3550c	hypothetical protein	-3.76534	0.00289481	2.53838
MAB_3650	Putative TetR-family transcriptional regulator	-3.76534	0.00289481	2.53838
MAB_2960	hypothetical protein	-3.76534	0.00289481	2.53838
MAB_0149c	Hypothetical protein	-3.78806	0.00281724	2.55018
MAB_0323c	Putative cobyric acid synthase CobQ2	-3.78806	0.00281724	2.55018
MAB_1822	hypothetical protein	-3.78806	0.00394931	2.40348
MAB_0058c	hypothetical protein	-3.81043	0.00844362	2.07347
MAB_0514	Probable oxidoreductase EphD	-3.83246	0.00271984	2.56546
MAB_0763c	Probable oxidoreductase	-3.83246	0.00669313	2.17437
MAB_4394	Conserved hypothetical protein (allophanate hydrolase?)	-3.83246	0.0026593	2.57523
MAB_3990c	Probable delta-aminolevulinic acid dehydratase HemB (porphobilinogen synthase)	-3.85415	0.00548429	2.26088
MAB_4806c	hypothetical protein	-3.87552	0.00249917	2.6022
MAB_4785	hypothetical protein	-3.87552	0.00249917	2.6022
MAB_4337	Putative hydrolase%2C alpha/beta fold	-3.95799	0.00221854	2.65393
MAB_3482	NADPH-ferredoxin reductase FprA	-3.96797	0.000913146	3.03946
MAB_0408c	Probable bifunctional membrane-associated penicillin-binding protein PonA2/glycosyl transferase	-4.00723	0.00107546	2.96841
MAB_1239	Probable PhoH-like protein PhoH2 (phosphate starvation-inducible protein PsiH)	-4.03599	0.00326429	2.48621
MAB_2740c	Probable oxidoreductase	-4.07346	0.00199608	2.69982
MAB_0429	Putative oligopeptide ABC transporter%2C ATP-binding protein	-4.09184	0.00231018	2.63635
MAB_4585c	hypothetical protein	-4.10999	0.00264103	2.57823
MAB_2669c	Histidinol-phosphate aminotransferase (HisC)	-4.21433	0.00178645	2.74801
MAB_2858c	hypothetical protein	-4.231	0.00160989	2.7932
MAB_3357c	Putative aminotransferase/cysteine desulfurase	-4.26379	0.00145675	2.83662
MAB_1851	Probable acyl-CoA dehydrogenase FadE	-4.27991	0.00141551	2.84909
MAB_0252	hypothetical protein	-4.40277	0.00179437	2.74609
MAB_0883c	hypothetical protein	-4.46049	0.00103384	2.98555
MAB_1706c	hypothetical protein	-4.60824	0.00144504	2.84012
MAB_3122	Putative acyl-CoA dehydrogenase	-4.62095	0.00146184	2.8351
MAB_4926	hypothetical protein	-4.75385	0.000871999	3.05948
MAB_4691c	Probable non-ribosomal peptide synthetase PstA	-4.96299	0.000845349	3.07296
MAB_0752c	Putative transcriptional regulator	-5.04545	0.00079134	3.10164
MAB_4307	Possible arylsulfatase AtsA	-5.26379	0.000716566	3.14474
MAB_1421	hypothetical protein	-5.30376	0.000329833	3.48171
MAB_0010c	Hypothetical protein	-5.52953	0.0010785	2.96718
MAB_0086	Putative taurine dioxygenase	-5.52953	0.0112092	1.95043
MAB_0130	Putative hydrolase	-5.52953	0.00714045	2.14627
MAB_0194	Dihydroxyacetone kinase family protein	-5.52953	0.00592708	2.22716
MAB_0280	hypothetical protein	-5.52953	0.00348725	2.45752
MAB_0329	DNA polymerase III%2C epsilon subunit (DnaQ)	-5.52953	0.00304839	2.51593
MAB_0349c	Putative hydrolase%2C alpha/beta fold	-5.52953	0.00216056	2.66543
MAB_0379	Conserved hypothetical protein (MaoC-like dehydratase?)	-5.52953	0.00804735	2.09435
MAB_0402	hypothetical protein	-5.52953	0.00282405	2.54913
MAB_0414	Possible hydrolase (beta-lactamase-like)	-5.52953	0.00908207	2.04181
MAB_0417c	hypothetical protein	-5.52953	0.00804735	2.09435
MAB_0430	hypothetical protein	-5.52953	0.00631203	2.19983
MAB_0434c	Hypothetical protein	-5.52953	0.00462989	2.33443
MAB_0505c	Putative glycosyl transferase	-5.52953	0.00316108	2.50016
MAB_0519	Peptidase S13 (D-alanyl-D-alanine carboxypeptidase	-5.52953	0.00934857	2.02925
MAB_0526c	Hypothetical zinc-type alcohol dehydrogenase	-5.52953	0.0119699	1.92191
MAB_0527c	Possible monooxygenase (luciferase-like)	-5.52953	0.0109776	1.95949
MAB_0535	Dihydropteroate synthase (FolP)	-5.52953	0.00462989	2.33443
MAB_0547c	Putative iron compound ABC transporter%2C substrate-binding protein	-5.52953	0.00522409	2.28199
MAB_0569	2-C-methyl-D-erythritol 4-phosphate cytidylyltransferase	-5.52953	0.0067202	2.17262
MAB_0573	Putative glycerophosphoryl diester phosphodiesterase precursor (GlpQ)	-5.52953	0.0067202	2.17262
MAB_0587	Probable acetamidase/formamidase	-5.52953	0.00216056	2.66543
MAB_0592c	hypothetical protein	-5.52953	0.0119699	1.92191
MAB_0603c	Possible 2-nitropropane dioxygenase	-5.52953	0.00908207	2.04181
MAB_0613	Putative cytochrome P450	-5.52953	0.00162477	2.78921
MAB_0645c	hypothetical protein	-5.52953	0.00804735	2.09435
MAB_0652	Hypothetical protein	-5.52953	0.00631203	2.19983
MAB_0672c	hypothetical protein	-5.52953	0.00225717	2.64644
MAB_0717	Probable dehydrogenase/reductase	-5.52953	0.078761	1.10369
MAB_0731	Probable aminotransferase%2C class IV	-5.52953	0.0115729	1.93656
MAB_0732c	hypothetical protein	-5.52953	0.00522409	2.28199
MAB_0749	Probable phosphate import ABC transporter ATP-binding protein PstB	-5.52953	0.00804735	2.09435
MAB_0750	Putative oxidoreductase	-5.52953	0.00440529	2.35603
MAB_0826c	Possible esterase LipW	-5.52953	0.00348725	2.45752
MAB_0829	Putative oxidoreductase	-5.52953	0.00555916	2.25499
MAB_0862c	hypothetical protein	-5.52953	0.00140139	2.85344
MAB_0929	hypothetical protein	-5.52953	0.00383522	2.41621
MAB_0936c	hypothetical protein	-5.52953	0.000960933	3.01731
MAB_0941	hypothetical protein	-5.52953	0.00757044	2.12088
MAB_0984c	Putative transcriptional regulator%2C TetR family	-5.52953	0.0112092	1.95043
MAB_1002	Putative acetyl-CoA C-acyltransferase (thiolase)	-5.52953	0.00463953	2.33353
MAB_1005c	Putative MCE family protein	-5.52953	0.00394636	2.4038
MAB_1006c	Putative MCE family protein	-5.52953	0.00250792	2.60069
MAB_1009c	Putative MCE family protein	-5.52953	0.00490272	2.30956
MAB_1010c	Putative MCE family protein	-5.52953	0.00176826	2.75246
MAB_1032c	Conserved hypothetical protein (Ku70/Ku80 beta-barrel domain protein?)	-5.52953	0.00420345	2.37639
MAB_1074c	hypothetical protein	-5.52953	0.00293557	2.53231
MAB_1131	16S rRNA (adenine(1518)-N(6)/adenine(1519)-N(6))-dimethyltransferase	-5.52953	0.00523074	2.28144
MAB_1159	Putative iron permease FTR1	-5.52953	0.0142816	1.84522
MAB_1172c	hypothetical protein	-5.52953	0.00462989	2.33443
MAB_1174c	Probable acyl-CoA synthase FadD	-5.52953	0.00592708	2.22716
MAB_1179c	hypothetical protein	-5.52953	0.00592708	2.22716
MAB_1184c	Putative transcriptional regulator%2C MarR family	-5.52953	0.0119699	1.92191
MAB_1194	Putative lipase LipU	-5.52953	0.00206007	2.68612
MAB_1207	Hypothetical protein	-5.52953	0.0119699	1.92191
MAB_1247c	Asp23/Gls24 family envelope stress response protein	-5.52953	0.0131625	1.88066
MAB_1252	hypothetical protein	-5.52953	0.00974767	2.0111
MAB_1285c	hypothetical protein	-5.52953	0.000937474	3.02804
MAB_1300c	Hypothetical protein	-5.52953	0.00760512	2.11889
MAB_1315	Putative lipoprotein LpqW	-5.52953	0.00690194	2.16103
MAB_1336	Probable succinyl-diaminopimelate desuccinylase	-5.52953	0.0067202	2.17262
MAB_1369	Probable citrate lyase beta chain	-5.52953	0.00276689	2.55801
MAB_1372	Probable sugar ABC transporter%2C sugar-binding protein LpqY	-5.52953	0.0041899	2.3778
MAB_1378c	Probable magnesium and cobalt transport transmembrane protein CorA	-5.52953	0.00757044	2.12088
MAB_1401c	hypothetical protein	-5.52953	0.00631203	2.19983
MAB_1406c	Probable cytochrome P450	-5.52953	0.00490272	2.30956
MAB_1490	hypothetical protein	-5.52953	0.000797975	3.09801
MAB_1491	hypothetical protein	-5.52953	0.00462989	2.33443
MAB_1495	Probable oxidoreductase	-5.52953	0.0119699	1.92191
MAB_1515c	Alkyl hydroperoxide reductase/ Thiol specific antioxidant/ Mal allergen	-5.52953	0.00714045	2.14627
MAB_1526	Putative short chain dehydrogenase/reductase	-5.52953	0.00555916	2.25499
MAB_1584	hypothetical protein	-5.52953	0.0112092	1.95043
MAB_1617c	Probable ribokinase RbsK	-5.52953	0.0119699	1.92191
MAB_1620	hypothetical protein	-5.52953	0.0112092	1.95043
MAB_1635	hypothetical protein	-5.52953	0.0035431	2.45062
MAB_1670	hypothetical protein	-5.52953	0.0113347	1.94559
MAB_1674c	Putative amidase AmiA2	-5.52953	0.00757044	2.12088
MAB_1677	hypothetical protein	-5.52953	0.00714045	2.14627
MAB_1697	Putative Mce family protein	-5.52953	0.0116397	1.93406
MAB_1763	hypothetical protein	-5.52953	0.00974767	2.0111
MAB_1769	Hypothetical protein	-5.52953	0.00233467	2.63177
MAB_1821	hypothetical protein	-5.52953	0.000559412	3.25227
MAB_1832	hypothetical protein	-5.52953	0.00908207	2.04181
MAB_1863	Probable acyl-CoA dehydrogenase FadE	-5.52953	0.00420889	2.37583
MAB_1880c	hypothetical protein	-5.52953	0.00757044	2.12088
MAB_1881c	Putative transcriptional regulator%2C TetR family	-5.52953	0.00757044	2.12088
MAB_1893	hypothetical protein	-5.52953	0.0112092	1.95043
MAB_1913	Conserved hypothetical protein (ribonuclease?)	-5.52953	0.00757044	2.12088
MAB_1921	Glutamate-ammonia-ligase adenylyltransferase GlnE	-5.52953	0.000878128	3.05644
MAB_1937	Putative peptide monooxygenase	-5.52953	0.00200921	2.69698
MAB_1951c	Conserved hypothetical protein (phosphoesterase?)	-5.52953	0.00908207	2.04181
MAB_1953c	Probable nicotinate-nucleotide--dimethylbenzimidazole phosphoribosyltransferase CobT	-5.52953	0.00153412	2.81414
MAB_1988c	Probable serine/threonine protein kinase	-5.52953	0.00211074	2.67557
MAB_2000	Probable penicillin-binding membrane protein PbpB	-5.52953	0.00114932	2.93956
MAB_2023c	Putative LacI-family transcriptional regulator	-5.52953	0.00854103	2.06849
MAB_2053	Luciferase-like	-5.52953	0.00285182	2.54488
MAB_2101	Probable recombinase	-5.52953	0.0385331	1.41417
MAB_2117	Hypothetical short-chain dehydrogenase/reductase	-5.52953	0.00974767	2.0111
MAB_2133	Probable response regulator	-5.52953	0.00211074	2.67557
MAB_2137	NADH-quinone oxidoreductase%2C D subunit NuoD	-5.52953	0.00854103	2.06849
MAB_2140	NADH-quinone oxidoreductase%2C G subunit NuoG	-5.52953	0.00382469	2.4174
MAB_2159	Conserved hypothetical protein (RNA methyltransferase?)	-5.52953	0.00365488	2.43713
MAB_2191c	Probable 5'-3' exonuclease	-5.52953	0.00854103	2.06849
MAB_2195	Probable precorrin-6Y C5%2C15-methyltransferase CobL	-5.52953	0.0119699	1.92191
MAB_2197	Probable precorrin-6X reductase CobK	-5.52953	0.00490272	2.30956
MAB_2311	Probable peptidase	-5.52953	0.00281969	2.5498
MAB_2316	Probable acid-CoA ligase	-5.52953	0.0104667	1.98019
MAB_2357	HAD-superfamily hydrolase	-5.52953	0.00810886	2.09104
MAB_2375	Hypothetical protein	-5.52953	0.0098137	2.00817
MAB_2376c	hypothetical protein	-5.52953	0.00697205	2.15664
MAB_0007	Hypothetical protein	-5.52953	0.00285182	2.54488
MAB_2384	hypothetical protein	-5.52953	0.00854103	2.06849
MAB_2391	hypothetical protein	-5.52953	0.00200921	2.69698
MAB_0085c	Putative transcriptional regulator	-5.52953	0.0119699	1.92191
MAB_2401	hypothetical protein	-5.52953	0.00382469	2.4174
MAB_0138	Putative transcriptional regulator%2C TetR family	-5.52953	0.00316108	2.50016
MAB_2505c	Probable phosphoketolase	-5.52953	0.0112092	1.95043
MAB_2530c	Catalase CatB	-5.52953	0.00631203	2.19983
MAB_0161	Probable transcriptional regulator%2C LysR family	-5.52953	0.00382469	2.4174
MAB_2623c	ABC transporter ATP-binding protein (LivG)	-5.52953	0.00631203	2.19983
MAB_2648c	Putative transcriptional regulator%2C MarR family	-5.52953	0.0104667	1.98019
MAB_2657c	hypothetical protein	-5.52953	0.00522409	2.28199
MAB_2701	Probable L-asparaginase	-5.52953	0.00462989	2.33443
MAB_2710c	Putative kinase ArgK	-5.52953	0.0014889	2.82713
MAB_0199	Probable phosphoesterase%2C PA-phosphatase related protein	-5.52953	0.0119699	1.92191
MAB_0259c	Putative short-chain dehydrogenase/reductase	-5.52953	0.00714045	2.14627
MAB_0262	Probable amino acid ABC transporter%2C ATP-binding	-5.52953	0.00631203	2.19983
MAB_0272	Hypothetical protein	-5.52953	0.00216056	2.66543
MAB_0274c	hypothetical protein	-5.52953	0.00217093	2.66335
MAB_2764c	Putative transcriptional regulator%2C LysR family	-5.52953	0.00440529	2.35603
MAB_2776	hypothetical protein	-5.52953	0.00332246	2.47854
MAB_0420	hypothetical protein	-5.52953	0.00365488	2.43713
MAB_2786	Hypothetical protein	-5.52953	0.00804735	2.09435
MAB_2793c	Putative transcriptional regulator	-5.52953	0.00382469	2.4174
MAB_0426	Probable peptide ABC transporter DppA	-5.52953	0.00522409	2.28199
MAB_2811c	Probable methionyl-tRNA formyltransferase	-5.52953	0.00225717	2.64644
MAB_2813c	Putative primosomal protein N' (ATP-dependent helicase priA)	-5.52953	0.0164961	1.78262
MAB_0441	hypothetical protein	-5.52953	0.00555916	2.25499
MAB_0531c	hypothetical protein	-5.52953	0.0119699	1.92191
MAB_2853c	hypothetical protein	-5.52953	0.0119699	1.92191
MAB_2952c	Putative TetR-family transcriptional regulator	-5.52953	0.00631203	2.19983
MAB_2972	hypothetical protein	-5.52953	0.00974767	2.0111
MAB_2988	Conserved hypothetical protein (putative exonuclease)	-5.52953	0.0119699	1.92191
MAB_0561	hypothetical protein	-5.52953	0.00285182	2.54488
MAB_0604c	Putative CoA-transferase beta subunit	-5.52953	0.0119699	1.92191
MAB_3034	Probable hydrolase	-5.52953	0.00974767	2.0111
MAB_3041	Putative biotin sulfoxide reductase BisC	-5.52953	0.00490272	2.30956
MAB_3048c	Putative tRNA-i(6)A37 modification enzyme MiaB	-5.52953	0.00714045	2.14627
MAB_0615	Putative acyl-CoA dehydrogenase	-5.52953	0.00382469	2.4174
MAB_0637c	Putative conserved ATPase	-5.52953	0.00825171	2.08346
MAB_3066c	hypothetical protein	-5.52953	0.0112092	1.95043
MAB_3086	hypothetical protein	-5.52953	0.0104667	1.98019
MAB_0673	Putative DNA-binding response regulator PhoP	-5.52953	0.00365488	2.43713
MAB_0684c	hypothetical protein	-5.52953	0.00420889	2.37583
MAB_0686	Putative transcription regulator%2C TetR family	-5.52953	0.00714045	2.14627
MAB_3156c	Probable Cob(I)alamin adenosyltransferase (CobO)	-5.52953	0.00332246	2.47854
MAB_0695	Putative fumarate reductase/succinate dehydrogenase	-5.52953	0.00268107	2.57169
MAB_3179c	Putative transcriptional regulator%2C LysR family	-5.52953	0.00796437	2.09885
MAB_3183c	Probable dienelactone hydrolase	-5.52953	0.00555916	2.25499
MAB_3192c	Putative glycosyl hydrolase (beta-glucosidase)	-5.52953	0.0119699	1.92191
MAB_3199c	Putative transcriptional regulator%2C TetR family	-5.52953	0.00974767	2.0111
MAB_0724c	Putative amidase AmiC	-5.52953	0.0112092	1.95043
MAB_0730c	Conserved hypothetical protein (glycine cleavage T-protein aminomethyl transferase?)	-5.52953	0.00908207	2.04181
MAB_3230c	hypothetical protein	-5.52953	0.00555916	2.25499
MAB_3250c	Probable transcriptional regulatory protein KdpE	-5.52953	0.00974767	2.0111
MAB_0830	Probable NADH-dependent flavin oxidoreductase	-5.52953	0.00974767	2.0111
MAB_3282c	Probable lipase	-5.52953	0.00297535	2.52646
MAB_0834	Putative enoyl-CoA hydratase/isomerase	-5.52953	0.00631203	2.19983
MAB_0937c	Putative membrane protein%2C MmpL family	-5.52953	0.00240817	2.61831
MAB_1043c	Putative oxidoreductase	-5.52953	0.00293557	2.53231
MAB_3295	Putative transcriptional regulator%2C IclR family	-5.52953	0.0119699	1.92191
MAB_3312	Putative transcriptional regulator%2C TetR family	-5.52953	0.00555916	2.25499
MAB_1047c	Probable dihydrodipicolinate synthetase DapA	-5.52953	0.00200921	2.69698
MAB_3335c	6-phosphofructokinase PfkA	-5.52953	0.00974767	2.0111
MAB_3360c	hypothetical protein	-5.52953	0.0113176	1.94624
MAB_3366	Possible glycosyl transferase	-5.52953	0.00462989	2.33443
MAB_3367	Putative fatty-acid-CoA ligase	-5.52953	0.000859947	3.06553
MAB_3372	Putative transcriptional regulator%2C TetR family	-5.52953	0.00908207	2.04181
MAB_3374c	hypothetical protein	-5.52953	0.00631203	2.19983
MAB_3383c	hypothetical protein	-5.52953	0.00195772	2.70825
MAB_3387	Putative GntR-family regulatory protein	-5.52953	0.00854103	2.06849
MAB_1089	hypothetical protein	-5.52953	0.0112092	1.95043
MAB_3460c	hypothetical protein	-5.52953	0.00757044	2.12088
MAB_3479c	Putative regulatory protein%2C IclR family	-5.52953	0.00908207	2.04181
MAB_3485	Probable monophosphatase	-5.52953	0.00757044	2.12088
MAB_3489c	Putative acyl-CoA synthetase FadD	-5.52953	0.00276882	2.55771
MAB_1094	hypothetical protein	-5.52953	0.0022618	2.64555
MAB_3499c	hypothetical protein	-5.52953	0.00462989	2.33443
MAB_3504	Putative ABC transporter%2C ATP-binding protein	-5.52953	0.00276448	2.55839
MAB_3507	Putative ABC transporter%2C ATP-binding protein	-5.52953	0.000569815	3.24427
MAB_3514c	Possible transmembrane cation transporter	-5.52953	0.00420889	2.37583
MAB_1168	Conserved hypothetical protein (phosphatase?)	-5.52953	0.00490272	2.30956
MAB_3551c	hypothetical protein	-5.52953	0.00332246	2.47854
MAB_3589c	Probable conserved lipoprotein LpqB	-5.52953	0.00914354	2.03889
MAB_3590c	Probable sensor histidine kinase MtrB	-5.52953	0.00757044	2.12088
MAB_3601c	Probable mannose-6-phosphate isomerase ManA	-5.52953	0.00481854	2.31708
MAB_1313	Probable transcriptional regulator%2C AraC family	-5.52953	0.00206007	2.68612
MAB_3633	Maf-like protein	-5.52953	0.00631203	2.19983
MAB_1376	hypothetical protein	-5.52953	0.00854103	2.06849
MAB_3647c	Probable transcriptional regulatory protein	-5.52953	0.00631203	2.19983
MAB_1473c	hypothetical protein	-5.52953	0.00304839	2.51593
MAB_3651	Probable ATP-dependent helicase Lhr	-5.52953	0.00213782	2.67003
MAB_3657	hypothetical protein	-5.52953	0.00382469	2.4174
MAB_3659c	Putative peptidase/amidohydrolase	-5.52953	0.00786527	2.10429
MAB_3660	Purine nucleoside phosphorylase	-5.52953	0.00140139	2.85344
MAB_1566c	Hemoglobin-like protein HbO	-5.52953	0.0112092	1.95043
MAB_3666	Hypothetical protein	-5.52953	0.00225717	2.64644
MAB_3680	Strictosidine synthase family protein	-5.52953	0.00440529	2.35603
MAB_1624	hypothetical protein	-5.52953	0.00974767	2.0111
MAB_1669	hypothetical protein	-5.52953	0.00592708	2.22716
MAB_3690	Hypothetical protein	-5.52953	0.0112092	1.95043
MAB_3710	Possible multi-functional enzyme with acyl-CoA-reductase activity AcrA1	-5.52953	0.0153298	1.81446
MAB_3723c	hypothetical protein	-5.52953	0.00490272	2.30956
MAB_3724c	Probable RNA polymerase sigma-D factor	-5.52953	0.00804735	2.09435
MAB_3741c	hypothetical protein	-5.52953	0.00757044	2.12088
MAB_3746c	hypothetical protein	-5.52953	0.00757044	2.12088
MAB_1830	Hypothetical protein	-5.52953	0.0022094	2.65573
MAB_3767c	Hypothetical protein	-5.52953	0.0119699	1.92191
MAB_1852c	Hypothetical isochorismatase hydrolase	-5.52953	0.00757044	2.12088
MAB_1982	Putative arsenite-transporting ATPase	-5.52953	0.00490272	2.30956
MAB_3825	Cytochrome P450	-5.52953	0.0067202	2.17262
MAB_1990	hypothetical protein	-5.52953	0.0119699	1.92191
MAB_1995c	Conserved hypothetical protein (acetyltransferase?)	-5.52953	0.0144159	1.84116
MAB_3845c	hypothetical protein	-5.52953	0.00974767	2.0111
MAB_3878	Probable lipase/esterase LipG	-5.52953	0.00440529	2.35603
MAB_2091	Hypothetical protein similar to Patatin	-5.52953	0.0122465	1.91199
MAB_3934c	Possible hydrolase%2C alpha/beta fold	-5.52953	0.00226747	2.64446
MAB_2330	Hypothetical purine cyclase-related protein	-5.52953	0.00225717	2.64644
MAB_2371	Probable cytidylate kinase (Cmk)	-5.52953	0.00316108	2.50016
MAB_4005c	Probable pyrroline-5-carboxylate reductase ProC	-5.52953	0.00462989	2.33443
MAB_4008c	hypothetical protein	-5.52953	0.0119699	1.92191
MAB_4010c	hypothetical protein	-5.52953	0.00250792	2.60069
MAB_2731	Putative transcriptional regulator%2C TetR family	-5.52953	0.0112092	1.95043
MAB_4045c	Probable ATP-binding protein ABC transporter	-5.52953	0.00174432	2.75837
MAB_2785	Hypothetical protein	-5.52953	0.0119699	1.92191
MAB_4057c	Hypothetical glycosyl transferase	-5.52953	0.0104667	1.98019
MAB_4066c	UDP-N-acetylenolpyruvoylglucosamine reductase MurB	-5.52953	0.0112092	1.95043
MAB_3018	Putative transcriptional regulator%2C GntR family	-5.52953	0.00316108	2.50016
MAB_4072c	hypothetical protein	-5.52953	0.0112092	1.95043
MAB_4085c	hypothetical protein	-5.52953	0.00854103	2.06849
MAB_4087	hypothetical protein	-5.52953	0.00757044	2.12088
MAB_4118	Probable transcriptional regulatory protein	-5.52953	0.00854103	2.06849
MAB_3062c	hypothetical protein	-5.52953	0.023331	1.63207
MAB_4202c	Putative regulatory protein	-5.52953	0.0268115	1.57168
MAB_4212c	Probable lipoprotein aminopeptidase LpqL	-5.52953	0.013549	1.86809
MAB_4218c	Possible thiamine biosynthesis oxidoreductase ThiO	-5.52953	0.00127262	2.8953
MAB_4227c	Putative glycosyl hydrolase	-5.52953	0.000900327	3.0456
MAB_4260c	Orotate phosphoribosyltransferase	-5.52953	0.00195772	2.70825
MAB_4270c	Probable heat shock protein transcriptional regulator HspR	-5.52953	0.0116978	1.9319
MAB_4282c	Isoniazid inductible gene protein IniC	-5.52953	0.00195772	2.70825
MAB_4283c	Conserved hypothetical protein (isoniazid inductible gene protein IniA?)	-5.52953	0.000791793	3.10139
MAB_4296c	hypothetical protein	-5.52953	0.00401443	2.39638
MAB_4300	Putative hydrolase%2C alpha/beta fold	-5.52953	0.00304839	2.51593
MAB_4317	hypothetical protein	-5.52953	0.0112092	1.95043
MAB_3133c	Putative flavohemoprotein	-5.52953	0.00974767	2.0111
MAB_3226c	tRNA (guanine-N(1)-)-methyltransferase (TrmD)	-5.52953	0.0119646	1.9221
MAB_3287c	Putative cystathionine/methionine gamma-synthase/ lyase	-5.52953	0.00382469	2.4174
MAB_4462c	hypothetical protein	-5.52953	0.0112092	1.95043
MAB_3410	hypothetical protein	-5.52953	0.0119699	1.92191
MAB_4470c	hypothetical protein	-5.52953	0.00555916	2.25499
MAB_4480c	Putative glycosyl transferase	-5.52953	0.00804735	2.09435
MAB_4484	Probable aldehyde dehydrogenase	-5.52953	0.00462989	2.33443
MAB_3630c	hypothetical protein	-5.52953	0.00757044	2.12088
MAB_3685	hypothetical protein	-5.52953	0.00420889	2.37583
MAB_4519c	Putative two-component system response regulator%2C LuxR family	-5.52953	0.00190574	2.71994
MAB_3831c	Putative glycosyltransferase	-5.52953	0.00276689	2.55801
MAB_4529	Putative membrane protein%2C MmpL	-5.52953	0.00401443	2.39638
MAB_4541	Putative transcriptional regulator%2C TetR family	-5.52953	0.00908207	2.04181
MAB_4550c	hypothetical protein	-5.52953	0.0104667	1.98019
MAB_4551c	Possible lysophospholipase	-5.52953	0.00242117	2.61598
MAB_4562	Putative lipoprotein LprO	-5.52953	0.00854103	2.06849
MAB_3891c	Transcriptional regulator LuxR (DevR) (DosR)	-5.52953	0.00276689	2.55801
MAB_3959c	Putative ATP-dependent Clp protease	-5.52953	0.00804735	2.09435
MAB_4634c	Putative TetR-family transcriptional regulator	-5.52953	0.00268107	2.57169
MAB_4651c	Putative L-carnitine dehydratase	-5.52953	0.00259465	2.58592
MAB_4676	Putative carboxyl transferase/pyruvate carboxylase	-5.52953	0.00179869	2.74504
MAB_4690c	Probable non-ribosomal peptide synthetase PstA	-5.52953	0.000235467	3.62807
MAB_4318	Hypothetical protein	-5.52953	0.00382469	2.4174
MAB_4700c	hypothetical protein	-5.52953	0.00440529	2.35603
MAB_4701	hypothetical protein	-5.52953	0.00179159	2.74676
MAB_4704c	Probable membrane protein%2C MmpL	-5.52953	0.0112092	1.95043
MAB_4381c	Putative transcriptional regulator%2C LysR family	-5.52953	0.00908207	2.04181
MAB_4449c	Putative transcriptional regulator%2C TetR family	-5.52953	0.0104667	1.98019
MAB_4467	Hypothetical protein	-5.52953	0.00440529	2.35603
MAB_4740	Possible beta-1%2C3-glucanase	-5.52953	0.00304839	2.51593
MAB_4528c	hypothetical protein	-5.52953	0.00757044	2.12088
MAB_4707c	Putative lipase	-5.52953	0.00167001	2.77728
MAB_4736	Conserved hypothetical protein (serine/threonine-protein kinase PknE?)	-5.52953	0.00824087	2.08403
MAB_4814	hypothetical protein	-5.52953	0.00331264	2.47983
MAB_4826	Conserved hypothetical protein (helicase?)	-5.52953	0.00420889	2.37583
MAB_4773	Probable heme oxygenase	-5.52953	0.0066012	2.18038
MAB_4867c	Probable dCTP deaminase/DeoxyUTP pyrophosphatase	-5.52953	0.00293557	2.53231
MAB_4805	Beta-lactamase-like hypothetical protein	-5.52953	0.00365488	2.43713
MAB_4905	hypothetical protein	-5.52953	0.00854103	2.06849
MAB_4919	Putative transcriptional regulator%2C AsnC family	-5.52953	0.00908207	2.04181
MAB_4920c	hypothetical protein	-5.52953	0.0119699	1.92191
MAB_4922	Putative short-chain dehydrogenase/reductase	-5.52953	0.00555916	2.25499
MAB_4930	hypothetical protein	-5.52953	0.00381216	2.41883
MAB_4936	hypothetical protein	-5.52953	0.00253369	2.59625
MAB_4946	Putative transcriptional regulator%2C TetR	-5.52953	0.0119699	1.92191
MAB_4951c	16S rRNA methyltransferase G (GidB)	-5.52953	0.0112092	1.95043
MAB_p03	hypothetical protein	-5.52953	0.00268107	2.57169
MAB_p13	hypothetical protein	-5.52953	0.00172378	2.76352
MAB_p19c	hypothetical protein	-5.52953	0.0119699	1.92191
MAB_p21c	hypothetical protein	-5.52953	0.0119699	1.92191

## Sheet: 10h
Locus Tage	Description	Log2 Ratio	q.values.strimmer	log q-value
MAB_5000c	50S ribosomal protein L36	4.25104	0.0337049	1.47231
MAB_3818c	50S ribosomal protein L23	2.97093	0.0337049	1.47231
MAB_1143c	50S ribosomal protein L25/general stress protein Ctc	2.78096	0.0337049	1.47231
MAB_3771c	30S ribosomal protein S4	2.51588	0.0337049	1.47231
MAB_0039c	hypothetical protein	2.46475	0.0337049	1.47231
MAB_3816c	30S ribosomal protein S19	2.44898	0.0472828	1.3253
MAB_1610	50s ribosomal protein L21	2.41757	0.0395541	1.40281
MAB_1634c	30s ribosomal protein S20	2.23397	0.0487966	1.31161
MAB_2323	50S ribosomal protein L20	2.21486	0.0428122	1.36843
MAB_4899c	30S ribosomal protein S6	2.17304	0.0426985	1.36959
MAB_4083c	Heparin-binding hemagglutinin (adhesin)	2.14086	0.0405963	1.39151
MAB_1611	50S ribosomal protein L27	2.12405	0.0337049	1.47231
MAB_3814c	30S ribosomal protein S3	2.11532	0.0337049	1.47231
MAB_0111c	hypothetical protein	2.06049	0.0493279	1.30691
MAB_3815c	50S ribosomal protein L22	2.03011	0.0352459	1.45289
MAB_1237	Possible acyl-[acyl-carrier protein] desaturase DesA2	1.89293	0.0482368	1.31662
MAB_3876c	50S ribosomal protein L7/L12	1.84808	0.0411678	1.38544
MAB_4273c	Chaperone protein DnaK (Hsp 70)	1.836	0.0337049	1.47231
MAB_2779c	Glyceraldehyde-3-phosphate dehydrogenase%2C type I	1.78488	0.0337049	1.47231
MAB_4896c	50S ribosomal protein L9	1.77408	0.0466437	1.33121
MAB_3877c	50S ribosomal protein L10	1.76522	0.0439041	1.3575
MAB_3108c	30s ribosomal protein S15	1.76522	0.0532229	1.2739
MAB_3542c	Conserved hypothetical protein (possible anti-sigma factor)	1.74854	0.0684116	1.16487
MAB_2822c	DNA-directed RNA polymerase omega subunit	1.74854	0.146862	0.833091
MAB_3224c	50S ribosomal protein L19	1.68714	0.0490849	1.30905
MAB_0332c	30s ribosomal protein S14.2	1.68143	0.0591368	1.22814
MAB_4543c	hypothetical protein	1.68143	0.0591368	1.22814
MAB_3732c	10 kDa chaperonin (GroES)	1.67671	0.0337049	1.47231
MAB_3793c	50S ribosomal protein L15	1.67454	0.0433934	1.36258
MAB_1075	50S ribosomal protein L32	1.66365	0.0879506	1.05576
MAB_1178c	hypothetical protein	1.56299	0.0746756	1.12682
MAB_3796c	50S ribosomal protein L18	1.53996	0.0495944	1.30457
MAB_4532c	eis2	1.52615	0.0988428	1.00506
MAB_2403	hypothetical protein	1.50343	0.055612	1.25483
MAB_3752c	50S ribosomal protein L13	1.49397	0.0517297	1.28626
MAB_3731c	60 kDa chaperonin 1 (GroEL protein 1)	1.49361	0.0388104	1.41105
MAB_2296	30S ribosomal protein S1	1.49157	0.0337049	1.47231
MAB_3850c	30S ribosomal protein S7	1.47178	0.0443204	1.3534
MAB_0545	Protein lsr2 precursor	1.46677	0.0494738	1.30563
MAB_3894c	Transcription antitermination protein NusG	1.45904	0.0513643	1.28934
MAB_0108c	Hypothetical protein	1.44042	0.16782	0.775158
MAB_0650	60 kDa chaperonin 2 (Protein Cpn60 2) (GroEL)	1.43592	0.0408837	1.38845
MAB_3770c	DNA-directed RNA polymerase alpha chain RpoA	1.42277	0.0397163	1.40103
MAB_3795c	30S ribosomal protein S5	1.4075	0.0468344	1.32943
MAB_3848c	Elongation factor Tu (EF-Tu)	1.38382	0.0458815	1.33836
MAB_1582	ATP-dependent Clp protease%2C proteolytic subunit 1	1.3335	0.0549025	1.26041
MAB_3539	WhiB1	1.3335	0.174318	0.758657
MAB_0218c	hypothetical protein	1.3335	0.183976	0.735238
MAB_1916c	3-methyl-2-oxobutanoate hydroxymethyltransferase	1.3335	0.202512	0.693549
MAB_1580	Trigger factor (TF)	1.3335	0.0488521	1.31112
MAB_3106c	Bifunctional protein polyribonucleotide nucleotidyltransferase GpsI	1.31536	0.0490743	1.30915
MAB_1933c	Probable glutamine synthetase%2C type I (GlnA1)	1.29874	0.0483512	1.31559
MAB_3362c	Electron transfer flavoprotein alpha-subunit FixB	1.28404	0.0576052	1.23954
MAB_3195c	Elongation factor Ts (EF-Ts)	1.27836	0.0478983	1.31968
MAB_3820c	50S ribosomal protein L3	1.27786	0.048928	1.31044
MAB_4272c	Protein GrpE (HSP-70 cofactor)	1.27461	0.0805413	1.09398
MAB_1945c	2-oxoglutarate dehydrogenase%2C E2 component%2C dihydrolipoamide succinyltransferase	1.274	0.0469912	1.32798
MAB_2373	Putative mannose-specific lectin precursor	1.2721	0.0849777	1.07069
MAB_2312	hypothetical protein	1.25407	0.049315	1.30702
MAB_3467c	18 kDa antigen (HSP 16.7)	1.25333	0.0537146	1.26991
MAB_3304c	D-3-phosphoglycerate dehydrogenase (SerA)	1.24862	0.0541183	1.26666
MAB_1125c	Hypothetical acetyltransferase%2C GNAT family	1.24236	0.0604736	1.21843
MAB_3229c	30s ribosomal protein S16	1.21803	0.0543926	1.26446
MAB_1144c	Probable short-chain dehydrogenase/reductase	1.21803	0.162913	0.788043
MAB_2760	Probable transaldolase	1.20024	0.065074	1.18659
MAB_3798c	30S ribosomal protein S8	1.196	0.0860144	1.06543
MAB_0024c	hypothetical protein	1.196	0.187447	0.727123
MAB_3487	Probable acyl-CoA dehydrogenase	1.196	0.191262	0.718372
MAB_3899c	50S ribosomal protein L33	1.18666	0.0743086	1.12896
MAB_3643	Probable bifunctional protein acetyl-/propionyl-CoA carboxylase (alpha chain) AccA3	1.18623	0.0455218	1.34178
MAB_4408c	Putative alkylhydroperoxidase C	1.18464	0.0534943	1.27169
MAB_1453	ATP synthase beta subunit AtpD	1.17688	0.0482096	1.31687
MAB_1165	Probable enolase (Eno)	1.14086	0.0487765	1.31179
MAB_4203	Putative aldehyde dehydrogenase	1.12591	0.0487749	1.3118
MAB_3196c	30s ribosomal protein S2	1.12347	0.0484423	1.31478
MAB_3819c	50S ribosomal protein L4	1.11938	0.076921	1.11395
MAB_3292c	DNA-binding protein HU homolog (Histone-like)	1.11486	0.0548173	1.26108
MAB_2017	Hypothetical immunogenic protein antigen 84	1.11111	0.0551333	1.25859
MAB_0740c	Probable thiosulfate sulfurtransferase (CysA)	1.11111	0.0593891	1.22629
MAB_3813c	50S ribosomal protein L16	1.09788	0.0872351	1.05931
MAB_3797c	50S ribosomal protein L6	1.08839	0.0586855	1.23147
MAB_0404c	Putative acetyltransferase	1.07047	MAB_0591	0.646272
MAB_2824c	Putative integration host factor (MihF)	1.06761	0.0548878	1.26052
MAB_1529c	hypothetical protein	1.06049	0.147018	0.832631
MAB_3269c	hypothetical protein	1.0534	0.108173	0.965881
MAB_0567c	Putative lipoprotein lpqE precursor	1.0534	0.154717	0.810462
MAB_3753c	hypothetical protein	1.0534	0.23153	0.635392
MAB_1451	ATP synthase alpha chain AtpA	1.05139	0.0496419	1.30415
MAB_3751c	30S ribosomal protein S9	1.044	0.074124	1.13004
MAB_1350	hypothetical protein	1.03805	0.116952	0.931992
MAB_3769c	50S ribosomal proein L17	1.03805	0.13989	0.854212
MAB_1569	hypothetical protein	1.03805	0.197822	0.703726
MAB_3849c	Elongation factor G (EF-G)	1.03394	0.0522611	1.28182
MAB_2321	Translation initiation factor IF-3 (InfC)	1.02684	0.106034	0.974553
MAB_0518c	Inorganic pyrophosphatase	0.999085	0.106838	0.971274
MAB_3363c	Electron transfer flavoprotein beta-subunit FixA	0.996469	0.0861264	1.06486
MAB_2892c	Pyridoxal biosynthesis lyase PdxS	0.982032	0.0768075	1.1146
MAB_0463c	Probable oxidase (copper-binding protein)	0.974423	0.182026	0.739868
MAB_1082c	Hypothetical large-conductance mechanosensitive channel	0.970934	0.243895	0.612797
MAB_1528c	Probable oxidoreductase	0.954993	0.257167	0.589784
MAB_2820c	Probable S-adenosylmethionine synthetase (Methionine adenosyltransferase)	0.941187	0.0862086	1.06445
MAB_1878c	acyl carrier protein	0.93054	0.0979165	1.00914
MAB_3773c	30S ribosomal protein S13	0.918467	0.0951732	1.02149
MAB_0177	Antigen 85-A/B/C precursor	0.912929	0.0581944	1.23512
MAB_2666c	1-(5-phosphoribosyl)-5-((5-phosphoribosylamino)methylideneamino)imidazole-4-carboxamide isomerase	0.900545	0.166763	0.777901
MAB_0487	Probable cold shock protein A (CspA)	0.900545	0.185321	0.732076
MAB_3772c	30S ribosomal protein S11	0.879786	0.097359	1.01162
MAB_3239c	Probable nitrogen regulatory protein P-II	0.874073	0.25948	0.585897
MAB_0553c	Conserved hypothetical protein (antibiotic biosynthesis monooxygenase?)	0.874073	0.237949	0.623515
MAB_3892c	50S ribosomal protein L1	0.870877	0.103035	0.987017
MAB_1045	hypothetical protein	0.848077	0.262208	0.581353
MAB_0126c	Possible bacterioferritin BfrB	0.841651	0.212483	0.672676
MAB_1298c	hypothetical protein	0.836005	0.166526	0.778518
MAB_2730	Probable aconitate hydratase ACN	0.823447	0.0586349	1.23184
MAB_2193c	Conserved hypothetical protein (pyridoxamine 5'-phosphate oxidase-related?)	0.818931	0.244577	0.611584
MAB_3869c	DNA-directed RNA polymerase beta chain	0.808248	0.0629593	1.20094
MAB_3774c	Translation initiation factor IF-1	0.792936	0.187283	0.727502
MAB_4897c	30S ribosomal protein S18	0.786016	0.13755	0.861539
MAB_0191c	Putative short chain dehydrogenase/reductase	0.748542	0.213461	0.670681
MAB_3897c	hypothetical protein	0.748542	0.265495	0.575944
MAB_0973	hypothetical protein	0.748542	0.275457	0.559946
MAB_1361c	Probable O-methyltransferase	0.748542	0.26605	0.575037
MAB_1969c	Probable cytochrome c oxidase subunit III	0.748542	0.291444	0.535445
MAB_0525c	Probable conserved lipoprotein LpqG	0.748542	0.332773	0.477852
MAB_3868c	DNA-directed RNA polymerase beta' chain	0.73998	0.0696242	1.15724
MAB_1435	Probable homoserine dehydrogenase	0.725822	0.170894	0.767272
MAB_3812c	50S ribosomal protein L29	0.724695	0.168811	0.772599
MAB_4608	3-oxoacyl-[acyl-carrier-protein] synthase 1 KasA	0.714594	0.156859	0.804491
MAB_1271c	Probable oxidase (copper-binding protein)	0.705473	0.291379	0.535541
MAB_3817c	50S ribosomal protein L2	0.696453	0.170676	0.767827
MAB_4095c	Isocitrate lyase (AceA)	0.694094	0.11417	0.942447
MAB_3321c	Ketol-acid reductoisomerase	0.6795	0.173999	0.759453
MAB_3806c	50S ribosomal protein L24	0.670539	0.233713	0.631316
MAB_3893c	50S ribosomal protein L11	0.655432	0.17662	0.752961
MAB_4952c	hypothetical protein	0.655432	0.246369	0.608413
MAB_0020	hypothetical protein	0.655432	0.361895	0.441417
MAB_1879c	Putative malonyl CoA-ACP transacylase FabD	0.649006	0.239297	0.621062
MAB_2364	CTP synthase PyrG	0.643189	0.206178	0.685758
MAB_0368	Short-chain dehydrogenase/reductas	0.639607	0.164055	0.78501
MAB_1064	Probable bifunctional purine biosynthesis protein PurH	0.633065	0.248978	0.603838
MAB_1678c	Putative ferric uptake regulator FurB	0.633065	0.344884	0.462327
MAB_3669	hypothetical protein	0.633065	0.356895	0.44746
MAB_4950c	Putative chromosome partitioning protein/ cobyrinic acid a%2Cc-diamide synthase	0.623011	0.247341	0.606704
MAB_3983c	Hypothetical protein	0.617297	0.354482	0.450406
MAB_1449	ATP synthase B chain AtpF	0.613612	0.276622	0.558114
MAB_0416c	Putative Crp/Fnr-family transriptional regulator	0.604806	0.204115	0.690124
MAB_4395	Aminoglycoside 2'-N-acetyltransferase	0.596539	0.313562	0.503676
MAB_0107c	hypothetical protein	0.596539	0.324327	0.489017
MAB_0151c	hypothetical protein	0.596539	0.346689	0.46006
MAB_3649	Probable aldehyde dehydrogenase	0.591302	0.195803	0.708181
MAB_1512	Probable fatty acid synthase Fas	0.591155	0.18318	0.737123
MAB_0343	Aspartate kinase	0.588077	0.232855	0.632915
MAB_3805c	50S ribosomal protein L5	0.56797	0.240819	0.618309
MAB_3225	Putative lipoprotein LppW precursor	0.549233	0.333275	0.477198
MAB_3323c	Acetolactate synthase%2C large subunit (IlvB)	0.545008	0.255705	0.59226
MAB_3718c	GMP synthase [glutamine-hydrolyzing]	0.545008	0.270914	0.567169
MAB_0546	Probable ATP-dependent Clp protease ATP-binding subunit	0.544342	0.203408	0.691631
MAB_1957	hypothetical protein	0.538324	0.237859	0.623681
MAB_3871c	Possible ribonucleotide ABC transporter%2C ATP-binding	0.537038	0.251148	0.600071
MAB_4604c	Putative short-chain dehydrogenase/reductase	0.537038	0.275568	0.559771
MAB_1452	ATP synthase gamma subunit AtpG	0.533274	0.247653	0.606156
MAB_3408c	hypothetical protein	0.526149	0.357258	0.447018
MAB_1614	Hypothetical protein	0.526149	0.280361	0.552282
MAB_2845	Probable trans-aconitate methyltransferase	0.526149	0.324992	0.488128
MAB_1250c	Probable fumarate hydratase Fum	0.521364	0.225571	0.646717
MAB_1961	Probable cytochrome c oxidase subunit 2 precursor	0.51906	0.252733	0.597339
MAB_1057	Succinyl-CoA synthetase%2C alpha chain	0.518536	0.234111	0.630578
MAB_3009	Probable RNA polymerase sigma factor RpoD (Sigma-A)	0.515343	0.252786	0.597246
MAB_0165	Putative acyltransferase	0.512474	0.273594	0.562894
MAB_1384	Probable malate dehydrogenase	0.511503	0.255771	0.592149
MAB_3131c	Translation initiation factor IF-2 (InfB)	0.511147	0.23141	0.635617
MAB_4271c	Chaperone protein DnaJ	0.503429	0.346421	0.460395
MAB_3807c	50S ribosomal protein L14	0.489155	0.280087	0.552707
MAB_1676	Probable undecaprenyl pyrophosphate synthetase	0.485507	0.296817	0.527512
MAB_1904	hypothetical protein	0.485507	0.350912	0.454801
MAB_1026c	hypothetical protein	0.485507	0.388172	0.410976
MAB_1450	ATP synthase delta chain AtpH	0.483081	0.295662	0.529204
MAB_3811c	30S ribosomal protein S17	0.471008	0.334298	0.475866
MAB_2065c	Probable acyl-CoA dehydrogenase FadE	0.468434	0.303705	0.517548
MAB_0851	Probable fatty oxidation protein FadB	0.466771	0.250816	0.600645
MAB_4208	Putative succinate-semialdehyde dehydrogenase	0.463565	0.283475	0.547485
MAB_1606	Probable nucleoside diphosphate kinase (NDK)	0.459035	0.361796	0.441536
MAB_2712c	Probable methylmalonyl-CoA mutase small subunit MutA	0.459035	0.363323	0.439708
MAB_0127c	Possible bacterioferritin BfrB	0.445979	0.352484	0.45286
MAB_1201c	Hypothetical transcription elongation factor GreA	0.443687	0.327389	0.484936
MAB_4249c	Adenylosuccinate synthetase (PurA)	0.440419	0.30592	0.514392
MAB_1968c	Probable ubiquinol-cytochrome c reductase cytochrome c subunit	0.440419	0.34701	0.459658
MAB_3674	Probable succinate dehydrogenase%2C hydrophobic membrane anchor protein SdhD	0.440419	0.352218	0.453189
MAB_1056	Succinyl-CoA synthetase%2C beta chain	0.426614	0.254058	0.595066
MAB_2309c	Putative transcriptional regulator	0.426614	0.391558	0.407204
MAB_2132	Probable ATP phosphoribosyltransferase	0.426614	0.39844	0.399637
MAB_4857	hypothetical protein	0.426614	0.409666	0.38757
MAB_4205	hypothetical protein	0.411507	0.315965	0.500361
MAB_2421c	hypothetical protein	0.407505	0.377914	0.422607
MAB_3334c	Aspartyl/glutamyl-tRNA amidotransferase%2C B subunit (GatB)	0.404587	0.309873	0.508816
MAB_2722c	Enoyl-(acyl-carrier-protein) reductase (NADH)	0.403894	0.313753	0.503411
MAB_0006	DNA gyrase (subunit B) GyrB (DNA topoisomerase)	0.400618	0.301412	0.520839
MAB_3675	Probable succinate dehydrogenase%2C flavoprotein subunit SdhA	0.397319	0.288028	0.540565
MAB_4600c	Putative YrbE family protein	0.394905	0.376158	0.42463
MAB_3258c	hypothetical protein	0.391607	0.336673	0.472792
MAB_3783c	Adenylate kinase	0.388646	0.316419	0.499738
MAB_4049c	2%2C3-bisphosphoglycerate-dependent phosphoglycerate mutase	0.385972	0.389056	0.409988
MAB_1607	Possible ribonuclease E Rne	0.383545	0.341177	0.46702
MAB_3603c	Probable phosphomannomutase	0.382414	0.345499	0.461553
MAB_0244	Hypothetical protein	0.379308	0.360053	0.443633
MAB_2759	Probable transketolase	0.377898	0.306878	0.513034
MAB_0019	DNA gyrase (subunit A) GyrA (DNA topoisomerase)	0.365213	0.303768	0.517458
MAB_2670c	Histidinol dehydrogenase (HisD)	0.359499	0.347721	0.458769
MAB_4898c	Single-stranded DNA-binding protein	0.359499	0.354277	0.450657
MAB_2639c	Probable pyruvate kinase PykA	0.349272	0.340219	0.468242
MAB_0002	DNA polymerase III%2C beta subunit (DnaN)	0.348611	0.326892	0.485595
MAB_4184c	Superoxide dismutase [Cu-Zn] precursor	0.347443	0.349959	0.455983
MAB_1978c	Probable long-chain-fatty-acid--CoA ligase FadD	0.344475	0.331499	0.479517
MAB_2718c	hypothetical protein	0.333504	0.367375	0.434891
MAB_4102c	Hypothetical protein	0.333504	0.395336	0.403033
MAB_1993	Probable 5%2C10-methylenetetrahydrofolate reductase	0.333504	0.417704	0.379131
MAB_2671	hypothetical protein	0.333504	0.428482	0.368067
MAB_2890c	Glutamine amidotransferase subunit PdxT	0.333504	0.428482	0.368067
MAB_3120	hypothetical protein	0.333504	0.428482	0.368067
MAB_3281	Putative enoyl-CoA hydratase/isomerase	0.333504	0.428482	0.368067
MAB_3077c	hypothetical protein	0.333504	0.432292	0.364223
MAB_4012c	hypothetical protein	0.333504	0.443169	0.35343
MAB_4755c	Conserved hypothetical protein (beta-lactamase?)	0.333504	0.406005	0.391468
MAB_0180	Polyketide synthase PKS13	0.308558	0.352206	0.453204
MAB_0885c	Hypothetical lipoprotein lpqH precursor	0.303757	0.379572	0.420706
MAB_0176	Antigen 85-A precursor	0.300081	0.36411	0.438768
MAB_1640	GTP-binding protein LepA	0.282878	0.427478	0.369086
MAB_1433	Arginyl-tRNA synthetase (ArgS)	0.277651	0.397069	0.401134
MAB_1966c	Probable ubiquinol-cytochrome c reductase cytochrome b subunit	0.274611	0.419503	0.377265
MAB_2778c	Probable phosphoglycerate kinase (PGK)	0.272104	0.380527	0.419615
MAB_3821c	30S ribosomal protein S10	0.268213	0.368582	0.433466
MAB_1876c	Probable propionyl-CoA carboxylase beta chain 6	0.265025	0.375737	0.425116
MAB_4274c	hypothetical protein	0.263115	0.428827	0.367718
MAB_1940c	hypothetical protein	0.263115	0.437546	0.358977
MAB_1158	Putative transcriptional regulator%2C MazG family	0.263115	0.439614	0.356928
MAB_1330	1-pyrroline-5-carboxylate dehydrogenase	0.256428	0.389829	0.409126
MAB_0037c	Possible serine/threonine phosphatase Ppp	0.255502	0.411744	0.385373
MAB_0309	DNA polymerase III%2C subunit gamma/tau	0.246041	0.430859	0.365665
MAB_4294	Probable aspartate aminotransferase AspC	0.246041	0.423073	0.373585
MAB_1187c	Probable enoyl-CoA hydratase	0.246041	0.442579	0.354009
MAB_1577c	hypothetical protein	0.246041	0.446883	0.349806
MAB_3676	Probable succinate dehydrogenase (iron-sulphur protein) SdhB	0.239528	0.392187	0.406507
MAB_2851c	Alanyl-tRNA synthetase	0.239528	0.406717	0.390708
MAB_1884c	Probable pyruvate dehydrogenase E1 component AceE	0.236643	0.431313	0.365208
MAB_0739c	hypothetical protein	0.233969	0.405125	0.392411
MAB_0179	Probable fatty-acid-CoA ligase FadD	0.225701	0.396949	0.401266
MAB_1925	hypothetical protein	0.221996	0.412726	0.384339
MAB_3486	Probable acyl-CoA dehydrogenase	0.218027	0.456745	0.340326
MAB_2470c	Catalase/peroxidase (KatG)	0.208613	0.404881	0.392672
MAB_2335	Phenylalanyl-tRNA synthetase beta chain PheT	0.207973	0.430743	0.365782
MAB_2190	hypothetical protein	0.204221	0.438268	0.35826
MAB_4436c	hypothetical protein	0.196001	0.453665	0.343264
MAB_0533	Cell division protein FtsH homolog	0.196001	0.469413	0.328445
MAB_1147c	Probable ribose-phosphate pyrophosphokinase RppK (PRPP synthetase)	0.193023	0.42216	0.374523
MAB_0972	Putative aldehyde dehydrogenase	0.187827	0.416636	0.380243
MAB_2895c	Putative acyltransferase	0.186663	0.45543	0.341578
MAB_1915	Probable fatty-acid-coa ligase FadD	0.182945	0.423583	0.373062
MAB_4103c	Probable methyltransferase	0.181501	0.439036	0.3575
MAB_1666	Chaperone protein DnaJ	0.179699	0.436158	0.360356
MAB_0707	Probable phosphoribosylformylglycinamidine synthase II PurL	0.169117	0.429568	0.366968
MAB_0698	Probable phosphoribosylformylglycinamidine synthase I	0.163579	0.447608	0.349102
MAB_0682	Probable phosphoribosylamine--glycine ligase (GarS)	0.163579	0.45078	0.346035
MAB_0559	Probable carbonic anhydrase (carbonate dehydratase)	0.163579	0.454942	0.342044
MAB_4502c	Phosphoenolpyruvate carboxykinase [GTP]	0.157427	0.420184	0.376561
MAB_0944	Probable citrate synthase I (GltA)	0.148393	0.429527	0.367009
MAB_3595c	adenosylhomocysteinase	0.148149	0.438746	0.357787
MAB_0337c	2-isopropylmalate synthase	0.14447	0.444991	0.351649
MAB_3838c	Putative ferredoxin reductase	0.137107	0.458224	0.338922
MAB_3181	Probable lipoprotein LppI	0.13187	0.472744	0.325374
MAB_1917	hypothetical protein	0.13187	0.47395	0.324268
MAB_0850	Probable acyl-coa thiolase FadA	0.12839	0.448481	0.348256
MAB_3237c	Signal recognition particle protein Ffh	0.127053	0.453245	0.343667
MAB_3046	hypothetical protein	0.127053	0.460684	0.336597
MAB_4902c	hypothetical protein	0.111112	0.481885	0.317057
MAB_0966	hypothetical protein	0.111112	0.482037	0.316919
MAB_0153	seryl-tRNA synthetase (SerS)	0.111112	0.467013	0.330671
MAB_2830c	Dihydroorotase PyrC	0.111112	0.471949	0.326105
MAB_1887	Probable peroxiredoxin (thioredoxin reductase) AhpE	0.111112	0.474775	0.323512
MAB_1967c	Probable ubiquinol-cytochrome c reductase iron-sulfur subunit (Rieske iron-sulfur protein)	0.105698	0.459979	0.337262
MAB_4127c	Probable dihydrolipoamide dehydrogenase	0.100844	0.462691	0.334709
MAB_3686c	Probable isocitrate dehydrogenase	0.0933006	0.457678	0.33944
MAB_2828c	Carbamoyl-phosphate synthase%2C small chain (CarA)	0.0924962	0.473254	0.324905
MAB_2291	hypothetical protein	0.0855768	0.487205	0.312289
MAB_2407	Glycine dehydrogenase [decarboxylating]	0.0797477	0.475746	0.322625
MAB_4230c	F420-dependent glucose-6-phosphate dehydrogenase	0.0797477	0.47779	0.320763
MAB_2342	Argininosuccinate synthase ArgG	0.07477	0.480228	0.318553
MAB_1393c	Probable 2-oxoglutarate dehydrogenase SucA	0.072239	0.475445	0.3229
MAB_2429c	Probable NADH dehydrogenase (NDH)	0.0704699	0.481119	0.317748
MAB_3490c	hypothetical protein	0.0704699	0.486722	0.312719
MAB_3544	hypothetical protein	0.0604858	0.491887	0.308135
MAB_1877c	3-oxoacyl-[acyl-carrier-protein] synthase 1 KasA	0.0497113	0.486587	0.31284
MAB_4254c	Fructose-bisphosphate aldolase	0.0481021	0.49056	0.309308
MAB_4508	Putative membrane protein%2C MmpL	0.0459277	0.493763	0.306481
MAB_0025	Peptidyl-prolyl cis-trans isomerase	0.0439977	0.490796	0.309099
MAB_3029	Iron-dependent repressor IdeR	0.042273	0.491123	0.30881
MAB_2898c	Threonyl-tRNA synthetase	0.0393212	0.49352	0.306696
MAB_0181	Propionyl-CoA carboxylase%2C beta subunit (PccB)	0.0380484	0.491408	0.308558
MAB_4443	Probable 3-oxoacyl-[acyl-carrier protein] reductase	0.0358237	0.493185	0.30699
MAB_1327	Probable ferredoxin FdxC	0.0318486	0.4945	0.305834
MAB_3631	Probable propionyl-CoA carboxylase beta chain 5 AccD5	0.0297235	0.493516	0.306698
MAB_3280	50S ribosomal protein L28	0.0200877	0.499116	0.301799
MAB_0413	Putative endoribonuclease	0.0115762	0.504228	0.297373
MAB_3219	hypothetical protein	0.0115762	0.504316	0.297297
MAB_0154	hypothetical protein	0.0115762	0.504341	0.297276
MAB_3241c	Cell division protein FtsY homolog	0.0115762	0.504793	0.296887
MAB_0568	Putative CarD-like transcriptional regulator	0.0115762	0.502752	0.298646
MAB_3187c	Ribosome recycling factor (Ribosome-releasing factor	0.0115762	0.502939	0.298485
MAB_3475c	Putative cell division ATP-binding protein FtsE	0.0115762	0.503131	0.298319
MAB_3223c	Probable signal peptidase I LepB	0.0115762	0.503288	0.298183
MAB_2874	Probable peptidyl-prolyl cis-trans isomerase	0.0115762	0.503311	0.298163
MAB_3648	vicinal oxygen chelate (VOC) superfamily	0.0115762	0.503755	0.297781
MAB_2691c	Probable threonine dehydratase biosynthetic	0.0115762	0.503792	0.297749
MAB_2420c	hypothetical protein	0.0115762	0.503832	0.297714
MAB_1079	Putative molybdopterin biosynthesis protein	0.0115762	0.503319	0.298157
MAB_3656c	Probable dihydrolipoamide dehydrogenase LpdA	0.0115762	0.503767	0.29777
MAB_2662	Probable peroxidoxin BcpB	0.0115762	0.503858	0.297692
MAB_1180c	Hypothetical protein	0.0115762	0.504085	0.297496
MAB_1560	Probable ABC transporter (macrolide-transport) ATP-binding protein	0.000521007	0.50647	0.295446
MAB_2304c	hypothetical protein	-0.0035307	0.505509	0.296271
MAB_4111c	Putative epimerase/dehydratase	-0.00436535	0.50505	0.296666
MAB_4940	Thioredoxin reductase (TrxB)	-0.00634571	0.504297	0.297314
MAB_2409c	Malate synthase G GlcB	-0.0152239	0.500366	0.300712
MAB_2726c	hypothetical protein	-0.0240477	0.498421	0.302403
MAB_0331c	30S ribosomal protein S18	-0.0240477	0.49873	0.302134
MAB_4594c	Putative Mce family protein	-0.0240477	0.500139	0.300909
MAB_0574c	Conserved hypothetical protein (LamB/YcsF)	-0.0290658	0.499015	0.301887
MAB_4088c	Possible mycolic acid synthase UmaA1	-0.031677	0.492318	0.307754
MAB_0639c	Putative phosphatidylserine decarboxylase proenzyme	-0.0321452	0.497391	0.303302
MAB_2888c	hypothetical protein	-0.0357295	0.496155	0.304382
MAB_4291	hypothetical protein	-0.0450073	0.496418	0.304153
MAB_3303c	3-isopropylmalate dehydrogenase (Leu3)	-0.0450073	0.497934	0.302828
MAB_0115c	Similar to Mtb EspR: ESX-1 transcri[tional regulator protein	-0.0498243	0.485636	0.313689
MAB_1192c	Probable acyl-CoA thiolase	-0.0588131	0.478026	0.320549
MAB_1434	Probable diaminopimelate decarboxylase	-0.0588131	0.488376	0.311246
MAB_3743c	Glucosamine--fructose-6-phosphate aminotransferase	-0.0588131	0.491433	0.308536
MAB_0204c	hypothetical protein	-0.0588131	0.492033	0.308006
MAB_0729c	hypothetical protein	-0.0588131	0.49231	0.307762
MAB_2748c	hypothetical protein	-0.0650451	0.484361	0.314831
MAB_3159c	Probable malate:quinone oxidoreductase Mqo	-0.0664263	0.481837	0.317099
MAB_4207	4-aminobutyrate aminotransferase (GabT)	-0.0673751	0.478952	0.319708
MAB_1920	Probable glutamine synthetase	-0.0685942	0.481356	0.317533
MAB_3851	#N/A	-0.0685942	0.488074	0.311514
MAB_2684c	Probable biotin synthase BioB	-0.0745804	0.479476	0.319234
MAB_4423	Putative succinate dehydrogenase%2C iron-sulfur subunit	-0.0774288	0.473299	0.324864
MAB_0701	Probable M18-family aminopeptidase 2	-0.0815332	0.488213	0.311391
MAB_0956c	Probable transcriptional regulatory protein PrrA	-0.0815332	0.488785	0.310882
MAB_1205	hypothetical protein	-0.0815332	0.489428	0.310312
MAB_4128c	hypothetical protein	-0.0815332	0.490095	0.30972
MAB_2762	Putative OxpP cycle protein OpcA	-0.0815332	0.483876	0.315266
MAB_3763	Probable cutinase cut2 precursor	-0.0815332	0.485739	0.313597
MAB_3005c	hypothetical protein	-0.0943572	0.475511	0.322839
MAB_0425c	Acetyl-CoA synthetase	-0.0994551	0.467069	0.330619
MAB_0877c	hypothetical protein	-0.111281	0.468248	0.329524
MAB_3721c	Probable inosine-5'-monophosphate dehydrogenase GuaB2	-0.112295	0.453693	0.343238
MAB_1236	Probable serine or glycine hydroxymethyltransferase	-0.125927	0.451641	0.345206
MAB_3531	Probable ATP-dependent DEAD-box RNA helicase	-0.125927	0.45587	0.341159
MAB_0092	Probable NADH-dependent glutamate synthase (small subunit) GltD	-0.125927	0.459528	0.337688
MAB_3169c	4-hydroxy-3-methylbut-2-en-1-yl diphosphate synthase	-0.125927	0.462997	0.334422
MAB_0754c	Probable fatty acid desaturase	-0.125927	0.466008	0.331607
MAB_2171	hypothetical protein	-0.125927	0.472657	0.325454
MAB_1602	hypothetical protein	-0.125927	0.47835	0.320254
MAB_4108c	Methyltransferase MtfB	-0.133332	0.444577	0.352053
MAB_2009	Putative cell division protein FtsZ	-0.137801	0.448759	0.347987
MAB_0449	Probable copper-transporting ATPase	-0.138983	0.46795	0.329801
MAB_2674c	Probable quinolinate synthetase complex%2C A subunit (NadA)	-0.147622	0.454207	0.342746
MAB_0876	hypothetical protein	-0.151923	0.4682	0.329569
MAB_1196	Proline-rich antigen (36 kDa antigen)	-0.168996	0.446189	0.350481
MAB_2224c	hypothetical protein	-0.168996	0.467741	0.329995
MAB_0189c	Probable arabinosyltransferase C	-0.168996	0.471779	0.326261
MAB_1438	Probable transcription termination factor Rho	-0.181069	0.432162	0.364353
MAB_4547	Probable aldehyde dehydrogenase	-0.181069	0.451864	0.344993
MAB_3896c	hypothetical protein	-0.184344	0.446115	0.350553
MAB_0687	adenylosuccinate lyase	-0.190058	0.440476	0.356078
MAB_3804c	30S ribosomal protein S14P/S29E	-0.190058	0.456243	0.340804
MAB_3043c	Probable diaminopimelate epimerase (DapF epimerase)	-0.190058	0.464187	0.333307
MAB_4657c	Putative short-chain dehydrogenase/reductase	-0.190058	0.466962	0.330718
MAB_3267c	Probable pyruvate carboxylase PCA	-0.193743	0.425571	0.371028
MAB_4105c	Methyltransferase MtfD	-0.19701	0.438933	0.357602
MAB_4119	Conserved hypothetical protein (carboxymuconolactone decarboxylase?)	-0.19701	0.441327	0.35524
MAB_3322c	acetolactate synthase small subunit	-0.202549	0.451098	0.345729
MAB_3140c	Prolyl-tRNA synthetase ProS	-0.202549	0.452667	0.344222
MAB_1099c	hypothetical protein	-0.207064	0.437099	0.35942
MAB_1970	Anthranilate phosphoribosyltransferase TrpD	-0.210816	0.446678	0.350005
MAB_3719c	Putative cholesterol oxidase ChoD	-0.213984	0.440956	0.355605
MAB_4094c	Probable 3-hydroxybutyryl-CoA dehydrogenase	-0.216693	0.443837	0.352777
MAB_2645c	Indole-3-glycerol phosphate synthase TrpC	-0.221085	0.416501	0.380384
MAB_1466c	Possible lipoprotein peptidase LpqM	-0.221085	0.426231	0.370355
MAB_3895c	Probable preprotein translocase SecE subunit	-0.251458	0.445345	0.351303
MAB_1190	hypothetical protein	-0.251458	0.447777	0.348938
MAB_3694	Possible oxidoreductase	-0.251458	0.451439	0.3454
MAB_0334c	50S ribosomal protein L28	-0.251458	0.394266	0.40421
MAB_1195	Probable cystathionine beta-synthase	-0.251458	0.398903	0.399132
MAB_3341c	Glutamyl-tRNA(Gln) amidotransferase subunit A (GatA)	-0.251458	0.40424	0.39336
MAB_1310	Possible GTP-binding translation elongation factor	-0.251458	0.418383	0.378426
MAB_2672c	Probable nicotinate-nucleotide pyrophosphatase NadC	-0.251458	0.425815	0.370779
MAB_0208	Putative MarR-family transcriptional regulator	-0.251458	0.432298	0.364217
MAB_4593c	hypothetical protein	-0.251458	0.439705	0.356839
MAB_3785c	Probable conserved lipoprotein LppF	-0.251458	0.440961	0.3556
MAB_1463	Probable acetyl-CoA acetyltransferase FadA	-0.272217	0.378922	0.42145
MAB_4474	hypothetical protein	-0.273153	0.422677	0.373991
MAB_0928c	Putative phosphoserine aminotransferase	-0.28388	0.388951	0.410105
MAB_1388c	Probable short-chain dehydrogenase/reductase	-0.295852	0.381251	0.418789
MAB_2747c	ABC transporter ATP-binding protein	-0.303926	0.392315	0.406365
MAB_3693c	Possible oxidoreductase	-0.303926	0.395111	0.403281
MAB_2827c	Carbamoyl-phosphate synthase large chain (CarB)	-0.305906	0.362655	0.440506
MAB_4265c	Chaperone ClpB	-0.310352	0.381122	0.418937
MAB_3692c	Probable bifunctional protein FolD	-0.310352	0.41335	0.383683
MAB_2644c	Tryptophan synthase%2C beta subunit (TrpB)	-0.310352	0.414421	0.382558
MAB_3496	Hypothetical protein	-0.310352	0.426103	0.370485
MAB_3972c	hypothetical protein	-0.314194	0.376711	0.423992
MAB_1162c	hypothetical protein	-0.315589	0.385853	0.413578
MAB_1950	Probable branched-chain amino acid aminotransferase (IlvE)	-0.321848	0.37582	0.42502
MAB_3298c	Glutamyl-tRNA synthetase (GltX)	-0.323608	0.382836	0.416988
MAB_3525c	adenylyltransferase/sulfurtransferase MoeZ	-0.329461	0.421478	0.375225
MAB_1702	Glycyl-TRNA synthetase (GlyS)	-0.329461	0.360187	0.443472
MAB_3991c	Possible Uroporphyrin-III C-methyltransferase	-0.329461	0.383113	0.416674
MAB_2723c	3-oxoacyl-[ACP] reductase (MabA)	-0.329461	0.393419	0.405144
MAB_4537c	hypothetical protein	-0.329461	0.411258	0.385886
MAB_3978c	Probable glutamate-1-semialdehyde aminotransferase	-0.338921	0.402358	0.395388
MAB_2208c	hypothetical protein	-0.344568	0.383331	0.416426
MAB_1477	Conserved hypothetical protein (peptidase?)	-0.344568	0.410698	0.386477
MAB_1290c	2-Cys peroxiredoxin	-0.34832	0.404893	0.392659
MAB_2867	hypothetical protein	-0.350994	0.38509	0.414438
MAB_1251c	Conserved hypothetical protein (putative fructose-1%2C6-bisphosphatase?)	-0.366935	0.363539	0.439449
MAB_4144	hypothetical protein	-0.366935	0.392978	0.405632
MAB_0192c	Probable oxidoreductase	-0.366935	0.393675	0.404862
MAB_3999	hypothetical protein	-0.366935	0.408861	0.388424
MAB_0534	GTP cyclohydrolase I (FolE)	-0.366935	0.408961	0.388318
MAB_3228c	hypothetical protein	-0.366935	0.429582	0.366954
MAB_1997	Protein MraZ	-0.366935	0.429582	0.366954
MAB_2092	hypothetical protein	-0.366935	0.429582	0.366954
MAB_3992c	Porphobilinogen deaminase (HemC)	-0.366935	0.429582	0.366954
MAB_0951	Putative aminoglycoside phosphotransferase	-0.366935	MAB_0404c	0.36033
MAB_2443	Competence-damaged protein CinA-like	-0.366935	0.443393	0.353211
MAB_1763	hypothetical protein	-0.366935	0.446672	0.350012
MAB_0489	DNA topoisomerase I (Omega-protein)	-0.379214	0.368104	0.43403
MAB_4213c	Probable lipoprotein aminopeptidase LpqL	-0.382703	0.385001	0.414538
MAB_4941	Thioredoxin (Trx)	-0.388962	0.374039	0.427083
MAB_1140	Putative polyketide synthase Pks16	-0.391388	0.323916	0.489567
MAB_3488	Hypothetical protein	-0.394416	0.379038	0.421318
MAB_2643c	Tryptophan synthase%2C alpha subunit (TrpA)	-0.396889	0.374972	0.426001
MAB_0344	Aspartate-semialdehyde dehydrogenase (Asd)	-0.399212	0.344563	0.462732
MAB_4545	Dihydroxy-acid dehydratase (IlvD)	-0.39985	0.317473	0.498294
MAB_4420	hypothetical protein	-0.403461	0.341944	0.466045
MAB_1335c	2%2C3%2C4%2C5-tetrahydropyridine-2%2C6-dicarboxylate N-succinyltransferase	-0.403461	0.344899	0.462308
MAB_1129	Probable deoxyribonuclease TatD	-0.403461	0.390636	0.408227
MAB_2619	Probable lipid-transfer protein Ltp1 (thiolase?)	-0.403461	0.415457	0.381474
MAB_1189c	Probable methylmalonic acid semialdehyde dehydrogenase MmsA	-0.410657	0.338509	0.47043
MAB_1086	Putative UTP-glucose-1-phosphate uridylyltransferase (GalU)	-0.41373	0.348981	0.457199
MAB_1581	ATP-dependent Clp protease%2C proteolytic subunit 2	-0.416517	0.32719	0.4852
MAB_3404c	Probable ribonucleoside-diphosphate reductase beta subunit	-0.421383	0.375624	0.425246
MAB_3809c	Probable cutinase Cut4	-0.421383	0.377243	0.423379
MAB_1596	Hypothetical protein	-0.421383	0.385766	0.413677
MAB_4542c	hypothetical protein	-0.421383	0.386832	0.412478
MAB_0097	Conserved hypothetical protein (PHP domain protein)	-0.421383	0.404154	0.393453
MAB_4486	3-hydroxyisobutyrate dehydrogenase	-0.43203	0.380901	0.419187
MAB_3683c	Tryptophanyl-tRNA synthetase (TrpS)	-0.43203	0.381431	0.418584
MAB_2705c	Isoleucyl-tRNA synthetase IleS	-0.439085	0.400643	0.397242
MAB_1003c	hypothetical protein	-0.444103	0.339057	0.469727
MAB_0930	Putative ferredoxin/ferredoxin--NADP reductase	-0.444103	0.379631	0.420638
MAB_2170	Conserved hypothetical protein (proteasome component?)	-0.447855	0.34699	0.459683
MAB_0318c	hypothetical protein	-0.447855	0.363982	0.43892
MAB_4437	Probable acyl-CoA dehydrogenase FadE	-0.454087	0.267296	0.573008
MAB_2777c	Probable triosephosphate isomerase (TpiA)	-0.460912	0.291776	0.53495
MAB_2994	Trk system potassium uptake protein CeoB	-0.460912	0.325425	0.487549
MAB_3591c	DNA-binding response regulator MtrA	-0.473851	0.31237	0.50533
MAB_1949	Probable aminomethyltransferase/Glycine cleavage system T protein	-0.473851	0.334174	0.476027
MAB_1266	Probable GTP binding protein	-0.473851	0.338714	0.470167
MAB_3040c	Probable acyl-CoA dehydrogenase	-0.473851	0.357673	0.446514
MAB_0175	Antigen 85-C precursor	-0.473851	0.380485	0.419663
MAB_4014	hypothetical protein	-0.473851	0.385742	0.413703
MAB_3912	hypothetical protein	-0.473851	0.390453	0.408431
MAB_4277	Luciferase-like monooxygenase superfamily	-0.473851	0.402354	0.395392
MAB_3178	Conserved hypothetical protein (putative methyltransferase)	-0.473851	0.40677	0.390651
MAB_1919	Conserved hypothetical protein (possible hydrolase)	-0.485255	0.321791	0.492427
MAB_1561	Probable NAD-dependent glutamate dehydrogenase	-0.495765	0.312234	0.505519
MAB_0544	lysyl-trna synthetase (LysS)	-0.496571	0.317283	0.498553
MAB_3481	Probable acyl-CoA dehydrogenase FadE	-0.499386	0.313902	0.503206
MAB_1843	Probable D-alanyl-D-alanine dipeptidase	-0.514493	0.330058	0.48141
MAB_3898c	hypothetical protein	-0.524477	0.27706	0.557426
MAB_3528c	hypothetical protein	-0.524477	0.333468	0.476946
MAB_3597c	Probable rubredoxin RubB	-0.524477	0.351153	0.454503
MAB_3242	Isopentenyl-diphosphate delta-isomerase	-0.524477	0.358161	0.445922
MAB_1191c	Probable phosphoribosylglycinamide formyltransferase 2 (PurT)	-0.524477	0.375602	0.425273
MAB_3067c	hypothetical protein	-0.526638	0.262912	0.58019
MAB_3290	Polyphosphate kinase	-0.531566	0.333917	0.476361
MAB_2756c	hypothetical protein	-0.540965	0.352461	0.452889
MAB_3512	Putative glutaredoxin-like protein	-0.540965	0.358213	0.445858
MAB_0065c	Probable acyl-CoA dehydrogenase (FadE)	-0.544817	0.253128	0.59666
MAB_4293	Putative Fe-S oxidoreductase	-0.552325	0.253023	0.596841
MAB_0939	Probable polyketide synthase	-0.557644	0.239434	0.620815
MAB_4264c	hypothetical protein	-0.559581	0.293942	0.531738
MAB_4927	hypothetical protein	-0.573386	0.26392	0.578528
MAB_4442c	Probable acetyl-CoA acyltransferase	-0.573386	0.259248	0.586284
MAB_0600	Probable acetyl-CoA acetyltransferase FadA	-0.573386	0.298172	0.525533
MAB_4104	Putative glycosyltransferase GtfB	-0.573386	0.299231	0.523993
MAB_1638	Putative TetR-family transcriptional regulator	-0.573386	0.311795	0.506131
MAB_2763	6-phosphogluconolactonase	-0.573386	0.326136	0.486601
MAB_1410c	Hypothetical histidine triad (HIT) protein	-0.573386	0.344449	0.462876
MAB_1533c	Probable oligoribonuclease	-0.573386	0.357011	0.447318
MAB_0319	hypothetical protein	-0.573386	0.375167	0.425775
MAB_2688c	adenosylmethionine--8-amino-7-oxononanoate aminotransferase BioA	-0.573386	0.375167	0.425775
MAB_2736c	Probable macrolide ABC transporter%2C ATP-binding protein	-0.573386	0.375167	0.425775
MAB_3928c	Probable polyprenyl-diphosphate synthase GrcC1	-0.573386	0.375167	0.425775
MAB_2745c	Possible SUF system FeS assembly protein	-0.573386	0.380882	0.419209
MAB_3779	DTDP-glucose 4%2C6-dehydratase RmlB	-0.573386	0.383693	0.416016
MAB_2431c	Possible luciferase-like oxidoreductase	-0.573386	0.387794	0.411399
MAB_2234c	Conserved hypothetical protein (AAA ATPase?)	-0.573386	0.392681	0.40596
MAB_1987	3-deoxy-7-phosphoheptulonate synthase	-0.587061	0.257765	0.588776
MAB_3100	L-alanine dehydrogenase (ALD)	-0.589328	0.234069	0.630656
MAB_3381c	hypothetical protein	-0.589328	0.263671	0.578938
MAB_0576c	Putative ABC transporter ATP-binding protein	-0.592495	0.275603	0.559717
MAB_0410c	Probable anion transporter ATPase	-0.592495	0.278039	0.555895
MAB_1436	Probable threonine synthase (ThrC)	-0.605095	0.243891	0.612805
MAB_3050	Putative glutamate ABC transporter%2C ATP-binding protein	-0.605095	0.349958	0.455984
MAB_4096c	hypothetical protein	-0.605095	0.3504	0.455435
MAB_3415c	Glutaredoxin-like protein NrdH	-0.605095	0.352532	0.452802
MAB_4579c	Probable NAD(P) transhydrogenase%2C alpha1 subunit PntAA	-0.605095	0.309025	0.510006
MAB_3720c	Putative inosine-5'-monophosphate dehydrognase GuaB3	-0.609912	0.242329	0.615594
MAB_3611c	Putative sugar-phosphate nucleotidyl transferase	-0.611354	0.293975	0.53169
MAB_2413c	6-phosphogluconate dehydrogenase	-0.614028	0.237874	0.623653
MAB_2806	Lipoprotein LprG precursor (27 kDa lipoprotein)	-0.614028	0.271288	0.56657
MAB_3234	Probable D-alanyl-D-alanine carboxypeptidase DacB	-0.620692	0.333514	0.476886
MAB_1364	Probable serine protease HtrA	-0.620692	0.344937	0.462261
MAB_4422	Putative succinate dehydrogenase%2C flavoprotein subunit	-0.628022	0.249674	0.602627
MAB_2627c	Possible two-component response regulatory protein	-0.640501	0.265998	0.575121
MAB_1571c	Probable aminopeptidase	-0.640501	0.289419	0.538473
MAB_0728	Probable phosphoribosylformylglycinamidine cyclo-ligase PurM	-0.648348	0.271802	0.565748
MAB_4597c	Putative Mce family protein	-0.654423	0.259647	0.585616
MAB_4256c	Probable 4-hydroxybenzoyl-CoA thioesterase	-0.666496	0.33622	0.473377
MAB_2821c	Putative pantothenate metabolism flavoprotein	-0.666496	0.266438	0.574404
MAB_1595	Probable ferredoxin oxidoreductase%2C beta subunit	-0.666496	0.26656	0.574206
MAB_0156c	Iron-sulfur cluster-binding protein%2C RIESKE family	-0.666496	0.295292	0.529748
MAB_2647c	Anthranilate synthase component I (TrpE)	-0.666496	0.348292	0.458057
MAB_1007c	Putative MCE family protein	-0.666496	0.348292	0.458057
MAB_1928c	hypothetical protein	-0.666496	0.348292	0.458057
MAB_3283c	Uracil-DNA glycosylase (UDG)	-0.666496	0.348292	0.458057
MAB_3335c	6-phosphofructokinase PfkA	-0.666496	0.352968	0.452265
MAB_3333	Probable conserved lipoprotein LppZ	-0.666496	0.356026	0.448518
MAB_2743	hypothetical protein	-0.666496	0.362961	0.440141
MAB_4588c	Probable enoyl-CoA hydratase/isomerase	-0.681446	0.216018	0.665509
MAB_3413c	Ribonucleoside-diphosphate reductase alpha subunit	-0.684418	0.259295	0.586206
MAB_2181c	Putative amidase	-0.686395	0.249731	0.602528
MAB_3526c	hypothetical protein	-0.696243	0.258692	0.587217
MAB_2814	Probable lipase LipH	-0.70212	0.268731	0.570682
MAB_1918	Conserved hypothetical protein (possible hydrolase)	-0.70212	0.291251	0.535732
MAB_3655c	Probable glycerol-3-phosphate dehydrogenase	-0.71089	0.244447	0.611815
MAB_0938c	Probable conserved polyketide synthase associated protein PapA3	-0.71089	0.278213	0.555622
MAB_1932c	Probable chaperone protein HchA (Hsp31)	-0.719607	0.235849	0.627366
MAB_1437	Probable homoserine kinase (ThrB)	-0.725389	0.285757	0.544003
MAB_1869c	Probable zinc-dependent alcohol dehydrogenase AdhE2	-0.725389	0.285757	0.544003
MAB_3091c	Thymidylate synthase (ThyA)	-0.725389	0.299351	0.523819
MAB_3880	Probable lipase/esterase LipG	-0.725389	0.299351	0.523819
MAB_1209	Probable short-chain Z-isoprenyl diphosphate synthetase	-0.725389	0.30416	0.516898
MAB_2880c	Probable protein-export membrane protein SecD	-0.725389	0.369281	0.432643
MAB_3646c	Probable aminotransferase class-III	-0.727607	0.196695	0.706206
MAB_3841	Ornithine aminotransferase RocD1	-0.729506	0.225177	0.647476
MAB_0250	Hypothetical GMC-type oxidoreductase	-0.744498	0.260527	0.584148
MAB_4596c	Putative Mce family protein	-0.746223	0.24587	0.609294
MAB_4226c	Probable phosphate acetyltransferase (PTA)	-0.753959	0.196749	0.706089
MAB_2891c	acyl-CoA thioesterase II	-0.753959	0.243479	0.613538
MAB_2432c	Putative short chain dehydrogenase/reductase	-0.753959	0.267648	0.572436
MAB_3299c	hypothetical protein	-0.753959	0.272314	0.56493
MAB_0352	hypothetical protein	-0.753959	0.321978	0.492174
MAB_0384	hypothetical protein	-0.753959	0.321978	0.492174
MAB_4622c	hypothetical protein	-0.753959	0.321978	0.492174
MAB_2977	hypothetical protein	-0.753959	0.321978	0.492174
MAB_0266c	Probable prephenate dehydrogenase TyrA	-0.753959	0.331197	0.479914
MAB_4676	Putative carboxyl transferase/pyruvate carboxylase	-0.753959	0.349113	0.457034
MAB_4666c	hypothetical protein	-0.753959	0.362895	0.440219
MAB_3400	NADP-dependent alcohol dehydrogenase C	-0.766031	0.244787	0.611211
MAB_3998	hypothetical protein	-0.770832	0.273727	0.562683
MAB_3754c	Hypothetical protein	-0.779837	0.163184	0.787323
MAB_4204	Probable copper amine oxidase	-0.788125	0.150041	0.823789
MAB_1534	hypothetical protein	-0.789878	0.228467	0.641176
MAB_3942	hypothetical protein	-0.809454	0.241784	0.616573
MAB_3294c	3-isopropylmalate dehydratase large subunit	-0.809454	0.248505	0.604664
MAB_2761	Glucose-6-phosphate 1-dehydrogenase	-0.813337	0.227114	0.643755
MAB_1948c	Probable cytosol aminopeptidase (leucyl aminopeptidase?)	-0.818499	0.207454	0.683078
MAB_4189	Probable exodeoxyribonuclease III protein XthA	-0.836421	0.250623	0.60098
MAB_0164	Probable short chain dehydrogenase/reductase	-0.836421	0.262249	0.581286
MAB_4117c	Putative membrane protein%2C MmpS family	-0.836421	0.271795	0.565758
MAB_1603	Valyl-tRNA synthetase	-0.836421	0.229001	0.640163
MAB_2102	Probable peptidase	-0.836421	0.231584	0.635291
MAB_2746c	Probable cysteine desulfurase/aminotransferase	-0.836421	0.248417	0.604818
MAB_0647	Possible transcriptional regulatory protein TetR	-0.836421	0.296448	0.528051
MAB_2692c	hypothetical protein	-0.836421	0.304581	0.516298
MAB_4728c	Putative DNA glycosylase Nei	-0.836421	0.316698	0.499354
MAB_1128c	Methionyl-tRNA synthetase (MetG)	-0.836421	0.337253	0.472045
MAB_2200c	Probable cobalamin biosynthesis protein CobG	-0.836421	0.345173	0.461963
MAB_0503	Probable UDP-glucose 4-epimerase GalE1	-0.854123	0.189607	0.722145
MAB_0718c	NAD-dependent epimerase/dehydratase	-0.859141	0.201564	0.695587
MAB_3406	Probable geranylgeranyl reductase	-0.862893	0.188223	0.725327
MAB_4242c	Probable O-succinylhomoserine sulfhydrylase MetZ	-0.86813	0.212083	0.673495
MAB_1185c	Probable enoyl-CoA hydratase	-0.870368	0.15681	0.804625
MAB_3498c	hypothetical protein	-0.888888	0.344035	0.463398
MAB_3618c	Probable acyl-CoA dehydrogenase FadE	-0.888888	0.161904	0.790743
MAB_4598c	Putative Mce family protein	-0.888888	0.201056	0.696683
MAB_4907	Myo-inositol-1-phosphate synthase	-0.9049	0.125283	0.902108
MAB_4381c	Putative transcriptional regulator%2C LysR family	-0.914423	0.272532	0.564582
MAB_3500	hypothetical protein	-0.914423	0.272532	0.564582
MAB_4580c	Conserved hypothetical protein (putative glutathione S-transferase)	-0.914423	0.274752	0.56106
MAB_3478c	Peptide chain release factor 2 (PrfB)	-0.914423	0.282107	0.549587
MAB_4185c	Putative tuberculin related peptide	-0.914423	0.28331	0.547738
MAB_3824	hypothetical protein	-0.914423	0.285266	0.54475
MAB_0981c	Possible enoyl-CoA hydratase/isomerase	-0.914423	0.206599	0.684872
MAB_3164c	Methionine aminopeptidase (MAP)	-0.914423	0.210626	0.676489
MAB_3533c	Putative cobyrinic acid a%2Cc-diamide synthase	-0.914423	0.213494	0.670614
MAB_4949c	Probable chromosome partitioning protein ParB	-0.914423	0.240861	0.618233
MAB_3840	N-dimethylarginine dimethylaminohydrolase	-0.914423	0.244274	0.612122
MAB_2785	Hypothetical protein	-0.914423	0.252999	0.596881
MAB_3810	Putative hydrolase%2C alpha/beta fold	-0.914423	0.255744	0.592194
MAB_3491	Putative ATP-dependent Clp protease	-0.939514	0.238587	0.622353
MAB_3085c	Thymidylate synthase ThyX	-0.939514	0.250974	0.600372
MAB_1922	hypothetical protein	-0.939514	0.268623	0.570857
MAB_1959	Probable adenosine kinase CbhK	-0.939514	0.189674	0.721992
MAB_4219	Thiamine-phosphate pyrophosphorylase ThiE	-0.939514	0.197971	0.703398
MAB_0353	hypothetical protein	-0.951898	0.21986	0.657854
MAB_0220c	Putative phenylalanine aminotransferase	-0.951898	0.243889	0.612807
MAB_1312	Beta-lactamase-like	-0.959277	0.207538	0.682903
MAB_0985	Putative monooxygenase EthA	-0.988424	0.237462	0.624406
MAB_0203c	Probable o-antigen/lipopolysaccharide transport ATP-binding protein ABC transporter RfbE	-0.988424	0.253719	0.595646
MAB_1537c	Putative short chain dehydrogenase/reductase	-0.988424	0.171214	0.76646
MAB_0523	Hypoxanthine phosphoribosyltransferase (HPT)	-0.988424	0.253441	0.596124
MAB_2356	hypothetical protein	-0.988424	0.253441	0.596124
MAB_3843	putative cationic amino acid transport integral membrane protein RocE	-0.988424	0.253441	0.596124
MAB_1992c	Probable polyprenyl synthetase	-0.988424	0.274594	0.561309
MAB_2729c	hypothetical protein	-0.988424	0.274816	0.560959
MAB_3600c	Putative cation transporter	-0.988424	0.274994	0.560677
MAB_3672c	Probable cytidine deaminase Cdd	-0.988424	0.278376	0.555368
MAB_3060c	RecA protein	-1.00635	0.174482	0.75825
MAB_3977c	Conserved hypothetical protein (phosphoglycerate mutase?)	-1.01227	0.200401	0.698101
MAB_2986c	Probable uroporphyrinogen decarboxylase (HemE)	-1.02405	0.208213	0.681492
MAB_1703	Probable aminotransferase	-1.03573	0.108208	0.965741
MAB_1063	Probable 5'-phosphoribosylglycinamide formyltransferase PurN	-1.03573	0.224062	0.649631
MAB_4662c	hypothetical protein	-1.03573	0.235099	0.62875
MAB_1149	Probable transcriptional regulator%2C TetR family	-1.03573	0.237294	0.624713
MAB_4714c	Probable fatty-acid-coa ligase FadD	-1.03573	0.274583	0.561326
MAB_2865c	Aspartyl-tRNA synthetase (AspS)	-1.04154	0.166692	0.778085
MAB_2997c	hypothetical protein	-1.04501	0.157429	0.802916
MAB_1643	Putative glycosyl hydrolase	-1.04501	0.177192	0.751556
MAB_1186c	3-hydroxyisobutyrate dehydrogenase	-1.05881	0.201631	0.695443
MAB_0206	Possible aminotransferase/cysteine desulfurase	-1.05881	0.237161	0.624957
MAB_0826c	Possible esterase LipW	-1.05881	0.237161	0.624957
MAB_1341	hypothetical protein	-1.05881	0.237161	0.624957
MAB_3103c	Putative short chain dehydrogenase/reductase	-1.05881	0.245599	0.609774
MAB_1612	Probable GTP1/Obg-family GTP-binding protein	-1.05881	0.259796	0.585367
MAB_1506c	Conserved hypothetical protein (MaoC-like dehydratase)	-1.07743	0.134925	0.869909
MAB_1328	Probable aminotransferase	-1.08153	0.208075	0.68178
MAB_2473c	hypothetical protein	-1.08153	0.208172	0.681578
MAB_0091	Putative ferredoxin-dependent glutamate synthase	-1.0839	0.160354	0.79492
MAB_3036c	hypothetical protein	-1.09276	0.190927	0.719133
MAB_1574	Hypothetical carbohydrate-phosphate isomerase	-1.09648	0.13566	0.867549
MAB_2973c	Putative methyltransferase	-1.09946	0.174977	0.75702
MAB_0935c	Putative fatty-acid--CoA ligase FadD	-1.12593	0.145114	0.838291
MAB_4107c	Glycosyltransferase GtfA	-1.12593	0.156318	0.80599
MAB_3613c	Possible DTDP-rhamnose modification protein RmlD	-1.12593	0.195242	0.709427
MAB_0872	Probable cold shock-like protein B CspB	-1.12593	0.221027	0.655554
MAB_2419c	Hypothetical protein	-1.12593	0.221027	0.655554
MAB_3371c	hypothetical protein	-1.12593	0.222956	0.65178
MAB_2010	hypothetical protein	-1.12593	0.223234	0.65124
MAB_0202c	Probable glycosyl transferase	-1.12593	0.226396	0.645132
MAB_2113	Hypothetical protein	-1.12593	0.22688	0.644204
MAB_2379	Hypothetical lipoprotein LpqH precursor	-1.12593	0.246124	0.608847
MAB_1558c	Probable amidase	-1.12593	0.247388	0.606621
MAB_2192	Probable dipeptidase PepE	-1.12593	0.254413	0.594461
MAB_1594	Probable ferredoxin oxidoreductase%2C alpha subunit	-1.14223	0.122776	0.910885
MAB_4116c	Putative membrane protein%2C MmpL	-1.14454	0.127006	0.896177
MAB_2183	hypothetical protein	-1.15192	0.114084	0.942775
MAB_0310c	Putative cyclopropane-fatty-acyl-phospholipid synthase	-1.15835	0.185496	0.731666
MAB_2397	accessory Sec system translocase SecA2	-1.15835	0.190942	0.719098
MAB_3326c	Probable aminotransferase%2C class III	-1.16292	0.129098	0.889081
MAB_4055c	Putative acyl-CoA synthetase	-1.169	0.137739	0.860942
MAB_1662c	Probable sulfite reductase [ferredoxin]	-1.169	0.192787	0.714923
MAB_4599c	Putative Mce family protein	-1.169	0.193426	0.713485
MAB_3259c	Phosphopantetheine adenylyltransferase (CoaD)	-1.169	0.208295	0.681322
MAB_1543	hypothetical protein	-1.169	0.222829	0.652028
MAB_3139c	hypothetical protein	-1.18107	0.0945232	1.02446
MAB_4923c	Leucyl-tRNA synthetase	-1.18107	0.149174	0.826308
MAB_0932c	Putative citrate synthase CitA	-1.18522	0.121793	0.914379
MAB_0171	galactofuranosyl transferase	-1.19006	0.115768	0.93641
MAB_0328	Putative acyl-CoA dehydrogenase	-1.19006	0.138562	0.858356
MAB_2984c	Putative chlorite dismutase	-1.19006	0.143412	0.843415
MAB_1718	Peptidase U62%2C modulator of DNA gyrase	-1.19006	0.19156	0.717695
MAB_2878c	hypothetical protein	-1.19006	0.197809	0.703754
MAB_1416	Putative lipoprotein LprB precursor	-1.19006	0.216051	0.665443
MAB_0083	Putative transcriptional regulator%2C MarR family	-1.19006	0.216105	0.665335
MAB_2979	Conserved hypothetical protein (peptide methionine sulfoxide reductase-related protein)	-1.19006	0.216521	0.664499
MAB_2157	Probable acyl-[acyl-carrier protein] desaturase	-1.19006	0.223922	0.649903
MAB_3641	Putative thiosulfate sulfurtransferase	-1.19006	0.230373	0.637568
MAB_1906	Pyridoxamine 5'-phosphate oxidase-related	-1.19006	0.232065	0.63439
MAB_4058c	hypothetical protein	-1.19006	0.238773	0.622015
MAB_3389c	Probable cytochrome c oxidase polypeptide I	-1.19006	0.241592	0.616917
MAB_3441c	NAD-dependent deacetylase (regulatory protein Sir2 homolog)	-1.19006	0.247047	0.60722
MAB_3760	hypothetical protein	-1.19006	0.247117	0.607097
MAB_1583	ATP-dependent Clp protease ATP-binding subunit ClpX	-1.19701	0.128296	0.891785
MAB_1711c	hypothetical protein	-1.21082	0.157207	0.803528
MAB_2173	Proteasome (alpha subunit) PrcA	-1.21082	0.190099	0.72102
MAB_3546	3-phosphoshikimate 1-carboxyvinyltransferase	-1.21082	0.218136	0.661274
MAB_0411c	Putative anion transporter ATPase	-1.22108	0.147267	0.831896
MAB_0959	Probable enoyl-CoA hydratase/isomerase	-1.22721	0.121962	0.913777
MAB_0949c	Hypothetical aminotransferase	-1.22721	0.188216	0.725343
MAB_0147c	hypothetical protein	-1.25146	0.153175	0.814813
MAB_0585	Possible 2%2C3-dihydroxybiphenyl 1%2C2-dioxygenase	-1.25146	0.165095	0.782267
MAB_1960c	Probable asparagine synthetase AsnB	-1.25146	0.16536	0.78157
MAB_0032	Glutamine amidotransferase of anthranilate synthase component II (PabA)	-1.25146	0.167073	0.777093
MAB_3780	DTDP-4-dehydrorhamnose 3%2C5-epimerase RmlC	-1.25146	0.190879	0.719241
MAB_4553	Probable alternative RNA polymerase sigma factor SigG	-1.25146	0.192472	0.715633
MAB_2797c	Putative riboflavin synthase alpha chain	-1.25146	0.200096	0.698762
MAB_4186c	hypothetical protein	-1.25146	0.202678	0.693193
MAB_0120	Probable peptide methionine sulfoxide reductase	-1.25146	0.202904	0.692709
MAB_2687c	8-amino-7-oxononanoate synthase (BioF)	-1.25146	0.216783	0.663976
MAB_2362	hypothetical protein	-1.25146	0.22847	0.64117
MAB_1659c	CysN/CysC bifunctional enzyme	-1.25146	0.240972	0.618033
MAB_0782	Hypothetical protein	-1.29099	0.15947	0.797321
MAB_2334	Phenylalanyl-tRNA synthetase alpha chain PheS	-1.31035	0.144209	0.841009
MAB_3588	Putative acyl-CoA oxidase	-1.31035	0.147818	0.830271
MAB_4431	Enoyl-CoA hydratase/isomerase family	-1.31035	0.17927	0.746493
MAB_1819c	Hypothetical protein	-1.31035	0.185683	0.731229
MAB_2332c	Putative methylated-DNA:protein-cysteine methyltransferase	-1.31035	0.189117	0.723269
MAB_0372	hypothetical protein	-1.31035	0.196359	0.706949
MAB_3002c	hypothetical protein	-1.31035	0.210688	0.676359
MAB_2832c	PyrR bifunctional protein (Pyrimidine operon regulatory protein%3B Uracil phosphoribosyltransferase)	-1.32946	0.136478	0.864939
MAB_2152	Putative transcriptional regulator%2C TetR family	-1.32946	0.170906	0.767244
MAB_0571	Cysteinyl-tRNA synthetase	-1.34832	0.101795	0.992274
MAB_2408c	hypothetical protein	-1.36694	0.146007	0.835626
MAB_0170	UDP-galactopyranose mutase (Glf)	-1.36694	0.164289	0.784392
MAB_0064c	Probable lipase LipE	-1.36694	0.179054	0.747017
MAB_2449	hypothetical protein	-1.36694	0.185985	0.730521
MAB_3503	Putative ABC transporter%2C ATP-binding protein	-1.3827	0.107493	0.968619
MAB_2477c	Probable monooxygenase	-1.39442	0.127818	0.893408
MAB_2737c	Probable enoyl-CoA hydratase/isomerase	-1.39442	0.141587	0.848976
MAB_2182c	Hypothetical glycosyl transferase	-1.41066	0.0860628	1.06518
MAB_4261c	Putative short chain dehydrogenase/reductase	-1.42138	0.113841	0.943701
MAB_1097	hypothetical protein	-1.42138	0.176175	0.754056
MAB_2686c	Dethiobiotin synthetase (BioD)	-1.42138	0.195052	0.70985
MAB_4895c	Replicative DNA helicase [Contains: Endonuclease PI-MtuHIP (Mtu DnaB intein)]	-1.42138	0.195052	0.70985
MAB_3063	hypothetical protein	-1.43909	0.105443	0.976982
MAB_3080	Putative antibiotic biosynthesis monooxygenase	-1.43909	0.133248	0.87534
MAB_1148c	Probable UDP-N-acetylglucosamine pyrophosphorylase (GlmU)	-1.43909	0.161866	0.790845
MAB_4609c	Putative acyl-CoA dehydrogenase FadE	-1.47385	0.068306	1.16554
MAB_2412c	Probable IMP dehydrogenase family protein	-1.47385	0.0983544	1.00721
MAB_4078c	2-deoxyribose-5-phosphate aldolase	-1.47385	0.125636	0.900886
MAB_2338	acetylglutamate kinase	-1.47385	0.126326	0.898509
MAB_4458c	Putative secreted hydrolase	-1.47385	0.152113	0.817834
MAB_2306c	Putative oxidoreductase	-1.47385	0.152386	0.817055
MAB_2704	hypothetical protein	-1.47385	0.168921	0.772316
MAB_3740c	Probable glutamate decarboxylase GadB	-1.47385	0.180845	0.742695
MAB_0001	Chromosomal replication initiator protein DnaA	-1.47385	0.227273	0.643451
MAB_1179c	hypothetical protein	-1.47385	0.227273	0.643451
MAB_3606c	WhiB2	-1.47385	0.227273	0.643451
MAB_3677	Possible transposase fusion protein	-1.47385	0.227273	0.643451
MAB_3766	Probable cutinase cut3 precursor	-1.47385	0.227273	0.643451
MAB_4782	hypothetical protein	-1.47385	0.227273	0.643451
MAB_0605c	Putative CoA-transferase alpha subunit	-1.47385	0.227273	0.643451
MAB_3141	Hypothetical protein	-1.47385	0.227273	0.643451
MAB_4589c	Putative phosphotransferase	-1.47385	0.227273	0.643451
MAB_0952	3-oxoacyl-ACP reductase	-1.47385	0.229595	0.639037
MAB_1442	Probable peptide chain release factor 1 (RF-1)	-1.47385	0.235978	0.627128
MAB_3419	NH(3)-dependent NAD(+) synthetase	-1.47385	0.253429	0.596144
MAB_4533	hypothetical protein	-1.47385	0.258314	0.587852
MAB_4559	Putative long-chain-fatty-acid CoA ligase	-1.4885	0.0911801	1.0401
MAB_0405c	Hypothetical protein	-1.49657	0.0833047	1.07933
MAB_3495	hypothetical protein	-1.49939	0.115199	0.938549
MAB_3471	Succinate-semialdehyde dehydrogenase	-1.5078	0.124482	0.904893
MAB_4522c	Possible epoxide hydrolase EphF	-1.5078	0.143609	0.842818
MAB_1331	Probable proline dehydrogenase	-1.51199	0.0619858	1.20771
MAB_2796c	Putative riboflavin biosynthesis protein RibA2	-1.51449	0.075665	1.1211
MAB_3527	Putative transcriptional regulator%2C TetR family	-1.52448	0.144744	0.839399
MAB_4196	Thiamine biosynthesis protein ThiC	-1.53686	0.0553507	1.25688
MAB_0062	Pyridine nucleotide-disulphide oxidoreductase family	-1.54096	0.142239	0.846983
MAB_4696c	Possible methyltransferase	-1.54914	0.102392	0.989735
MAB_3860c	Probable acyl-CoA dehydrogenase FadE	-1.57339	0.104092	0.982581
MAB_0992	Probable arsenate reductase (ArsC)	-1.57339	0.105042	0.978636
MAB_0431c	hypothetical protein	-1.57339	0.123758	0.907428
MAB_0957	hypothetical protein	-1.57339	0.208088	0.681753
MAB_1399	Probable peptidase	-1.57339	0.208088	0.681753
MAB_3612c	Putative dTDP-rhamnosyltransferase	-1.57339	0.208088	0.681753
MAB_1944c	hypothetical protein	-1.57339	0.208558	0.680774
MAB_4076	Putative nitrilase/cyanide hydratase	-1.57339	0.208558	0.680774
MAB_2315	UvrABC system protein A (UvrA protein) excinuclease	-1.57339	0.209841	0.678109
MAB_1478	hypothetical protein	-1.57339	0.22844	0.641228
MAB_1667	16S rRNA (uracil(1498)-N(3))-methyltransferase	-1.57339	0.246161	0.60878
MAB_3800c	Probable glutamate dehydrogenase	-1.61403	0.0539315	1.26816
MAB_2162	Putative AAA-family ATPase	-1.62069	0.111019	0.954602
MAB_4252c	hypothetical protein	-1.62069	0.11843	0.926539
MAB_3096c	4-hydroxy-tetrahydrodipicolinate reductase	-1.62069	0.138309	0.859149
MAB_3135c	Transcription elongation protein NusA	-1.62733	0.0512473	1.29033
MAB_0305	Putative aminotransferase	-1.6665	0.0874793	1.05809
MAB_4339c	hypothetical protein	-1.6665	0.0928591	1.03218
MAB_0703c	hypothetical protein	-1.6665	0.11765	0.929409
MAB_2207	Possible polyprenol phosphate mannosyl transferase 1 (Ppm1)	-1.6665	0.12787	0.893232
MAB_4715c	hypothetical protein	-1.6665	0.130603	0.884048
MAB_3348	hypothetical protein	-1.6665	0.190888	0.719221
MAB_4506	tRNA (guanine-N(7)-)-methyltransferase	-1.6665	0.190888	0.719221
MAB_2048c	Probable cytochrome P450	-1.6665	0.207362	0.68327
MAB_3350	Putative enoyl-CoA hydratase/isomerase	-1.68886	0.0667137	1.17578
MAB_2290	Probable transcriptional regulator%2C TetR	-1.69624	0.0824332	1.0839
MAB_2343	Argininosuccinate lyase ArgH	-1.71089	0.129142	0.888934
MAB_0430	hypothetical protein	-1.71089	0.131438	0.881278
MAB_0033c	Probable serine/threonine-protein kinase PknB	-1.71089	0.150119	0.823565
MAB_2212	Probable polyketide synthase	-1.71961	0.054832	1.26097
MAB_0106c	hypothetical protein	-1.72539	0.0977161	1.01003
MAB_3378c	Conserved hypothetical protein (transferase?)	-1.73258	0.0718912	1.14332
MAB_2512	Conserved hypothetical protein (sulfate transporter/antisigma-factor antagonist STAS?)	-1.75396	0.101381	0.994044
MAB_3246c	Probable chromosome partition protein Smc	-1.75396	0.140353	0.85278
MAB_3670c	Adenosine deaminase	-1.75396	0.174683	0.75775
MAB_0094c	Probable methionine aminopeptidase%2C type I (MAP)	-1.75396	0.174683	0.75775
MAB_4269	Probable monooxygenase	-1.75396	0.174683	0.75775
MAB_4702c	hypothetical protein	-1.75396	0.174683	0.75775
MAB_3538	Conserved hypothetical protein (diacylglycerol kinase?)	-1.75396	0.177995	0.749592
MAB_2626c	Putative ABC transporter/extracellular ligand-binding receptor	-1.75396	0.178329	0.748777
MAB_0110c	hypothetical protein	-1.75396	0.180614	0.743249
MAB_4736	Conserved hypothetical protein (serine/threonine-protein kinase PknE?)	-1.75396	0.181174	0.741903
MAB_1565c	Alpha-amylase family protein	-1.75396	0.186321	0.729739
MAB_3801c	Hypothetical protein	-1.75396	0.195449	0.708966
MAB_0422c	Possible epoxide hydrolase EphE	-1.75396	0.203312	0.691838
MAB_0003	6-phosphogluconate dehydrogenase Gnd	-1.79578	0.0812281	1.09029
MAB_2130	Putative hydrolase	-1.79578	0.0915915	1.03814
MAB_0103	Probable monooxygenase EthA	-1.80945	0.0686432	1.1634
MAB_2129	5-methyltetrahydrofolate--homocysteine methyltransferase MetH	-1.83642	0.123216	0.909332
MAB_4569c	Probable fatty-acid-CoA ligase FadD	-1.83642	0.134938	0.869864
MAB_1235	hypothetical protein	-1.83642	0.136188	0.865862
MAB_0217c	Probable cysteine desulfurase	-1.83642	0.159437	0.797412
MAB_0868c	hypothetical protein	-1.83642	0.159437	0.797412
MAB_2873c	hypothetical protein	-1.83642	0.159437	0.797412
MAB_4047c	Sensory transduction protein RegX3	-1.83642	0.159437	0.797412
MAB_4331c	Putative glyoxalase/bleomycin resistance protein	-1.83642	0.159437	0.797412
MAB_0974	hypothetical protein	-1.83642	0.178618	0.748075
MAB_1407c	Probable oxidoreductase	-1.83642	0.184409	0.734218
MAB_0335	Probable cobalamin synthesis protein	-1.83642	0.20148	0.695768
MAB_3580c	Preprotein translocase secA 1 subunit	-1.86289	0.0548299	1.26098
MAB_4216c	Thiazole biosynthesis protein ThiG	-1.88889	0.0689182	1.16167
MAB_2810c	Probable Fmu protein (SUN protein)	-1.88889	0.08411	1.07515
MAB_4098c	Probable peptide synthetase NRP	-1.91442	0.0557547	1.25372
MAB_1976	Conserved hypothetical protein (glycosyl transferase?)	-1.91442	0.0596889	1.22411
MAB_2117	Hypothetical short-chain dehydrogenase/reductase	-1.91442	0.0765083	1.11629
MAB_1708	DNA primase DnaG	-1.91442	0.101161	0.994986
MAB_0034c	Putative serine/threonine-protein kinase PknA	-1.91442	0.144948	0.838787
MAB_1593c	Probable formate dehydrogenase%2C A chain	-1.91442	0.144948	0.838787
MAB_3179c	Putative transcriptional regulator%2C LysR family	-1.91442	0.156139	0.806487
MAB_0853	Probable esterase/lipase LipP	-1.91442	0.16267	0.788692
MAB_0055c	Transcription regulator LysR family	-1.91442	0.170882	0.767305
MAB_3536	Putative acetyltransferase	-1.91442	0.172797	0.762464
MAB_1604	Probable folylpolyglutamate synthase FolC	-1.91442	0.186724	0.7288
MAB_0763c	Probable oxidoreductase	-1.93951	0.0599096	1.2225
MAB_1188c	Probable acyl-CoA dehydrogenase	-1.93951	0.0606606	1.21709
MAB_4694c	Glycosyltransferase	-1.93951	0.0708594	1.1496
MAB_1342	Probable fatty-acid-CoA ligase FadD	-1.97028	0.0495891	1.30461
MAB_2370	Probablel RNA pseudouridine synthase	-1.98842	0.067867	1.16834
MAB_1319	Probable 7%2C8-didemethyl-8-hydroxy-5-deazariboflavin synthase (FO synthase)	-1.98842	0.0798191	1.09789
MAB_1375	Probable sugar ABC transporter%2C ATP-binding protein SugC	-1.98842	0.131413	0.881362
MAB_1389c	Probable short-chain dehydrogenase/reductase	-1.98842	0.131413	0.881362
MAB_1955c	hypothetical protein	-1.98842	0.131413	0.881362
MAB_4297c	Deoxycytidine triphosphate deaminase Dcd	-1.98842	0.131413	0.881362
MAB_0642	Putative glyoxalase/bleomycin resistance protein	-1.98842	0.131413	0.881362
MAB_2406	Putative HTH-type transcriptional regulator	-1.98842	0.131413	0.881362
MAB_4780	(R)-hydratase	-1.98842	0.147329	0.831712
MAB_0713	Probable amidophosphoribosyltransferase PurF	-1.98842	0.151795	0.818741
MAB_0558c	Probable adenine glycosylase (MutY)	-1.98842	0.160316	0.795022
MAB_2084	Probable zinc-type alcohol dehydrogenase AdhD	-1.98842	0.164644	0.783455
MAB_4572c	hypothetical protein	-2.05881	0.0635945	1.19658
MAB_2721c	Ferrochelatase (Protoheme ferro-lyase)	-2.05881	0.0830935	1.08043
MAB_3930c	Ubiquinone/menaquinone biosynthesis methlytransferase UbiE	-2.05881	0.12049	0.919047
MAB_3765	Probable cutinase cut3 precursor	-2.05881	0.177153	0.75165
MAB_0979	Putative HTH-type transcriptional regulator MarR	-2.09276	0.061684	1.20983
MAB_3188c	Uridylate kinase PyrH	-2.1039	0.0491435	1.30853
MAB_3355	Putative secreted hydrolase	-2.12593	0.0580823	1.23596
MAB_3175c	23S rRNA (adenine(2503)-C(2))-methyltransferase RlmN	-2.12593	0.058674	1.23155
MAB_0148c	PPE family protein	-2.12593	0.0792309	1.10111
MAB_1004c	hypothetical protein	-2.12593	0.107652	0.967978
MAB_2116	Cysteinyl-tRNA synthetase (CysS)	-2.12593	0.107652	0.967978
MAB_4198	hypothetical protein	-2.12593	0.107652	0.967978
MAB_4595c	Putative Mce family protein	-2.12593	0.108836	0.963229
MAB_3026c	hypothetical protein	-2.12593	0.112736	0.947936
MAB_2311	Probable peptidase	-2.12593	0.1205	0.919015
MAB_4583c	Hypothetical protein	-2.12593	0.129521	0.88766
MAB_2559c	Probable peptidyl-prolyl cis-trans isomerase	-2.12593	0.129674	0.887148
MAB_3681	Probable penicillin-binding protein DacB1	-2.12593	0.134139	0.872446
MAB_1051c	Probable glucose-6-phosphate isomerase (PGI)	-2.12593	0.150593	0.822195
MAB_1008c	Putative MCE family protein	-2.14223	0.0711798	1.14764
MAB_4257c	Conserved hypothetical protein (glycoside hydrolase?)	-2.15835	0.0592844	1.22706
MAB_0689	Probable phosphoribosylaminoimidazole-succinocarboxamide synthase PurC	-2.15835	0.0629513	1.201
MAB_3592c	Putative medium-chain acyl-CoA ligase	-2.15835	0.104457	0.981063
MAB_1151	Hypothetical protein	-2.169	0.0536617	1.27034
MAB_1256c	hypothetical protein	-2.19006	0.0978042	1.00964
MAB_2741	hypothetical protein	-2.19006	0.0978042	1.00964
MAB_1641	Putative oxidoreductase	-2.19006	0.105009	0.978772
MAB_4112c	Putative glycosyltransferase GtfA	-2.19006	0.107351	0.969196
MAB_4115c	Putative membrane protein%2C MmpL	-2.19006	0.121994	0.91366
MAB_1325c	Probable NADPH dependent 2%2C4-dienoyl-CoA reductase FadH	-2.19006	0.154036	0.812376
MAB_2325	Putative short-chain dehydrogenase/reductase	-2.22108	0.0487038	1.31244
MAB_3664	hypothetical protein	-2.22108	0.053648	1.27045
MAB_4605c	Probable aldehyde dehydrogenase	-2.25146	0.049427	1.30604
MAB_3782c	Methionine aminopeptidase Map	-2.25146	0.0523125	1.28139
MAB_3996	hypothetical protein	-2.25146	0.0546325	1.26255
MAB_1984	Probable 1-acylglycerol-3-phosphate O-acyltransferase	-2.25146	0.0546706	1.26225
MAB_3530c	hypothetical protein	-2.25146	0.0885562	1.05278
MAB_0367c	hypothetical protein	-2.25146	0.0885562	1.05278
MAB_1302	hypothetical protein	-2.25146	0.0885562	1.05278
MAB_3249	Hypothetical protein	-2.25146	0.0885562	1.05278
MAB_0982c	Putative acyl-CoA hydrolase/thioesterase	-2.25146	0.0977351	1.00995
MAB_2834c	Conserved hypothetical protein (methyltransferase?)	-2.25146	0.0986222	1.00603
MAB_1936	hypothetical protein	-2.25146	0.125185	0.902447
MAB_4438	hypothetical protein	-2.25146	0.131823	0.880008
MAB_1203	LmbE-like protein	-2.25146	0.133334	0.87506
MAB_1039	Putative short-chain dehydrogenase/reductase	-2.28121	0.0540529	1.26718
MAB_2126	Putative L-lactate 2-monooxygenase	-2.31035	0.0489677	1.31009
MAB_4013c	Conserved hypothetical protein (phosphatase?)	-2.31035	0.0505222	1.29652
MAB_4693	Probable cytochrome P450	-2.31035	0.0510681	1.29185
MAB_2011	hypothetical protein	-2.31035	0.0912129	1.03994
MAB_0105c	Probable oxidoreductase	-2.31035	0.130001	0.886052
MAB_2942	hypothetical protein	-2.32946	0.0489152	1.31056
MAB_0482c	hypothetical protein	-2.33892	0.0582196	1.23493
MAB_3756c	Putative FtsK/SpoIIIE family protein	-2.34832	0.0521265	1.28294
MAB_0363c	Glutamine-fructose-6-phosphate transaminase	-2.36694	0.0973531	1.01165
MAB_1095	Conserved hypothetical protein (Phosphoadenosine phosphosulfate reductase?)	-2.36694	0.103063	0.986897
MAB_3665	Hypothetical protein	-2.42138	0.0861315	1.06484
MAB_1072c	Pobable propionyl-CoA carboxylase beta subunit AccD2	-2.42138	0.105366	0.977299
MAB_0088c	Putative oxidoreductase	-2.47385	0.0700215	1.15477
MAB_3062c	hypothetical protein	-2.47385	0.0724374	1.14004
MAB_3083c	hypothetical protein	-2.47385	0.0849398	1.07089
MAB_4806c	hypothetical protein	-2.47385	0.0883312	1.05389
MAB_2622c	ABC transporter ATP-binding protein	-2.52448	0.0487375	1.31214
MAB_3915	Probable glycerol-3-phosphate dehydrogenase 2	-2.52448	0.0557189	1.254
MAB_2115	3'(2')%2C5'-bisphosphate nucleotidase CysQ	-2.52448	0.0589249	1.2297
MAB_4934c	Poly(A) polymerase PcnA	-2.52448	0.0708646	1.14957
MAB_1345	Probable dihydropteroate synthase 2 FolP2	-2.52448	0.0729762	1.13682
MAB_4281c	hypothetical protein	-2.52448	0.0833582	1.07905
MAB_0185c	Probable arabinosyltransferase B	-2.52448	0.0962411	1.01664
MAB_3288c	Glycerol-3-phosphate dehydrogenase%2C NAD-dependent	-2.55727	0.0473132	1.32502
MAB_4113	Glucose-1-phosphate thymidylyltransferase	-2.57339	0.0542044	1.26597
MAB_4699c	hypothetical protein	-2.57339	0.0557387	1.25384
MAB_3946c	Putative short chain dehydrogenase/reductase	-2.57339	0.0629796	1.2008
MAB_1009c	Putative MCE family protein	-2.57339	0.0696188	1.15727
MAB_3295	Putative transcriptional regulator%2C IclR family	-2.57339	0.078925	1.10279
MAB_4695c	Putative glycosyltransferase/rhamnosyltransferase	-2.59723	0.0524586	1.28018
MAB_4942	N-acetylmuramoyl-L-alanine amidase CwlM	-2.62069	0.0616781	1.20987
MAB_0572	23S rRNA (guanosine(2251)-2'-O)-methyltransferase RlmB	-2.62069	0.0763744	1.11705
MAB_3286c	Probable D-alanine--D-alanine ligase DdlA	-2.62069	0.0813062	1.08988
MAB_0578c	Putative trehalose phosphatase	-2.62069	0.0935031	1.02917
MAB_2749c	Putative FeS assembly protein SufB	-2.64378	0.0480005	1.31875
MAB_3124	Probable enoyl-CoA hydratase	-2.6665	0.0485487	1.31382
MAB_4225c	Acetate kinase (AckA)	-2.6665	0.0543475	1.26482
MAB_2348	Possible long-chain acyl-CoA synthase	-2.73258	0.04878	1.31176
MAB_0751c	Phosphate transport system protein PhoU	-2.75396	0.0497474	1.30323
MAB_3945	1%2C4-dihydroxy-2-naphthoyl-CoA synthase	-2.75396	0.0543802	1.26456
MAB_4868c	Hypothetical protein	-2.75396	0.0716989	1.14449
MAB_0378	Probable lipid-transfer protein Ltp1/thiolase	-2.75396	0.080816	1.0925
MAB_3698	Putative ABC transporter%2C ATP-binding protein	-2.75396	0.0820321	1.08602
MAB_4335	Putative short-chain dehydrogenase/reductase	-2.79578	0.0495752	1.30474
MAB_1073c	Probable acyl-CoA dehydrogenase FadE	-2.79578	0.0529905	1.2758
MAB_1255c	Probable exodeoxyribonuclease VII large subunit XseA	-2.79578	0.0540211	1.26744
MAB_3506c	Putative short-chain dehydrogenase/reductase	-2.79578	0.0600449	1.22152
MAB_2336	N-acetyl-gamma-glutamyl-phosphate reductase ArgC	-2.79578	0.0679269	1.16796
MAB_1480	Probable cysteine synthase	-2.83642	0.0508026	1.29411
MAB_4340c	Probable fatty-acid-CoA synthetase FadD	-2.91442	0.0521482	1.28276
MAB_0090c	Probable oxidoreductase EphD	-2.91442	0.0526043	1.27898
MAB_3084c	4-hydroxy-tetrahydrodipicolinate synthase	-2.91442	0.0549601	1.25995
MAB_0255	Putative acyl-CoA dehydrogenase	-2.91442	0.055101	1.25884
MAB_4336	Probable acyl-CoA dehydrogenase FadE	-2.9519	0.0625093	1.20406
MAB_0409	Putative transcriptional regulator WhiB	-2.96418	0.0439538	1.357
MAB_3270c	Probable lipase/esterase LipN	-2.97028	0.0454451	1.34251
MAB_2696c	DNA polymerase III alpha subunit	-2.98842	0.0480338	1.31845
MAB_3636c	Probable acyl-CoA dehydrogenase	-2.98842	0.0493817	1.30643
MAB_0998	Transcriptional regulator%2C LysR family	-2.98842	0.0520225	1.28381
MAB_4876c	hypothetical protein	-3.02405	0.0484186	1.31499
MAB_3510c	Putative dienelactone hydrolase	-3.02405	0.0488135	1.31146
MAB_3165c	hypothetical protein	-3.02405	0.04917	1.3083
MAB_3604c	hypothetical protein	-3.02405	0.0491894	1.30813
MAB_2975c	AFG1-like ATPase	-3.02405	0.0496532	1.30405
MAB_0418	Probable endonuclease III protein	-3.05881	0.0485068	1.3142
MAB_0315	hypothetical protein	-3.05881	0.0491725	1.30828
MAB_2201	Probable cobalamin biosynthesis protein CobN	-3.05881	0.0497906	1.30285
MAB_4603c	Probable oxidoreductase	-3.28121	0.0482877	1.31616
MAB_1623	Probable phosphoglycerate mutase	-3.31035	0.0455778	1.34125
MAB_0858	Hypothetical luciferase-like monooxygenase	-3.57339	0.0450356	1.34644
MAB_2367	hypothetical protein	-3.62069	0.0453766	1.34317
MAB_0407c	Conserved hypothetical protein (metallophospho esterase?)	-3.9519	0.0409552	1.38769
MAB_1646c	Probable monooxygenase%2C FAD-binding	-4.65518	0.0337049	1.47231
MAB_2340	Ornithine carbamoyltransferase ArgF	-4.65518	0.0337049	1.47231
MAB_0514	Probable oxidoreductase EphD	-4.65518	0.0337049	1.47231
MAB_1625	hypothetical protein	-4.65518	0.0337049	1.47231
MAB_3161c	hypothetical protein	-4.65518	0.0337049	1.47231
MAB_2012	hypothetical protein	-4.65518	0.0337049	1.47231
MAB_4284c	Hypothetical protein	-4.65518	0.0359444	1.44437
MAB_1549c	Putative RNA binding protein%2C contains S1 domain	-4.65518	0.0366881	1.43547
MAB_1366c	Putative Mrp homolog protein	-4.65518	0.0369475	1.43242
MAB_1484	Probable ribonuclease PH	-4.65518	0.0380758	1.41935
MAB_4327	hypothetical protein	-4.65518	0.0396025	1.40228
MAB_0484	Putative hydrolase/esterase/lipase	-4.65518	0.0415444	1.38149
MAB_4951c	16S rRNA methyltransferase G	-4.65518	0.0420244	1.3765
MAB_1157	Probable transcription-repair coupling factor (TrcF)	-4.65518	0.0425619	1.37098
MAB_2826c	Orotidine 5'-phosphate decarboxylase PyrF	-4.65518	0.0425619	1.37098
MAB_0562c	hypothetical protein	-4.65518	0.042682	1.36976
MAB_0579c	Putative transcriptional regulator%2C TetR family	-4.65518	0.042807	1.36849
MAB_0501c	Probable peptidase S15	-4.65518	0.0431258	1.36526
MAB_1895c	hypothetical protein	-4.65518	0.0432047	1.36447
MAB_2843c	Chorismate synthase (AroC)	-4.65518	0.0433074	1.36344
MAB_4544c	hypothetical protein	-4.65518	0.0437722	1.3588
MAB_3365	hypothetical protein	-4.65518	0.0438416	1.35811
MAB_0845	Probable fatty-acid-CoA racemase Far	-4.65518	0.0439245	1.35729
MAB_0243	Hypothetical protein	-4.65518	0.0439767	1.35678
MAB_1840c	Putative beta-glucanase	-4.65518	0.0446807	1.34988
MAB_2992c	hypothetical protein	-4.65518	0.0449628	1.34715
MAB_2711c	Probable methylmalonyl-CoA mutase large subunit MutB	-4.65518	0.0450565	1.34624
MAB_4114	hypothetical protein	-4.65518	0.0452301	1.34457
MAB_0462c	hypothetical protein	-4.65518	0.0453834	1.3431
MAB_2876c	Probable GTP pyrophosphokinase	-4.65518	0.0456516	1.34054
MAB_1005C	Putative MCE family protein	-4.65518	0.0457441	1.33966
MAB_1199	Probable threonine dehydratase	-4.65518	0.0459765	1.33746
MAB_2159	Conserved hypothetical protein (RNA methyltransferase?)	-4.65518	0.0460303	1.33696
MAB_2337	Probable arginine biosynthesis bifunctional protein ArgJ	-4.65518	0.0460303	1.33696
MAB_3081	Short-chain dehydrogenase/reductase	-4.65518	0.0460303	1.33696
MAB_0860c	Probable DNA helicase	-4.65518	0.0461769	1.33558
MAB_1474c	Probable nicotinate phosphoribosyltransferase	-4.65518	0.046371	1.33375
MAB_1070c	Probable acyl-CoA dehydrogenase	-4.65518	0.0463935	1.33354
MAB_3513c	Putative NADH pyrophosphatase/NUDIX hydrolase	-4.65518	0.0465265	1.3323
MAB_3423	Probable cytochrome P450	-4.65518	0.0466202	1.33143
MAB_2422c	Hypothetical protein	-4.65518	0.0466202	1.33143
MAB_2965c	hypothetical protein	-4.65518	0.0466202	1.33143
MAB_3501	hypothetical protein	-4.65518	0.0466202	1.33143
MAB_4505c	hypothetical protein	-4.65518	0.0466202	1.33143
MAB_4574c	Probable transcriptional regulator%2C TetR family	-4.65518	0.0468383	1.3294
MAB_1141c	3-oxoacyl-ACP synthase III	-4.65518	0.0469613	1.32826
MAB_3990c	Probable delta-aminolevulinic acid dehydratase HemB (porphobilinogen synthase)	-4.65518	0.0469788	1.3281
MAB_1010C	Putative MCE family protein	-4.65518	0.047116	1.32683
MAB_0207c	Probable quinone oxidoreductase	-4.65518	0.0471558	1.32646
MAB_2303	Putative membrane protein%2C MmpL	-4.65518	0.0471558	1.32646
MAB_2783c	hypothetical protein	-4.65518	0.0471558	1.32646
MAB_2795c	Probable 6%2C7-dimethyl-8-ribityllumazine synthase (riboflavin synthase beta chain)	-4.65518	0.0471558	1.32646
MAB_1167	hypothetical protein	-4.65518	0.0473132	1.32502
MAB_1851	Probable acyl-CoA dehydrogenase FadE	-4.65518	0.0474238	1.324
MAB_0821	Probable 4-aminobutyrate aminotransferase (GabT)	-4.65518	0.0475449	1.3229
MAB_1482	Probable glutamate racemase MurI	-4.65518	0.0475956	1.32243
MAB_1096	Conserved hypothetical protein (ATPase?)	-4.65518	0.0476275	1.32214
MAB_1527	Probable monooxygenase	-4.65518	0.0476401	1.32203
MAB_2186	hypothetical protein	-4.65518	0.0476401	1.32203
MAB_3507	Putative ABC transporter%2C ATP-binding protein	-4.65518	0.0476873	1.3216
MAB_2154c	hypothetical protein	-4.65518	0.0476893	1.32158
MAB_4245c	Phosphoribosylglycinamide formyltransferase 2	-4.65518	0.0478162	1.32043
MAB_2294c	Probable monooxygenase	-4.65518	0.0478716	1.31992
MAB_1618	Probable gamma-glutamyl phosphate reductase	-4.65518	0.0479713	1.31902
MAB_1457	Probable UDP-N-acetylglucosamine 1-carboxyvinyltransferase MurA	-4.65518	0.0479882	1.31887
MAB_3352c	Putative methionine synthase%2C vitamin-B12 independent	-4.65518	0.0480762	1.31807
MAB_4004c	Conserved hypothetical protein (excisionase?)	-4.65518	0.0480762	1.31807
MAB_p21c	Conserved hypothetical protein (plasmid)	-4.65518	0.0480762	1.31807
MAB_1719	hypothetical protein	-4.65518	0.048145	1.31745
MAB_1036	Putative TetR-family transcriptional regulator	-4.65518	0.0482659	1.31636
MAB_2781c	hypothetical protein	-4.65518	0.0483248	1.31583
MAB_3993c	Glutamyl-tRNA reductase (HemA)	-4.65518	0.0483661	1.31546
MAB_0089c	hypothetical protein	-4.65518	0.0484056	1.3151
MAB_1710c	Conserved hypothetical protein (OsmC-like protein)	-4.65518	0.0484674	1.31455
MAB_2339	Acetylornithine aminotransferase ArgD	-4.65518	0.0484674	1.31455
MAB_2894c	Probable phosphatidylinositol alpha-mannosyltransferase	-4.65518	0.0484674	1.31455
MAB_3072	Putative acetyltransferase	-4.65518	0.0484674	1.31455
MAB_3109c	Probable bifunctional FAD synthetase/riboflavin biosynthesis protein RibF	-4.65518	0.0484674	1.31455
MAB_4822	Conserved hypothetical protein (phage protein?)	-4.65518	0.0484674	1.31455
MAB_0429	Putative oligopeptide ABC transporter%2C ATP-binding protein	-4.65518	0.0484741	1.31449
MAB_4003c	Putative UDP-glucose 4-epimerase GalE1	-4.65518	0.0484946	1.31431
MAB_1280c	Hypothetical protein	-4.65518	0.0485629	1.31369
MAB_3699c	hypothetical protein	-4.65518	0.048565	1.31368
MAB_4045c	Probable ATP-binding protein ABC transporter	-4.65518	0.0485704	1.31363
MAB_0323C	Putative cobyric acid synthase CobQ2	-4.65518	0.0487216	1.31228
MAB_0408c	Probable bifunctional membrane-associated penicillin-binding protein PonA2/glycosyl transferase	-4.65518	0.0487435	1.31208
MAB_1485	HAM1 protein homolog (NTPase)	-4.65518	0.0487616	1.31192
MAB_0564c	Probable DNA repair protein RadA	-4.65518	0.0487691	1.31186
MAB_0883c	hypothetical protein	-4.65518	0.048817	1.31143
MAB_0929	hypothetical protein	-4.65518	0.048817	1.31143
MAB_1524c	hypothetical protein	-4.65518	0.048817	1.31143
MAB_3685	hypothetical protein	-4.65518	0.048817	1.31143
MAB_1119	hypothetical protein	-4.65518	0.048817	1.31143
MAB_1101	hypothetical protein	-4.65518	0.0488207	1.3114
MAB_2395	Probable acyl-CoA dehydrogenase FadE	-4.65518	0.0488343	1.31127
MAB_1232C	Probable cholesterol oxidase ChoD	-4.65518	0.0489028	1.31067
MAB_3540c	Probable two component sensor kinase	-4.65518	0.0489054	1.31064
MAB_3074c	Probable cell division protein FtsK	-4.65518	0.0489539	1.31021
MAB_3662c	Uracil phosphoribosyltransferase	-4.65518	0.0489888	1.3099
MAB_3291	Possible hydrolase MutT/NUDIX	-4.65518	0.0490168	1.30965
MAB_3602c	hypothetical protein	-4.65518	0.0490875	1.30903
MAB_4738c	Putative amidohydrolase	-4.65518	0.0491202	1.30874
MAB_1088	Possible ribosomal-protein-alanine acetyltransferase RimJ	-4.65518	0.0491282	1.30867
MAB_1460	hypothetical protein	-4.65518	0.0491282	1.30867
MAB_2205	hypothetical protein	-4.65518	0.0491282	1.30867
MAB_2990c	Probable 1-deoxy-d-xylulose-5-phosphate synthase (DXS)	-4.65518	0.0491282	1.30867
MAB_3470c	Probable acetolactate synthase large subunit IlvB	-4.65518	0.0491282	1.30867
MAB_4913c	Putative short chain dehydrogenase/reductase	-4.65518	0.0491282	1.30867
MAB_p20c	Cobyrinic acid a,c-diamine synthase or chromosome partitioning	-4.65518	0.0491282	1.30867
MAB_2359	protein ParA	-4.65518	0.0491415	1.30855
MAB_4337	Putative hydrolase%2C alpha/beta fold	-4.65518	0.0491761	1.30825
MAB_1989c	Hypothetical protein	-4.65518	0.049274	1.30738
MAB_4591	Putative phosphotyrosine protein phosphatase	-4.65518	0.0492821	1.30731
MAB_3356c	Probable tRNA (5-methylaminomethyl-2-thiouridylate)-methyltransferase	-4.65518	0.0492853	1.30728
MAB_1087	Probable molybdopterin biosynthesis protein MoeA1	-4.65518	0.0493043	1.30712
MAB_1123	hypothetical protein	-4.65518	0.0493412	1.30679
MAB_3734c	Probable O-sialoglycoprotein endopeptidase	-4.65518	0.0493631	1.3066
MAB_1668	PhoH-like protein	-4.65518	0.0493726	1.30651
MAB_0963C	Putative polyketide synthase protein	-4.65518	0.0494044	1.30623
MAB_1133C	Putative serine/threonine protein kinase	-4.65518	0.0494044	1.30623
MAB_1633	Putative DNA polymerase III delta subunit	-4.65518	0.0494044	1.30623
MAB_1871	hypothetical protein	-4.65518	0.0494044	1.30623
MAB_1981	hypothetical protein	-4.65518	0.0494044	1.30623
MAB_2418	Putative phenylacetic acid degradation-related protein	-4.65518	0.0494044	1.30623
MAB_2964	hypothetical protein	-4.65518	0.0494044	1.30623
MAB_3170c	Probable protease/peptidase	-4.65518	0.0494044	1.30623
MAB_3891c	Probable transcriptional regulator%2C LuxR family	-4.65518	0.0494044	1.30623
MAB_4002c	Putative acyltransferase	-4.65518	0.0494044	1.30623
MAB_4747	hypothetical protein	-4.65518	0.0494044	1.30623
MAB_p05c	MerR	-4.65518	0.0494044	1.30623
MAB_0222c	Putative DNA-binding protein	-4.65518	0.0494796	1.30557
MAB_1403	Probable cold-shock DEAD box protein A homolog (ATP-dependent RNA helicase DEAD homolog)	-4.65518	0.0494921	1.30546
MAB_1903	hypothetical protein	-4.65518	0.0495309	1.30512
MAB_0510C	Probable non-ribosomal peptide synthase	-4.65518	0.0495332	1.3051
MAB_1821	hypothetical protein	-4.65518	0.0495332	1.3051
MAB_1905	Putative phosphoglycerate mutase	-4.65518	0.0495841	1.30466
MAB_0852	Possible conserved polyketide synthase associated protein PapA2	-4.65518	0.0496127	1.30441
MAB_3271	Conserved hypothetical protein (luciferase-like)	-4.65518	0.0496127	1.30441
MAB_0507	hypothetical protein	-4.65518	0.0496462	1.30411
MAB_1078	Putative serine protease	-4.65518	0.0496485	1.30409
MAB_0314c	Possible transcriptional regulator%2C TetR family	-4.65518	0.0496485	1.30409
MAB_1048c	Probable class II aldolase	-4.65518	0.0496485	1.30409
MAB_1305	Probable short-chain dehydrogenase/reductase	-4.65518	0.0496485	1.30409
MAB_1942c	Probable lipoic acid synthetase LipA	-4.65518	0.0496485	1.30409
MAB_1998	16S rRNA (cytosine(1402)-N(4))-methyltransferase	-4.65518	0.0496485	1.30409
MAB_2083	hypothetical protein	-4.65518	0.0496485	1.30409
MAB_2085	Probable acyl CoA dehydrogenase	-4.65518	0.0496485	1.30409
MAB_2135	NADH-quinone oxidoreductase%2C B subunit NuoB	-4.65518	0.0496485	1.30409
MAB_2472c	Putative transcriptional regulator%2C MarR family	-4.65518	0.0496485	1.30409
MAB_2474	hypothetical protein	-4.65518	0.0496485	1.30409
MAB_2854c	hypothetical protein	-4.65518	0.0496485	1.30409
MAB_3123	Putative acyl-CoA dehydrogenase	-4.65518	0.0496485	1.30409
MAB_2731	Putative transcriptional regulator%2C TetR family	-4.65518	0.0496498	1.30408
MAB_3933c	Probable bifunctional menaquinone biosynthesis protein MenD	-4.65518	0.0496498	1.30408
MAB_1619	hypothetical protein	-4.65518	0.0496509	1.30407
MAB_1469	Probable glycogen phosphorylase GlgP	-4.65518	0.0496523	1.30406
MAB_4322	Aldehyde dehydrogenase family protein	-4.65518	0.0498855	1.30203
MAB_3514c	Possible transmembrane cation transporter	-4.65518	0.0500871	1.30027
MAB_1687	hypothetical protein	-4.65518	0.0503198	1.29826
MAB_2233c	hypothetical protein	-4.65518	0.050981	1.29259
MAB_0690	Probable protease II PrtB	-4.65518	0.0511564	1.2911
MAB_0132	Probable prephenate dehydratase PheA	-4.65518	0.0513874	1.28914
MAB_0680c	hypothetical protein	-4.65518	0.0513874	1.28914
MAB_0749	Probable phosphate import ABC transporter ATP-binding protein PstB	-4.65518	0.0513874	1.28914
MAB_1239	Probable PhoH-like protein PhoH2 (phosphate starvation-inducible protein PsiH)	-4.65518	0.0513874	1.28914
MAB_1483	hypothetical protein	-4.65518	0.0513874	1.28914
MAB_2513c	Anti-sigma factor RsbW	-4.65518	0.0513874	1.28914
MAB_2725c	hypothetical protein	-4.65518	0.0513874	1.28914
MAB_2734c	Hypothetical protein	-4.65518	0.0513874	1.28914
MAB_2755c	hypothetical protein	-4.65518	0.0513874	1.28914
MAB_3014	Putative FAD-dependent pyridine nucleotide-disulphide oxidoreductase%2C similar to mercuric reductases protein	-4.65518	0.0513874	1.28914
MAB_3524c	hypothetical protein	-4.65518	0.0513874	1.28914
MAB_3832c	Conserved hypothetical protein (creatininase?)	-4.65518	0.0513874	1.28914
MAB_4172c	Possible siderophore-binding protein	-4.65518	0.0513874	1.28914
MAB_4487c	hypothetical protein	-4.65518	0.0513874	1.28914
MAB_4613	Similarity with UbiE/COQ5 methyltransferase	-4.65518	0.0513874	1.28914
MAB_4911c	Probable acyl-CoA dehydrogenase FadE	-4.65518	0.0513874	1.28914
MAB_0561	hypothetical protein	-4.65518	0.0513902	1.28912
MAB_2855c	hypothetical protein	-4.65518	0.0516283	1.28711
MAB_0421	Possible membrane-associated serine protease	-4.65518	0.052378	1.28085
MAB_2185	hypothetical protein	-4.65518	0.0524693	1.28009
MAB_3941c	hypothetical protein	-4.65518	0.0527799	1.27753
MAB_1102	Hypothetical protein	-4.65518	0.0529345	1.27626
MAB_0133	Probable phosphoglycerate mutase	-4.65518	0.0530057	1.27568
MAB_1253C	Conserved hypothetical protein (alanine racemase?)	-4.65518	0.0532317	1.27383
MAB_2875	Beta-lactamase precursor (Penicillinase)	-4.65518	0.0532317	1.27383
MAB_0389c	Putative regulatory protein	-4.65518	0.0532317	1.27383
MAB_1068c	hypothetical protein	-4.65518	0.0532317	1.27383
MAB_1161c	Conserved hypothetical protein (Tat-translocated enzyme Dyp-type peroxidase precursor?)	-4.65518	0.0532317	1.27383
MAB_1172C	hypothetical protein	-4.65518	0.0532317	1.27383
MAB_2004	UDP-N-acetylmuramoylalanine--D-glutamate ligase MurD	-4.65518	0.0532317	1.27383
MAB_2046	Possible transcriptional regulator%2C TetR family	-4.65518	0.0532317	1.27383
MAB_2199c	Probable precorrin-8X methylmutase CobH	-4.65518	0.0532317	1.27383
MAB_2664c	Imidazole glycerol phosphate synthase%2C cyclase subunit HisF	-4.65518	0.0532317	1.27383
MAB_3122	Putative acyl-CoA dehydrogenase	-4.65518	0.0532317	1.27383
MAB_3129c	Conserved hypothetical protein (putative phosphoesterase)	-4.65518	0.0532317	1.27383
MAB_3272c	Probable cutinase Cut1	-4.65518	0.0532317	1.27383
MAB_3714c	Putative two-component system response regulator%2C LuxR family	-4.65518	0.0532317	1.27383
MAB_3759c	hypothetical protein	-4.65518	0.0532317	1.27383
MAB_3768c	tRNA pseudouridine synthase A	-4.65518	0.0537979	1.26924
MAB_0382	Glycerol kinase (GlpK)	-4.65518	0.0540068	1.26755
MAB_3956c	Probable 5'-methylthioadenosine phosphorylase	-4.65518	0.0540248	1.26741
MAB_3057	hypothetical protein	-4.65518	0.0541564	1.26635
MAB_4536	Probable zinc metalloprotease	-4.65518	0.0545706	1.26304
MAB_1349	Probable DNA-3-methyladenine glycosylase I TagA	-4.65518	0.0546924	1.26207
MAB_3279c	Putative phosphatase/kinase	-4.65518	0.054725	1.26181
MAB_0848c	Hypothetical protein	-4.65518	0.0549459	1.26006
MAB_1674c	Putative amidase AmiA2	-4.65518	0.0549459	1.26006
MAB_1773c	Hypothetical protein	-4.65518	0.0549459	1.26006
MAB_1912c	hypothetical protein	-4.65518	0.0549459	1.26006
MAB_2209c	hypothetical protein	-4.65518	0.0549459	1.26006
MAB_2354	Tyrosyl-tRNA synthetase (TyrS)	-4.65518	0.0549459	1.26006
MAB_2901c	Conserved hypothetical protein (thioesterase?)	-4.65518	0.0549459	1.26006
MAB_4338c	hypothetical protein	-4.65518	0.0549459	1.26006
MAB_4906	Putative transcriptional regulator%2C PadR family	-4.65518	0.0549459	1.26006
MAB_0275	Queuine tRNA-ribosyltransferase (TGT)	-4.65518	0.0549459	1.26006
MAB_0752c	Putative transcriptional regulator	-4.65518	0.0549459	1.26006
MAB_1313	Probable transcriptional regulator%2C AraC family	-4.65518	0.0549459	1.26006
MAB_2363	hypothetical protein	-4.65518	0.0549459	1.26006
MAB_3596c	Putative transcriptional regulator%2C TetR family	-4.65518	0.0549459	1.26006
MAB_3626c	Possible biotin--acetyl-CoA-carboxylase ligase (BirA bifunctional protein)	-4.65518	0.0549459	1.26006
MAB_3748	Putative luciferase-like oxidoreductase	-4.65518	0.0549459	1.26006
MAB_4777c	Possible cellulase CelA (endoglucanase)	-4.65518	0.0549459	1.26006
MAB_3382c	Probable enoyl-CoA hydratase/isomerase	-4.65518	0.0550376	1.25934
MAB_3504	Putative ABC transporter%2C ATP-binding protein	-4.65518	0.0550741	1.25905
MAB_2069	hypothetical protein	-4.65518	0.0550959	1.25888
MAB_1219	Probable short-chain dehydrogenase/reductase	-4.65518	0.0554621	1.256
MAB_1553c	Hypothetical protein	-4.65518	0.0558012	1.25336
MAB_1431	Conserved hypothetical protein (Putative monooxygenase)	-4.65518	0.0587646	1.23088
MAB_0491	Probable DNA polymerase III%2C delta' subunit	-4.65518	0.0589274	1.22968
MAB_1492	hypothetical protein	-4.65518	0.0590159	1.22903
MAB_1575	Probable formamidopyrimidine-DNA glycolase	-4.65518	0.0619733	1.2078
MAB_3947	Possible oxidoreductase	-4.65518	0.0758802	1.11987
MAB_1889	Probable L-carnitine dehydratase	-4.65518	0.0895744	1.04782
MAB_4099c	Probable non-ribosomal peptide synthetase	-4.65518	0.0390245	1.40866

## Sheet: 14h
Locus Tag	Description	Log2 Ratio	q.values.strimmer	log q-value
MAB_5000c	50S ribosomal protein L36	5.05661	0.00665084	2.17712
MAB_3815c	50S ribosomal protein L22	3.85831	0.00731715	2.13566
MAB_0111c	hypothetical protein	3.79803	0.0106486	1.97271
MAB_2323	50S ribosomal protein L20	3.60664	0.00707778	2.1501
MAB_3796c	50S ribosomal protein L18	3.56357	0.00936667	2.02841
MAB_3771c	30S ribosomal protein S4	3.44809	0.00665084	2.17712
MAB_3877c	50S ribosomal protein L10	3.21961	0.00795452	2.09939
MAB_1610	50s ribosomal protein L21	3.06107	0.00950197	2.02219
MAB_3850c	30S ribosomal protein S7	3.01423	0.00665084	2.17712
MAB_1350	hypothetical protein	2.9006	0.0250861	1.60057
MAB_3773c	30S ribosomal protein S13	2.84736	0.0264673	1.57729
MAB_3108c	30s ribosomal protein S15	2.8266	0.0395096	1.4033
MAB_3224c	50S ribosomal protein L19	2.78596	0.0372984	1.42831
MAB_3814c	30S ribosomal protein S3	2.77215	0.00806632	2.09332
MAB_3774c	Translation initiation factor IF-1	2.75621	0.050051	1.30059
MAB_1075	50S ribosomal protein L32	2.75621	0.0700579	1.15454
MAB_3813c	50S ribosomal protein L16	2.68315	0.0145042	1.83851
MAB_3812c	50S ribosomal protein L29	2.67905	0.0561662	1.25052
MAB_3793c	50S ribosomal protein L15	2.54565	0.0330217	1.4812
MAB_3816c	30S ribosomal protein S19	2.49318	0.0959839	1.0178
MAB_2824c	Putative integration host factor (MihF)	2.44517	0.0230475	1.63738
MAB_3892c	50S ribosomal protein L1	2.39364	0.0156943	1.80426
MAB_3820c	50S ribosomal protein L3	2.36085	0.00820775	2.08578
MAB_1611	50S ribosomal protein L27	2.31564	0.0703802	1.15255
MAB_3195c	Elongation factor Ts (EF-Ts)	2.26491	0.0143501	1.84315
MAB_3899c	50S ribosomal protein L33	2.21307	0.0905958	1.04289
MAB_3798c	30S ribosomal protein S8	2.17125	0.0768594	1.1143
MAB_3795c	30S ribosomal protein S5	2.1373	0.0318143	1.49738
MAB_3732c	10 kDa chaperonin (GroES)	2.09408	0.0343181	1.46448
MAB_3797c	50S ribosomal protein L6	2.06107	0.0864091	1.06344
MAB_3817c	50S ribosomal protein L2	1.98743	0.0267362	1.5729
MAB_4095c	Isocitrate lyase (AceA)	1.96738	0.0441184	1.35538
MAB_1125c	Hypothetical acetyltransferase%2C GNAT family	1.90822	0.102755	0.988196
MAB_3811c	30S ribosomal protein S17	1.89114	0.0998432	1.00068
MAB_0382	Glycerol kinase (GlpK)	1.86313	0.10585	0.975311
MAB_1878c	acyl carrier protein	1.84932	0.0339734	1.46886
MAB_4898c	Single-stranded DNA-binding protein	1.8411	0.0956151	1.01947
MAB_3770c	DNA-directed RNA polymerase alpha chain RpoA	1.8248	0.0838729	1.07638
MAB_3196c	30s ribosomal protein S2	1.74979	0.0718038	1.14385
MAB_3772c	30S ribosomal protein S11	1.71557	0.0915345	1.03842
MAB_3805c	50S ribosomal protein L5	1.70559	0.0939469	1.02712
MAB_2296	30S ribosomal protein S1	1.64232	0.0985192	1.00648
MAB_4273c	Chaperone protein DnaK (Hsp 70)	1.64028	0.103231	0.986188
MAB_0877c	hypothetical protein	1.56357	0.103178	0.986414
MAB_2639c	Probable pyruvate kinase PykA	1.51917	0.0965253	1.01536
MAB_3893c	50S ribosomal protein L11	1.51917	0.0997106	1.00126
MAB_0343	Aspartate kinase	1.51917	0.102623	0.988757
MAB_1451	ATP synthase alpha chain AtpA	1.51229	0.0741647	1.1298
MAB_3848c	Elongation factor Tu (EF-Tu)	1.48218	0.0968771	1.01378
MAB_0650	60 kDa chaperonin 2 (Protein Cpn60 2) (GroEL)	1.48142	0.105751	0.975717
MAB_1968c	Probable ubiquinol-cytochrome c reductase cytochrome c subunit	1.47611	0.114037	0.942955
MAB_3467c	18 kDa antigen (HSP 16.7)	1.46403	0.0966267	1.0149
MAB_3488	Hypothetical protein	1.45504	0.106862	0.971179
MAB_2779c	Glyceraldehyde-3-phosphate dehydrogenase%2C type I	1.39364	0.104821	0.979551
MAB_3821c	30S ribosomal protein S10	1.39364	0.105123	0.978303
MAB_1298c	hypothetical protein	1.39364	0.106791	0.971466
MAB_1945c	2-oxoglutarate dehydrogenase%2C E2 component%2C dihydrolipoamide succinyltransferase	1.3698	0.0976204	1.01046
MAB_3292c	DNA-binding protein HU homolog (Histone-like)	1.35057	0.101504	0.993518
MAB_3362c	Electron transfer flavoprotein alpha-subunit FixB	1.34634	0.106084	0.974351
MAB_1452	ATP synthase gamma subunit AtpG	1.31564	0.0971868	1.01239
MAB_0533	Cell division protein FtsH homolog	1.31564	0.167118	0.776977
MAB_4249c	Adenylosuccinate synthetase (PurA)	1.30053	0.104603	0.980455
MAB_1606	Probable nucleoside diphosphate kinase (NDK)	1.27817	0.143932	0.841843
MAB_3229c	30s ribosomal protein S16	1.25614	0.106265	0.973609
MAB_3876c	50S ribosomal protein L7/L12	1.24164	0.106359	0.973226
MAB_3269c	hypothetical protein	1.24164	0.116271	0.934528
MAB_0191c	Putative short chain dehydrogenase/reductase	1.24164	0.126554	0.897724
MAB_3804c	30S ribosomal protein S14P/S29E	1.24164	0.150156	0.823456
MAB_3871c	Possible ribonucleotide ABC transporter%2C ATP-binding	1.21307	0.106561	0.972401
MAB_3752c	50S ribosomal protein L13	1.17125	0.183689	0.735917
MAB_2304c	hypothetical protein	1.09108	0.106559	0.972411
MAB_3849c	Elongation factor G (EF-G)	1.07171	0.103305	0.985881
MAB_3674	Probable succinate dehydrogenase%2C hydrophobic membrane anchor protein SdhD	1.07171	0.169125	0.771792
MAB_0363c	Glutamine-fructose-6-phosphate transaminase	1.07171	0.19287	0.714735
MAB_4897c	30S ribosomal protein S18	1.02865	0.125436	0.901577
MAB_3731c	60 kDa chaperonin 1 (GroEL protein 1)	1.01513	0.106544	0.972472
MAB_3363c	Electron transfer flavoprotein beta-subunit FixA	1.0046	0.132387	0.878154
MAB_3675	Probable succinate dehydrogenase%2C flavoprotein subunit SdhA	0.978605	0.112157	0.950174
MAB_3280	50S ribosomal protein L28	0.978605	0.112052	0.950578
MAB_1529c	hypothetical protein	0.978605	0.181751	0.740522
MAB_0416c	Putative Crp/Fnr-family transriptional regulator	0.939077	0.136638	0.864427
MAB_1933c	Probable glutamine synthetase%2C type I (GlnA1)	0.919712	0.15245	0.816871
MAB_1957	hypothetical protein	0.919712	0.167249	0.776636
MAB_3851c	30S ribosomal protein S12	0.891143	0.230164	0.637963
MAB_0177	Antigen 85-A/B/C precursor	0.883448	0.108196	0.965789
MAB_4940	Thioredoxin reductase (TrxB)	0.874269	0.142576	0.845953
MAB_3806c	50S ribosomal protein L24	0.863128	0.167553	0.775847
MAB_4907	Myo-inositol-1-phosphate synthase	0.85759	0.128212	0.89207
MAB_1537c	Putative short chain dehydrogenase/reductase	0.80868	0.15703	0.804018
MAB_3676	Probable succinate dehydrogenase (iron-sulphur protein) SdhB	0.80868	0.179974	0.74479
MAB_2208c	hypothetical protein	0.80868	0.183304	0.736828
MAB_3002c	hypothetical protein	0.80868	0.214837	0.667891
MAB_3751c	30S ribosomal protein S9	0.730678	0.172228	0.763896
MAB_2190	hypothetical protein	0.730678	0.219639	0.658291
MAB_1453	ATP synthase beta subunit AtpD	0.705587	0.168877	0.772429
MAB_1614	Hypothetical protein	0.656677	0.231684	0.635103
MAB_1079	Putative molybdopterin biosynthesis protein	0.656677	0.251683	0.599147
MAB_2017	Hypothetical immunogenic protein antigen 84	0.640736	0.210164	0.677441
MAB_3868c	DNA-directed RNA polymerase beta' chain	0.606372	0.146462	0.834274
MAB_3783c	Adenylate kinase	0.586288	0.20517	0.687887
MAB_2892c	Pyridoxal biosynthesis lyase PdxS	0.586288	0.210337	0.677084
MAB_0546	Probable ATP-dependent Clp protease ATP-binding subunit	0.574883	0.21739	0.66276
MAB_1560	Probable ABC transporter (macrolide-transport) ATP-binding protein	0.557142	0.191867	0.717
MAB_3754c	Hypothetical protein	0.543219	0.257674	0.588929
MAB_1165	Probable enolase (Eno)	0.519174	0.232109	0.634309
MAB_4408c	Putative alkylhydroperoxidase C	0.519174	0.233562	0.631597
MAB_0544	lysyl-trna synthetase (LysS)	0.519174	0.25475	0.593886
MAB_4272c	Protein GrpE (HSP-70 cofactor)	0.519174	0.285601	0.54424
MAB_2730	Probable aconitate hydratase ACN	0.511	0.196267	0.707153
MAB_1056	Succinyl-CoA synthetase%2C beta chain	0.500558	0.221826	0.653988
MAB_1057	Succinyl-CoA synthetase%2C alpha chain	0.493179	0.217354	0.662833
MAB_4088c	Possible mycolic acid synthase UmaA1	0.480355	0.204664	0.688959
MAB_3323c	Acetolactate synthase%2C large subunit (IlvB)	0.476105	0.249891	0.602249
MAB_3475c	Putative cell division ATP-binding protein FtsE	0.476105	0.252003	0.598595
MAB_0115c	Similar to Mtb EspR: ESX-1 transcri[tional regulator protein	0.467643	0.266124	0.574917
MAB_3869c	DNA-directed RNA polymerase beta chain	0.455043	0.205522	0.687141
MAB_3807c	50S ribosomal protein L14	0.434285	0.251472	0.599511
MAB_3643	Probable bifunctional protein acetyl-/propionyl-CoA carboxylase (alpha chain) AccA3	0.415669	0.231402	0.635632
MAB_1388c	Probable short-chain dehydrogenase/reductase	0.393643	0.246428	0.60831
MAB_0740c	Probable thiosulfate sulfurtransferase (CysA)	0.393643	0.262912	0.58019
MAB_3406	Probable geranylgeranyl reductase	0.363896	0.266879	0.573685
MAB_1327	Probable ferredoxin FdxC	0.334749	0.271503	0.566225
MAB_0368	Short-chain dehydrogenase/reductas	0.326529	0.268995	0.570255
MAB_4605c	Probable aldehyde dehydrogenase	0.31564	0.286789	0.542438
MAB_1463	Probable acetyl-CoA acetyltransferase FadA	0.300533	0.262837	0.580313
MAB_3159c	Probable malate:quinone oxidoreductase Mqo	0.278166	0.2851	0.545002
MAB_3413c	Ribonucleoside-diphosphate reductase alpha subunit	0.278166	0.298574	0.524948
MAB_4254c	Fructose-bisphosphate aldolase	0.278166	0.288556	0.53977
MAB_3131c	Translation initiation factor IF-2 (InfB)	0.278166	0.291316	0.535636
MAB_0176	Antigen 85-A precursor	0.256139	0.291179	0.53584
MAB_0002	DNA polymerase III%2C beta subunit (DnaN)	0.250685	0.285628	0.5442
MAB_3972c	hypothetical protein	0.24164	0.293008	0.53312
MAB_3471	Succinate-semialdehyde dehydrogenase	0.223718	0.305939	0.514366
MAB_1581	ATP-dependent Clp protease%2C proteolytic subunit 2	0.223718	0.305939	0.514366
MAB_1879c	Putative malonyl CoA-ACP transacylase FabD	0.223718	0.305939	0.514366
MAB_4579c	Probable NAD(P) transhydrogenase%2C alpha1 subunit PntAA	0.223718	0.307728	0.511833
MAB_0739c	hypothetical protein	0.223718	0.312051	0.505775
MAB_2403	hypothetical protein	0.223718	0.317168	0.49871
MAB_3009	Probable RNA polymerase sigma factor RpoD (Sigma-A)	0.206016	0.313371	0.503941
MAB_2409c	Malate synthase G GlcB	0.188528	0.291931	0.53472
MAB_3067c	hypothetical protein	0.17125	0.308424	0.510852
MAB_3819c	50S ribosomal protein L4	0.17125	0.321084	0.493381
MAB_3225	Putative lipoprotein LppW precursor	0.17125	0.323836	0.489674
MAB_2756c	hypothetical protein	0.17125	0.323836	0.489674
MAB_4532c	eis2	0.17125	0.323836	0.489674
MAB_2994	Trk system potassium uptake protein CeoB	0.137303	0.321893	0.492289
MAB_4230c	F420-dependent glucose-6-phosphate dehydrogenase	0.120624	0.323789	0.489738
MAB_3106c	Bifunctional protein polyribonucleotide nucleotidyltransferase GpsI	0.0994598	0.329191	0.482552
MAB_3595c	adenosylhomocysteinase	0.0910801	0.32468	0.488545
MAB_1435	Probable homoserine dehydrogenase	0.0717148	0.33217	0.478639
MAB_1904	hypothetical protein	0.0717148	0.335768	0.473961
MAB_4117c	Putative membrane protein%2C MmpS family	0.0717148	0.335768	0.473961
MAB_4436c	hypothetical protein	0.0717148	0.335768	0.473961
MAB_1192c	Probable acyl-CoA thiolase	0.0151312	0.34055	0.46782
MAB_4545	Dihydroxy-acid dehydratase (IlvD)	0.00132544	0.344023	0.463413
MAB_3692c	Probable bifunctional protein FolD	-0.0213946	0.341753	0.466288
MAB_1869c	Probable zinc-dependent alcohol dehydrogenase AdhE2	-0.0213946	0.341753	0.466288
MAB_2207	Possible polyprenol phosphate mannosyl transferase 1 (Ppm1)	-0.0213946	0.341753	0.466288
MAB_3322c	acetolactate synthase small subunit	-0.0213946	0.34185	0.466165
MAB_1450	ATP synthase delta chain AtpH	-0.0437624	0.336189	0.473416
MAB_3187c	Ribosome recycling factor (Ribosome-releasing factor	-0.0657888	0.332997	0.47756
MAB_0568	Putative CarD-like transcriptional regulator	-0.0657888	0.334505	0.475598
MAB_1250c	Probable fumarate hydratase Fum	-0.074506	0.328657	0.483257
MAB_1876c	Probable propionyl-CoA carboxylase beta chain 6	-0.108857	0.318832	0.496438
MAB_2432c	Putative short chain dehydrogenase/reductase	-0.108857	0.330967	0.480216
MAB_3063	hypothetical protein	-0.108857	0.330967	0.480216
MAB_4899c	30S ribosomal protein S6	-0.108857	0.330967	0.480216
MAB_1906	Pyridoxamine 5'-phosphate oxidase-related	-0.108857	0.331094	0.480049
MAB_4083c	Heparin-binding hemagglutinin (adhesin)	-0.108857	0.333254	0.477225
MAB_3618c	Probable acyl-CoA dehydrogenase FadE	-0.136872	0.321135	0.493313
MAB_0334c	50S ribosomal protein L28	-0.150678	0.319392	0.495676
MAB_1948c	Probable cytosol aminopeptidase (leucyl aminopeptidase?)	-0.164353	0.31824	0.497245
MAB_1925	hypothetical protein	-0.164353	0.321116	0.493339
MAB_2009	Putative cell division protein FtsZ	-0.171142	0.312898	0.504598
MAB_2851c	Alanyl-tRNA synthetase	-0.19132	0.307359	0.512354
MAB_2778c	Probable phosphoglycerate kinase (PGK)	-0.19132	0.309918	0.508753
MAB_2761	Glucose-6-phosphate 1-dehydrogenase	-0.19132	0.311675	0.506299
MAB_1676	Probable undecaprenyl pyrophosphate synthetase	-0.19132	0.320293	0.494452
MAB_3915	Probable glycerol-3-phosphate dehydrogenase 2	-0.19132	0.320293	0.494452
MAB_3998	hypothetical protein	-0.19132	0.320969	0.493537
MAB_2874	Probable peptidyl-prolyl cis-trans isomerase	-0.19132	0.321116	0.493339
MAB_0545	Protein lsr2 precursor	-0.19132	0.323593	0.49
MAB_3303c	3-isopropylmalate dehydrogenase (Leu3)	-0.19132	0.326573	0.486019
MAB_0972	Putative aldehyde dehydrogenase	-0.254055	0.292279	0.534202
MAB_4949c	Probable chromosome partitioning protein ParB	-0.269322	0.309752	0.508986
MAB_1638	Putative TetR-family transcriptional regulator	-0.269322	0.309752	0.508986
MAB_2117	Hypothetical short-chain dehydrogenase/reductase	-0.269322	0.315834	0.500541
MAB_0039c	hypothetical protein	-0.269322	0.319166	0.495983
MAB_2312	hypothetical protein	-0.294413	0.287626	0.541172
MAB_0944	Probable citrate synthase I (GltA)	-0.299379	0.277247	0.557133
MAB_4127c	Probable dihydrolipoamide dehydrogenase	-0.306797	0.275876	0.559286
MAB_4502c	Phosphoenolpyruvate carboxykinase [GTP]	-0.343323	0.273114	0.563656
MAB_1438	Probable transcription termination factor Rho	-0.343323	0.291286	0.53568
MAB_0032	Glutamine amidotransferase of anthranilate synthase component II (PabA)	-0.343323	0.299361	0.523805
MAB_3294c	3-isopropylmalate dehydratase large subunit	-0.343323	0.303078	0.518446
MAB_2986c	Probable uroporphyrinogen decarboxylase (HemE)	-0.343323	0.305682	0.514731
MAB_3580c	Preprotein translocase secA 1 subunit	-0.367169	0.290041	0.537541
MAB_4522c	Possible epoxide hydrolase EphF	-0.413712	0.289137	0.538897
MAB_3664	hypothetical protein	-0.413712	0.30028	0.522473
MAB_3321c	Ketol-acid reductoisomerase	-0.436432	0.28139	0.550691
MAB_2722c	Enoyl-(acyl-carrier-protein) reductase (NADH)	-0.447659	0.257544	0.589149
MAB_4608	3-oxoacyl-[acyl-carrier-protein] synthase 1 KasA	-0.447659	0.272937	0.563938
MAB_3631	Probable propionyl-CoA carboxylase beta chain 5 AccD5	-0.464338	0.226931	0.644107
MAB_4108c	Methyltransferase MtfB	-0.471428	0.244525	0.611676
MAB_0165	Putative acyltransferase	-0.480826	0.279094	0.55425
MAB_0851	Probable fatty oxidation protein FadB	-0.544957	0.233271	0.632139
MAB_3029	Iron-dependent repressor IdeR	-0.544957	0.250255	0.601618
MAB_1086	Putative UTP-glucose-1-phosphate uridylyltransferase (GalU)	-0.544957	0.269245	0.569852
MAB_2830c	Dihydroorotase PyrC	-0.544957	0.269245	0.569852
MAB_3686c	Probable isocitrate dehydrogenase	-0.580362	0.21797	0.661603
MAB_1987	3-deoxy-7-phosphoheptulonate synthase	-0.606357	0.222613	0.652449
MAB_3341c	Glutamyl-tRNA(Gln) amidotransferase subunit A (GatA)	-0.606357	0.234035	0.630718
MAB_4103c	Probable methyltransferase	-0.606357	0.276108	0.558921
MAB_1236	Probable serine or glycine hydroxymethyltransferase	-0.621307	0.209677	0.678449
MAB_2723c	3-oxoacyl-[ACP] reductase (MabA)	-0.721834	0.240968	0.618041
MAB_1185c	Probable enoyl-CoA hydratase	-0.721834	0.241869	0.616421
MAB_4119	Conserved hypothetical protein (carboxymuconolactone decarboxylase?)	-0.776282	0.231993	0.634525
MAB_2670c	Histidinol dehydrogenase (HisD)	-0.82875	0.223254	0.651201
MAB_2373	Putative mannose-specific lectin precursor	-0.82875	0.232298	0.633955
MAB_3896c	hypothetical protein	-0.82875	0.239018	0.621569
MAB_4423	Putative succinate dehydrogenase%2C iron-sulfur subunit	-0.928285	0.170644	0.767909
MAB_2828c	Carbamoyl-phosphate synthase%2C small chain (CarA)	-0.928285	0.206499	0.685083
MAB_4941	Thioredoxin (Trx)	-0.928285	0.206499	0.685083
MAB_1201c	Hypothetical transcription elongation factor GreA	-0.928285	0.241658	0.616798
MAB_2814	Probable lipase LipH	-0.975591	0.198487	0.702268
MAB_4105c	Methyltransferase MtfD	-0.975591	0.198659	0.701893
MAB_3237c	Signal recognition particle protein Ffh	-0.998675	0.138982	0.85704
MAB_0928c	Putative phosphoserine aminotransferase	-0.998675	0.160338	0.794963
MAB_2429c	Probable NADH dehydrogenase (NDH)	-1.10886	0.175926	0.754671
MAB_2627c	Possible two-component response regulatory protein	-1.10886	0.175926	0.754671
MAB_2342	Argininosuccinate synthase ArgG	-1.10886	0.175926	0.754671
MAB_3188c	Uridylate kinase PyrH	-1.10886	0.184268	0.734551
MAB_1433	Arginyl-tRNA synthetase (ArgS)	-1.10886	0.200105	0.698742
MAB_2820c	Probable S-adenosylmethionine synthetase (Methionine adenosyltransferase)	-1.15068	0.146372	0.834543
MAB_2760	Probable transaldolase	-1.15068	0.214817	0.66793
MAB_2747c	ABC transporter ATP-binding protein	-1.19132	0.170579	0.768073
MAB_4203	Putative aldehyde dehydrogenase	-1.21779	0.137915	0.860387
MAB_2643c	Tryptophan synthase%2C alpha subunit (TrpA)	-1.23085	0.188221	0.725331
MAB_3169c	4-hydroxy-3-methylbut-2-en-1-yl diphosphate synthase	-1.26932	0.150746	0.821754
MAB_4609c	Putative acyl-CoA dehydrogenase FadE	-1.26932	0.158729	0.799345
MAB_2413c	6-phosphogluconate dehydrogenase	-1.3068	0.11038	0.957111
MAB_4208	Putative succinate-semialdehyde dehydrogenase	-1.3068	0.113599	0.944626
MAB_1290c	2-Cys peroxiredoxin	-1.3068	0.171172	0.766567
MAB_2325	Putative short-chain dehydrogenase/reductase	-1.34332	0.160306	0.795051
MAB_3898c	hypothetical protein	-1.34332	0.164749	0.783178
MAB_4437	Probable acyl-CoA dehydrogenase FadE	-1.36124	0.15724	0.803437
MAB_2470c	Catalase/peroxidase (KatG)	-1.36717	0.122833	0.910686
MAB_2718c	hypothetical protein	-1.37895	0.164205	0.784612
MAB_2796c	Putative riboflavin biosynthesis protein RibA2	-1.41371	0.130119	0.885659
MAB_0019	DNA gyrase (subunit A) GyrA (DNA topoisomerase)	-1.46434	0.107015	0.970554
MAB_4205	hypothetical protein	-1.48083	0.130065	0.88584
MAB_4588c	Probable enoyl-CoA hydratase/isomerase	-1.48083	0.139748	0.854653
MAB_3756c	Putative FtsK/SpoIIIE family protein	-1.48083	0.17697	0.752101
MAB_3304c	D-3-phosphoglycerate dehydrogenase (SerA)	-1.48083	0.199831	0.699336
MAB_1251c	Conserved hypothetical protein (putative fructose-1%2C6-bisphosphatase?)	-1.51325	0.151522	0.819525
MAB_2726c	hypothetical protein	-1.54496	0.138438	0.858744
MAB_1512	Probable fatty acid synthase Fas	-1.55122	0.146544	0.834033
MAB_3591c	DNA-binding response regulator MtrA	-1.57598	0.116436	0.933912
MAB_2183	hypothetical protein	-1.57598	0.13413	0.872474
MAB_4204	Probable copper amine oxidase	-1.62131	0.113782	0.943928
MAB_4196	Thiamine biosynthesis protein ThiC	-1.66525	0.108613	0.964119
MAB_0850	Probable acyl-coa thiolase FadA	-1.69382	0.11059	0.956285
MAB_1884c	Probable pyruvate dehydrogenase E1 component AceE	-1.69382	0.17854	0.748264
MAB_1147c	Probable ribose-phosphate pyrophosphokinase RppK (PRPP synthetase)	-1.77628	0.106243	0.973701
MAB_0025	Peptidyl-prolyl cis-trans isomerase	-1.77628	0.116043	0.93538
MAB_0181	Propionyl-CoA carboxylase%2C beta subunit (PccB)	-1.85428	0.105602	0.976328
MAB_0344	Aspartate-semialdehyde dehydrogenase (Asd)	-1.85428	0.106879	0.971106
MAB_1877c	3-oxoacyl-[acyl-carrier-protein] synthase 1 KasA	-1.87938	0.105891	0.97514
MAB_3139c	hypothetical protein	-1.97559	0.15451	0.811045
MAB_0932c	Putative citrate synthase CitA	-1.99867	0.105112	0.978346
MAB_4443	Probable 3-oxoacyl-[acyl-carrier protein] reductase	-2.02139	0.103501	0.985055
MAB_4265c	Chaperone ClpB	-2.02139	0.117598	0.929598
MAB_4927	hypothetical protein	-2.06579	0.107677	0.967876
MAB_4293	Putative Fe-S oxidoreductase	-2.12992	0.101863	0.991982
MAB_0006	DNA gyrase (subunit B) GyrB (DNA topoisomerase)	-2.17114	0.106924	0.970923
MAB_0425c	Acetyl-CoA synthetase	-2.23085	0.101128	0.99513
MAB_1384	Probable malate dehydrogenase	-2.26932	0.101259	0.994568
MAB_3721c	Probable inosine-5'-monophosphate dehydrogenase GuaB2	-2.26932	0.101335	0.994242
MAB_1436	Probable threonine synthase (ThrC)	-2.34332	0.106311	0.973421
MAB_1393c	Probable 2-oxoglutarate dehydrogenase SucA	-2.59125	0.102485	0.98934
MAB_1330	1-pyrroline-5-carboxylate dehydrogenase	-2.66525	0.105422	0.977071
MAB_3100	L-alanine dehydrogenase (ALD)	-2.7079	0.105269	0.9777
MAB_0180	Polyketide synthase PKS13	-2.73564	0.101528	0.993415
MAB_3649	Probable aldehyde dehydrogenase	-3.05482	0.104072	0.982666
MAB_4422	Putative succinate dehydrogenase%2C flavoprotein subunit	-3.05482	0.058172	1.23529
MAB_2212	Probable polyketide synthase	-3.05482	0.0663687	1.17804
MAB_4226c	Probable phosphate acetyltransferase (PTA)	-3.05482	0.0782973	1.10625
MAB_0707	Probable phosphoribosylformylglycinamidine synthase II PurL	-3.05482	0.0792483	1.10101
MAB_2759	Probable transketolase	-3.05482	0.0798798	1.09756
MAB_2827c	Carbamoyl-phosphate synthase large chain (CarB)	-3.05482	0.0810611	1.09119
MAB_0939	Probable polyketide synthase	-3.05482	0.0818066	1.08721
MAB_1561	Probable NAD-dependent glutamate dehydrogenase	-3.05482	0.0827797	1.08208
MAB_0091	Putative ferredoxin-dependent glutamate synthase	-3.05482	0.0833187	1.07926
MAB_3267c	Probable pyruvate carboxylase PCA	-3.05482	0.0847257	1.07198
MAB_3334c	Aspartyl/glutamyl-tRNA amidotransferase%2C B subunit (GatB)	-3.05482	0.0847257	1.07198
MAB_1978c	Probable long-chain-fatty-acid--CoA ligase FadD	-3.05482	0.0851727	1.0697
MAB_1702	Glycyl-TRNA synthetase (GlyS)	-3.05482	0.0855951	1.06755
MAB_1967c	Probable ubiquinol-cytochrome c reductase iron-sulfur subunit (Rieske iron-sulfur protein)	-3.05482	0.0863379	1.0638
MAB_4098c	Probable peptide synthetase NRP	-3.05482	0.0869674	1.06064
MAB_1932c	Probable chaperone protein HchA (Hsp31)	-3.05482	0.0872922	1.05902
MAB_2777c	Probable triosephosphate isomerase (TpiA)	-3.05482	0.0872922	1.05902
MAB_0065c	Probable acyl-CoA dehydrogenase (FadE)	-3.05482	0.0874905	1.05804
MAB_1915	Probable fatty-acid-coa ligase FadD	-3.05482	0.0892056	1.04961
MAB_1140	Putative polyketide synthase Pks16	-3.05482	0.0897272	1.04708
MAB_2335	Phenylalanyl-tRNA synthetase beta chain PheT	-3.05482	0.0905079	1.04331
MAB_1594	Probable ferredoxin oxidoreductase%2C alpha subunit	-3.05482	0.0905079	1.04331
MAB_4207	4-aminobutyrate aminotransferase (GabT)	-3.05482	0.0910467	1.04074
MAB_3720c	Putative inosine-5'-monophosphate dehydrognase GuaB3	-3.05482	0.0912725	1.03966
MAB_0171	galactofuranosyl transferase	-3.05482	0.0920209	1.03611
MAB_1920	Probable glutamine synthetase	-3.05482	0.0927528	1.03267
MAB_2674c	Probable quinolinate synthetase complex%2C A subunit (NadA)	-3.05482	0.0927528	1.03267
MAB_3298c	Glutamyl-tRNA synthetase (GltX)	-3.05482	0.0927528	1.03267
MAB_1583	ATP-dependent Clp protease ATP-binding subunit ClpX	-3.05482	0.0931356	1.03088
MAB_1335c	2%2C3%2C4%2C5-tetrahydropyridine-2%2C6-dicarboxylate N-succinyltransferase	-3.05482	0.093468	1.02934
MAB_3135c	Transcription elongation protein NusA	-3.05482	0.093468	1.02934
MAB_4111c	Putative epimerase/dehydratase	-3.05482	0.093468	1.02934
MAB_4055c	Putative acyl-CoA synthetase	-3.05482	0.0941663	1.0261
MAB_1195	Probable cystathionine beta-synthase	-3.05482	0.0941663	1.0261
MAB_4596c	Putative Mce family protein	-3.05482	0.0941663	1.0261
MAB_3381c	hypothetical protein	-3.05482	0.0941663	1.0261
MAB_0179	Probable fatty-acid-CoA ligase FadD	-3.05482	0.0947669	1.02334
MAB_2696c	DNA polymerase III alpha subunit	-3.05482	0.0948475	1.02297
MAB_0328	Putative acyl-CoA dehydrogenase	-3.05482	0.0948475	1.02297
MAB_3503	Putative ABC transporter%2C ATP-binding protein	-3.05482	0.0948475	1.02297
MAB_4107c	Glycosyltransferase GtfA	-3.05482	0.0948475	1.02297
MAB_2407	Glycine dehydrogenase [decarboxylating]	-3.05482	0.0951753	1.02148
MAB_0092	Probable NADH-dependent glutamate synthase (small subunit) GltD	-3.05482	0.0955117	1.01994
MAB_0405c	Hypothetical protein	-3.05482	0.095986	1.01779
MAB_4099c	Probable non-ribosomal peptide synthetase	-3.05482	0.096037	1.01756
MAB_3270c	Probable lipase/esterase LipN	-3.05482	0.0961586	1.01701
MAB_4923c	Leucyl-tRNA synthetase	-3.05482	0.0962157	1.01675
MAB_3655c	Probable glycerol-3-phosphate dehydrogenase	-3.05482	0.0967883	1.01418
MAB_4442c	Probable acetyl-CoA acyltransferase	-3.05482	0.0967883	1.01418
MAB_1703	Probable aminotransferase	-3.05482	0.0969462	1.01347
MAB_4696c	Possible methyltransferase	-3.05482	0.0974008	1.01144
MAB_0337c	2-isopropylmalate synthase	-3.05482	0.0974008	1.01144
MAB_2645c	Indole-3-glycerol phosphate synthase TrpC	-3.05482	0.0974008	1.01144
MAB_2364	CTP synthase PyrG	-3.05482	0.0974008	1.01144
MAB_3060c	RecA protein	-3.05482	0.0974008	1.01144
MAB_4184c	Superoxide dismutase [Cu-Zn] precursor	-3.05482	0.0974008	1.01144
MAB_2806	Lipoprotein LprG precursor (27 kDa lipoprotein)	-3.05482	0.0974008	1.01144
MAB_1099c	hypothetical protein	-3.05482	0.0979892	1.00882
MAB_1666	Chaperone protein DnaJ	-3.05482	0.097996	1.00879
MAB_3288c	Glycerol-3-phosphate dehydrogenase%2C NAD-dependent	-3.05482	0.097996	1.00879
MAB_4604c	Putative short-chain dehydrogenase/reductase	-3.05482	0.097996	1.00879
MAB_1342	Probable fatty-acid-CoA ligase FadD	-3.05482	0.097996	1.00879
MAB_1574	Hypothetical carbohydrate-phosphate isomerase	-3.05482	0.0981143	1.00827
MAB_2348	Possible long-chain acyl-CoA synthase	-3.05482	0.0985739	1.00624
MAB_3400	NADP-dependent alcohol dehydrogenase C	-3.05482	0.0990049	1.00434
MAB_1196	Proline-rich antigen (36 kDa antigen)	-3.05482	0.0991348	1.00377
MAB_2684c	Probable biotin synthase BioB	-3.05482	0.0991348	1.00377
MAB_2181c	Putative amidase	-3.05482	0.0991348	1.00377
MAB_1506c	Conserved hypothetical protein (MaoC-like dehydratase)	-3.05482	0.0995965	1.00176
MAB_3531	Probable ATP-dependent DEAD-box RNA helicase	-3.05482	0.0996786	1.0014
MAB_4420	hypothetical protein	-3.05482	0.0996786	1.0014
MAB_0935c	Putative fatty-acid--CoA ligase FadD	-3.05482	0.0996786	1.0014
MAB_3124	Probable enoyl-CoA hydratase	-3.05482	0.0996786	1.0014
MAB_2340	Ornithine carbamoyltransferase ArgF	-3.05482	0.099842	1.00069
MAB_3005c	hypothetical protein	-3.05482	0.100128	0.999446
MAB_0718c	NAD-dependent epimerase/dehydratase	-3.05482	0.100205	0.999109
MAB_3838c	Putative ferredoxin reductase	-3.05482	0.100205	0.999109
MAB_0503	Probable UDP-glucose 4-epimerase GalE1	-3.05482	0.100205	0.999109
MAB_2477c	Probable monooxygenase	-3.05482	0.100205	0.999109
MAB_3350	Putative enoyl-CoA hydratase/isomerase	-3.05482	0.100205	0.999109
MAB_0600	Probable acetyl-CoA acetyltransferase FadA	-3.05482	0.100205	0.999109
MAB_2898c	Threonyl-tRNA synthetase	-3.05482	0.100358	0.998448
MAB_1580	Trigger factor (TF)	-3.05482	0.100406	0.99824
MAB_4559	Putative long-chain-fatty-acid CoA ligase	-3.05482	0.10054	0.99766
MAB_4597c	Putative Mce family protein	-3.05482	0.100566	0.99755
MAB_3603c	Probable phosphomannomutase	-3.05482	0.100715	0.996904
MAB_1950	Probable branched-chain amino acid aminotransferase (IlvE)	-3.05482	0.100715	0.996904
MAB_3481	Probable acyl-CoA dehydrogenase FadE	-3.05482	0.100715	0.996904
MAB_0153	seryl-tRNA synthetase (SerS)	-3.05482	0.100715	0.996904
MAB_1607	Possible ribonuclease E Rne	-3.05482	0.100715	0.996904
MAB_0981c	Possible enoyl-CoA hydratase/isomerase	-3.05482	0.100715	0.996904
MAB_3378c	Conserved hypothetical protein (transferase?)	-3.05482	0.100804	0.99652
MAB_3860c	Probable acyl-CoA dehydrogenase FadE	-3.05482	0.100858	0.996288
MAB_0687	adenylosuccinate lyase	-3.05482	0.101061	0.995415
MAB_1189c	Probable methylmalonic acid semialdehyde dehydrogenase MmsA	-3.05482	0.101209	0.994781
MAB_1266	Probable GTP binding protein	-3.05482	0.101209	0.994781
MAB_0410c	Probable anion transporter ATPase	-3.05482	0.101209	0.994781
MAB_0571	Cysteinyl-tRNA synthetase	-3.05482	0.101209	0.994781
MAB_3611c	Putative sugar-phosphate nucleotidyl transferase	-3.05482	0.101209	0.994781
MAB_1064	Probable bifunctional purine biosynthesis protein PurH	-3.05482	0.101433	0.993821
MAB_4242c	Probable O-succinylhomoserine sulfhydrylase MetZ	-3.05482	0.101686	0.992739
MAB_3841	Ornithine aminotransferase RocD1	-3.05482	0.101715	0.992616
MAB_3693c	Possible oxidoreductase	-3.05482	0.101955	0.991593
MAB_3258c	hypothetical protein	-3.05482	0.102067	0.991116
MAB_2843c	Chorismate synthase (AroC)	-3.05482	0.102147	0.990776
MAB_2126	Putative L-lactate 2-monooxygenase	-3.05482	0.102147	0.990776
MAB_1312	Beta-lactamase-like	-3.05482	0.102147	0.990776
MAB_0959	Probable enoyl-CoA hydratase/isomerase	-3.05482	0.102147	0.990776
MAB_1961	Probable cytochrome c oxidase subunit 2 precursor	-3.05482	0.102317	0.990053
MAB_1331	Probable proline dehydrogenase	-3.05482	0.102343	0.989943
MAB_3040c	Probable acyl-CoA dehydrogenase	-3.05482	0.102398	0.989707
MAB_0411c	Putative anion transporter ATPase	-3.05482	0.102591	0.98889
MAB_0518c	Inorganic pyrophosphatase	-3.05482	0.102591	0.98889
MAB_0728	Probable phosphoribosylformylglycinamidine cyclo-ligase PurM	-3.05482	0.102591	0.98889
MAB_1603	Valyl-tRNA synthetase	-3.05482	0.102591	0.98889
MAB_2065c	Probable acyl-CoA dehydrogenase FadE	-3.05482	0.102591	0.98889
MAB_2321	Translation initiation factor IF-3 (InfC)	-3.05482	0.102591	0.98889
MAB_3991c	Possible Uroporphyrin-III C-methyltransferase	-3.05482	0.102591	0.98889
MAB_1366c	Putative Mrp homolog protein	-3.05482	0.102591	0.98889
MAB_2749c	Putative FeS assembly protein SufB	-3.05482	0.102591	0.98889
MAB_3718c	GMP synthase [glutamine-hydrolyzing]	-3.05482	0.102591	0.98889
MAB_3996	hypothetical protein	-3.05482	0.102591	0.98889
MAB_0127c	Possible bacterioferritin BfrB	-3.05482	0.102724	0.988327
MAB_3646c	Probable aminotransferase class-III	-3.05482	0.102782	0.988081
MAB_0409	Putative transcriptional regulator WhiB	-3.05482	0.102872	0.987702
MAB_1310	Possible GTP-binding translation elongation factor	-3.05482	0.10302	0.987078
MAB_0698	Probable phosphoribosylformylglycinamidine synthase I	-3.05482	0.10302	0.987078
MAB_4340c	Probable fatty-acid-CoA synthetase FadD	-3.05482	0.10302	0.987078
MAB_3719c	Putative cholesterol oxidase ChoD	-3.05482	0.103102	0.986732
MAB_0250	Hypothetical GMC-type oxidoreductase	-3.05482	0.103174	0.986431
MAB_4598c	Putative Mce family protein	-3.05482	0.103175	0.986425
MAB_1534	hypothetical protein	-3.05482	0.103419	0.985398
MAB_0310c	Putative cyclopropane-fatty-acyl-phospholipid synthase	-3.05482	0.103434	0.985338
MAB_1643	Putative glycosyl hydrolase	-3.05482	0.103434	0.985338
MAB_2338	acetylglutamate kinase	-3.05482	0.103434	0.985338
MAB_3259c	Phosphopantetheine adenylyltransferase (CoaD)	-3.05482	0.103434	0.985338
MAB_3290	Polyphosphate kinase	-3.05482	0.103434	0.985338
MAB_4116c	Putative membrane protein%2C MmpL	-3.05482	0.103434	0.985338
MAB_4537c	hypothetical protein	-3.05482	0.103434	0.985338
MAB_4694c	Glycosyltransferase	-3.05482	0.103434	0.985338
MAB_1039	Putative short-chain dehydrogenase/reductase	-3.05482	0.103434	0.985338
MAB_1595	Probable ferredoxin oxidoreductase%2C beta subunit	-3.05482	0.103434	0.985338
MAB_4474	hypothetical protein	-3.05482	0.103633	0.984501
MAB_3800c	Probable glutamate dehydrogenase	-3.05482	0.103664	0.984371
MAB_1003c	hypothetical protein	-3.05482	0.103744	0.984037
MAB_0489	DNA topoisomerase I (Omega-protein)	-3.05482	0.103822	0.98371
MAB_0003	6-phosphogluconate dehydrogenase Gnd	-3.05482	0.103832	0.98367
MAB_0305	Putative aminotransferase	-3.05482	0.103832	0.98367
MAB_0782	Hypothetical protein	-3.05482	0.103832	0.98367
MAB_1719	hypothetical protein	-3.05482	0.103832	0.98367
MAB_1949	Probable aminomethyltransferase/Glycine cleavage system T protein	-3.05482	0.103832	0.98367
MAB_2162	Putative AAA-family ATPase	-3.05482	0.103832	0.98367
MAB_2334	Phenylalanyl-tRNA synthetase alpha chain PheS	-3.05482	0.103832	0.98367
MAB_2973c	Putative methyltransferase	-3.05482	0.103832	0.98367
MAB_4049c	2%2C3-bisphosphoglycerate-dependent phosphoglycerate mutase	-3.05482	0.103832	0.98367
MAB_4104	Putative glycosyltransferase GtfB	-3.05482	0.103832	0.98367
MAB_4339c	hypothetical protein	-3.05482	0.103832	0.98367
MAB_4695c	Putative glycosyltransferase/rhamnosyltransferase	-3.05482	0.103832	0.98367
MAB_0126c	Possible bacterioferritin BfrB	-3.05482	0.103898	0.983392
MAB_1008c	Putative MCE family protein	-3.05482	0.103904	0.983366
MAB_0514	Probable oxidoreductase EphD	-3.05482	0.104077	0.982646
MAB_2891c	acyl-CoA thioesterase II	-3.05482	0.104123	0.982454
MAB_3978c	Probable glutamate-1-semialdehyde aminotransferase	-3.05482	0.104167	0.982269
MAB_2170	Conserved hypothetical protein (proteasome component?)	-3.05482	0.104215	0.98207
MAB_2201	Probable cobalamin biosynthesis protein CobN	-3.05482	0.104215	0.98207
MAB_2748c	hypothetical protein	-3.05482	0.10434	0.981549
MAB_4594c	Putative Mce family protein	-3.05482	0.104548	0.980684
MAB_0103	Probable monooxygenase EthA	-3.05482	0.104583	0.980537
MAB_0148c	PPE family protein	-3.05482	0.104583	0.980537
MAB_0164	Probable short chain dehydrogenase/reductase	-3.05482	0.104583	0.980537
MAB_0754c	Probable fatty acid desaturase	-3.05482	0.104583	0.980537
MAB_0763c	Probable oxidoreductase	-3.05482	0.104583	0.980537
MAB_0885c	Hypothetical lipoprotein lpqH precursor	-3.05482	0.104583	0.980537
MAB_1569	hypothetical protein	-3.05482	0.104583	0.980537
MAB_2737c	Probable enoyl-CoA hydratase/isomerase	-3.05482	0.104583	0.980537
MAB_3083c	hypothetical protein	-3.05482	0.104583	0.980537
MAB_3161c	hypothetical protein	-3.05482	0.104583	0.980537
MAB_3533c	Putative cobyrinic acid a%2Cc-diamide synthase	-3.05482	0.104583	0.980537
MAB_1434	Probable diaminopimelate decarboxylase	-3.05482	0.104652	0.980253
MAB_3046	hypothetical protein	-3.05482	0.104861	0.979384
MAB_1571c	Probable aminopeptidase	-3.05482	0.104905	0.979202
MAB_0318c	hypothetical protein	-3.05482	0.104938	0.979069
MAB_0484	Putative hydrolase/esterase/lipase	-3.05482	0.104938	0.979069
MAB_2343	Argininosuccinate lyase ArgH	-3.05482	0.104938	0.979069
MAB_2370	Probablel RNA pseudouridine synthase	-3.05482	0.104938	0.979069
MAB_2473c	hypothetical protein	-3.05482	0.104938	0.979069
MAB_2705c	Isoleucyl-tRNA synthetase IleS	-3.05482	0.104938	0.979069
MAB_3164c	Methionine aminopeptidase (MAP)	-3.05482	0.104938	0.979069
MAB_3588	Putative acyl-CoA oxidase	-3.05482	0.104938	0.979069
MAB_4114	hypothetical protein	-3.05482	0.104938	0.979069
MAB_1162c	hypothetical protein	-3.05482	0.104963	0.978963
MAB_1449	ATP synthase B chain AtpF	-3.05482	0.104965	0.978957
MAB_1919	Conserved hypothetical protein (possible hydrolase)	-3.05482	0.10497	0.978937
MAB_1922	hypothetical protein	-3.05482	0.105041	0.978639
MAB_2865c	Aspartyl-tRNA synthetase (AspS)	-3.05482	0.105186	0.978044
MAB_4876c	hypothetical protein	-3.05482	0.105197	0.977996
MAB_2412c	Probable IMP dehydrogenase family protein	-3.05482	0.105201	0.977978
MAB_3140c	Prolyl-tRNA synthetase ProS	-3.05482	0.105237	0.97783
MAB_1623	Probable phosphoglycerate mutase	-3.05482	0.105278	0.977664
MAB_3698	Putative ABC transporter%2C ATP-binding protein	-3.05482	0.105278	0.977664
MAB_0062	Pyridine nucleotide-disulphide oxidoreductase family	-3.05482	0.105278	0.977664
MAB_1466c	Possible lipoprotein peptidase LpqM	-3.05482	0.105278	0.977664
MAB_1549c	Putative RNA binding protein%2C contains S1 domain	-3.05482	0.105278	0.977664
MAB_1718	Peptidase U62%2C modulator of DNA gyrase	-3.05482	0.105278	0.977664
MAB_2173	Proteasome (alpha subunit) PrcA	-3.05482	0.105278	0.977664
MAB_2762	Putative OxpP cycle protein OpcA	-3.05482	0.105278	0.977664
MAB_2821c	Putative pantothenate metabolism flavoprotein	-3.05482	0.105278	0.977664
MAB_2984c	Putative chlorite dismutase	-3.05482	0.105278	0.977664
MAB_2997c	hypothetical protein	-3.05482	0.105278	0.977664
MAB_3080	Putative antibiotic biosynthesis monooxygenase	-3.05482	0.105278	0.977664
MAB_3165c	hypothetical protein	-3.05482	0.105278	0.977664
MAB_3510c	Putative dienelactone hydrolase	-3.05482	0.105278	0.977664
MAB_4264c	hypothetical protein	-3.05482	0.105278	0.977664
MAB_4547	Probable aldehyde dehydrogenase	-3.05482	0.105278	0.977664
MAB_4806c	hypothetical protein	-3.05482	0.105278	0.977664
MAB_4336	Probable acyl-CoA dehydrogenase FadE	-3.05482	0.105388	0.977207
MAB_4693	Probable cytochrome P450	-3.05482	0.105395	0.977178
MAB_3840	N-dimethylarginine dimethylaminohydrolase	-3.05482	0.105448	0.97696
MAB_0463c	Probable oxidase (copper-binding protein)	-3.05482	0.105481	0.976826
MAB_2746c	Probable cysteine desulfurase/aminotransferase	-3.05482	0.105503	0.976735
MAB_2711c	Probable methylmalonyl-CoA mutase large subunit MutB	-3.05482	0.105506	0.976723
MAB_1070c	Probable acyl-CoA dehydrogenase	-3.05482	0.105604	0.976319
MAB_2182c	Hypothetical glycosyl transferase	-3.05482	0.105604	0.976319
MAB_2337	Probable arginine biosynthesis bifunctional protein ArgJ	-3.05482	0.105604	0.976319
MAB_2672c	Probable nicotinate-nucleotide pyrophosphatase NadC	-3.05482	0.105604	0.976319
MAB_2785	Hypothetical protein	-3.05482	0.105604	0.976319
MAB_2888c	hypothetical protein	-3.05482	0.105604	0.976319
MAB_3683c	Tryptophanyl-tRNA synthetase (TrpS)	-3.05482	0.105604	0.976319
MAB_4213c	Probable lipoprotein aminopeptidase LpqL	-3.05482	0.105604	0.976319
MAB_1959	Probable adenosine kinase CbhK	-3.05482	0.105604	0.976319
MAB_2115	3'(2')%2C5'-bisphosphate nucleotidase CysQ	-3.05482	0.105604	0.976319
MAB_3769c	50S ribosomal proein L17	-3.05482	0.105613	0.976283
MAB_0992	Probable arsenate reductase (ArsC)	-3.05482	0.105672	0.97604
MAB_2367	hypothetical protein	-3.05482	0.105703	0.975911
MAB_1364	Probable serine protease HtrA	-3.05482	0.105795	0.975534
MAB_0858	Hypothetical luciferase-like monooxygenase	-3.05482	0.105833	0.975379
MAB_1188c	Probable acyl-CoA dehydrogenase	-3.05482	0.105882	0.975178
MAB_0156c	Iron-sulfur cluster-binding protein%2C RIESKE family	-3.05482	0.105917	0.975034
MAB_1484	Probable ribonuclease PH	-3.05482	0.105917	0.975034
MAB_4225c	Acetate kinase (AckA)	-3.05482	0.105917	0.975034
MAB_0562c	hypothetical protein	-3.05482	0.105917	0.975034
MAB_0572	23S rRNA (guanosine(2251)-2'-O)-methyltransferase RlmB	-3.05482	0.105917	0.975034
MAB_1158	Putative transcriptional regulator%2C MazG family	-3.05482	0.105917	0.975034
MAB_1178c	hypothetical protein	-3.05482	0.105917	0.975034
MAB_1186c	3-hydroxyisobutyrate dehydrogenase	-3.05482	0.105917	0.975034
MAB_1199	Probable threonine dehydratase	-3.05482	0.105917	0.975034
MAB_1558c	Probable amidase	-3.05482	0.105917	0.975034
MAB_2692c	hypothetical protein	-3.05482	0.105917	0.975034
MAB_2867	hypothetical protein	-3.05482	0.105917	0.975034
MAB_2876c	Probable GTP pyrophosphokinase	-3.05482	0.105917	0.975034
MAB_4102c	Hypothetical protein	-3.05482	0.105917	0.975034
MAB_4113	Glucose-1-phosphate thymidylyltransferase	-3.05482	0.105917	0.975034
MAB_4219	Thiamine-phosphate pyrophosphorylase ThiE	-3.05482	0.105917	0.975034
MAB_4335	Putative short-chain dehydrogenase/reductase	-3.05482	0.105917	0.975034
MAB_4699c	hypothetical protein	-3.05482	0.105917	0.975034
MAB_4271c	Chaperone protein DnaJ	-3.05482	0.105921	0.975018
MAB_0208	Putative MarR-family transcriptional regulator	-3.05482	0.105974	0.974799
MAB_3096c	4-hydroxy-tetrahydrodipicolinate reductase	-3.05482	0.106051	0.974485
MAB_4603c	Probable oxidoreductase	-3.05482	0.106077	0.974378
MAB_2622c	ABC transporter ATP-binding protein	-3.05482	0.106214	0.97382
MAB_0206	Possible aminotransferase/cysteine desulfurase	-3.05482	0.106217	0.973805
MAB_0243	Hypothetical protein	-3.05482	0.106217	0.973805
MAB_0353	hypothetical protein	-3.05482	0.106217	0.973805
MAB_0682	Probable phosphoribosylamine--glycine ligase (GarS)	-3.05482	0.106217	0.973805
MAB_0751c	Phosphate transport system protein PhoU	-3.05482	0.106217	0.973805
MAB_1821	hypothetical protein	-3.05482	0.106217	0.973805
MAB_3527	Putative transcriptional regulator%2C TetR family	-3.05482	0.106217	0.973805
MAB_3656c	Probable dihydrolipoamide dehydrogenase LpdA	-3.05482	0.106217	0.973805
MAB_3782c	Methionine aminopeptidase Map	-3.05482	0.106217	0.973805
MAB_4284c	Hypothetical protein	-3.05482	0.106217	0.973805
MAB_4486	3-hydroxyisobutyrate dehydrogenase	-3.05482	0.106217	0.973805
MAB_1477	Conserved hypothetical protein (peptidase?)	-3.05482	0.106217	0.973805
MAB_2781c	hypothetical protein	-3.05482	0.106217	0.973805
MAB_2832c	PyrR bifunctional protein (Pyrimidine operon regulatory protein%3B Uracil phosphoribosyltransferase)	-3.05482	0.106217	0.973805
MAB_3299c	hypothetical protein	-3.05482	0.106217	0.973805
MAB_2290	Probable transcriptional regulator%2C TetR	-3.05482	0.106253	0.973661
MAB_3592c	Putative medium-chain acyl-CoA ligase	-3.05482	0.106267	0.973604
MAB_0576c	Putative ABC transporter ATP-binding protein	-3.05482	0.106286	0.973526
MAB_0309	DNA polymerase III%2C subunit gamma/tau	-3.05482	0.106336	0.973321
MAB_2012	hypothetical protein	-3.05482	0.106342	0.973294
MAB_0567c	Putative lipoprotein lpqE precursor	-3.05482	0.106427	0.972947
MAB_2942	hypothetical protein	-3.05482	0.106431	0.972933
MAB_0220c	Putative phenylalanine aminotransferase	-3.05482	0.106476	0.972748
MAB_0033c	Probable serine/threonine-protein kinase PknB	-3.05482	0.106505	0.972631
MAB_0037c	Possible serine/threonine phosphatase Ppp	-3.05482	0.106505	0.972631
MAB_1095	Conserved hypothetical protein (Phosphoadenosine phosphosulfate reductase?)	-3.05482	0.106505	0.972631
MAB_1280c	Hypothetical protein	-3.05482	0.106505	0.972631
MAB_1543	hypothetical protein	-3.05482	0.106505	0.972631
MAB_1641	Putative oxidoreductase	-3.05482	0.106505	0.972631
MAB_1917	hypothetical protein	-3.05482	0.106505	0.972631
MAB_1984	Probable 1-acylglycerol-3-phosphate O-acyltransferase	-3.05482	0.106505	0.972631
MAB_2102	Probable peptidase	-3.05482	0.106505	0.972631
MAB_2140	NADH-quinone oxidoreductase%2C G subunit NuoG	-3.05482	0.106505	0.972631
MAB_2157	Probable acyl-[acyl-carrier protein] desaturase	-3.05482	0.106505	0.972631
MAB_2294c	Probable monooxygenase	-3.05482	0.106505	0.972631
MAB_2362	hypothetical protein	-3.05482	0.106505	0.972631
MAB_2965c	hypothetical protein	-3.05482	0.106505	0.972631
MAB_3355	Putative secreted hydrolase	-3.05482	0.106505	0.972631
MAB_3507	Putative ABC transporter%2C ATP-binding protein	-3.05482	0.106505	0.972631
MAB_4094c	Probable 3-hydroxybutyryl-CoA dehydrogenase	-3.05482	0.106505	0.972631
MAB_4599c	Putative Mce family protein	-3.05482	0.106505	0.972631
MAB_4657c	Putative short-chain dehydrogenase/reductase	-3.05482	0.106505	0.972631
MAB_4950c	Putative chromosome partitioning protein/ cobyrinic acid a%2Cc-diamide synthase	-3.05482	0.106505	0.972631
MAB_0147c	hypothetical protein	-3.05482	0.106505	0.972631
MAB_1073c	Probable acyl-CoA dehydrogenase FadE	-3.05482	0.106505	0.972631
MAB_1480	Probable cysteine synthase	-3.05482	0.106505	0.972631
MAB_1887	Probable peroxiredoxin (thioredoxin reductase) AhpE	-3.05482	0.106505	0.972631
MAB_4714c	Probable fatty-acid-coa ligase FadD	-3.05482	0.106586	0.972301
MAB_0431c	hypothetical protein	-3.05482	0.106646	0.972056
MAB_3175c	23S rRNA (adenine(2503)-C(2))-methyltransferase RlmN	-3.05482	0.106725	0.971736
MAB_0192c	Probable oxidoreductase	-3.05482	0.10678	0.97151
MAB_0429	Putative oligopeptide ABC transporter%2C ATP-binding protein	-3.05482	0.10678	0.97151
MAB_0559	Probable carbonic anhydrase (carbonate dehydratase)	-3.05482	0.10678	0.97151
MAB_1005c	Putative MCE family protein	-3.05482	0.10678	0.97151
MAB_1640	GTP-binding protein LepA	-3.05482	0.10678	0.97151
MAB_1711c	hypothetical protein	-3.05482	0.10678	0.97151
MAB_1960c	Probable asparagine synthetase AsnB	-3.05482	0.10678	0.97151
MAB_2129	5-methyltetrahydrofolate--homocysteine methyltransferase MetH	-3.05482	0.10678	0.97151
MAB_2154c	hypothetical protein	-3.05482	0.10678	0.97151
MAB_2171	hypothetical protein	-3.05482	0.10678	0.97151
MAB_2193c	Conserved hypothetical protein (pyridoxamine 5'-phosphate oxidase-related?)	-3.05482	0.10678	0.97151
MAB_2666c	1-(5-phosphoribosyl)-5-((5-phosphoribosylamino)methylideneamino)imidazole-4-carboxamide isomerase	-3.05482	0.10678	0.97151
MAB_3234	Probable D-alanyl-D-alanine carboxypeptidase DacB	-3.05482	0.10678	0.97151
MAB_3546	3-phosphoshikimate 1-carboxyvinyltransferase	-3.05482	0.10678	0.97151
MAB_3597c	Probable rubredoxin RubB	-3.05482	0.10678	0.97151
MAB_3740c	Probable glutamate decarboxylase GadB	-3.05482	0.10678	0.97151
MAB_3942	hypothetical protein	-3.05482	0.10678	0.97151
MAB_3977c	Conserved hypothetical protein (phosphoglycerate mutase?)	-3.05482	0.10678	0.97151
MAB_4186c	hypothetical protein	-3.05482	0.10678	0.97151
MAB_3495	hypothetical protein	-3.05482	0.106801	0.971424
MAB_2975c	AFG1-like ATPase	-3.05482	0.106833	0.971293
MAB_0090c	Probable oxidoreductase EphD	-3.05482	0.106925	0.970921
MAB_3763	Probable cutinase cut2 precursor	-3.05482	0.106943	0.970848
MAB_1457	Probable UDP-N-acetylglucosamine 1-carboxyvinyltransferase MurA	-3.05482	0.106961	0.970774
MAB_3084c	4-hydroxy-tetrahydrodipicolinate synthase	-3.05482	0.106965	0.970758
MAB_1361c	Probable O-methyltransferase	-3.05482	0.106966	0.970755
MAB_1232c	Probable cholesterol oxidase ChoD	-3.05482	0.106982	0.970688
MAB_2397	accessory Sec system translocase SecA2	-3.05482	0.107008	0.970583
MAB_0713	Probable amidophosphoribosyltransferase PurF	-3.05482	0.107043	0.970441
MAB_1618	Probable gamma-glutamyl phosphate reductase	-3.05482	0.107043	0.970441
MAB_3085c	Thymidylate synthase ThyX	-3.05482	0.107043	0.970441
MAB_3526c	hypothetical protein	-3.05482	0.107043	0.970441
MAB_0170	UDP-galactopyranose mutase (Glf)	-3.05482	0.107043	0.970441
MAB_0203c	Probable o-antigen/lipopolysaccharide transport ATP-binding protein ABC transporter RfbE	-3.05482	0.107043	0.970441
MAB_0378	Probable lipid-transfer protein Ltp1/thiolase	-3.05482	0.107043	0.970441
MAB_0487	Probable cold shock protein A (CspA)	-3.05482	0.107043	0.970441
MAB_0703c	hypothetical protein	-3.05482	0.107043	0.970441
MAB_0938c	Probable conserved polyketide synthase associated protein PapA3	-3.05482	0.107043	0.970441
MAB_1191c	Probable phosphoribosylglycinamide formyltransferase 2 (PurT)	-3.05482	0.107043	0.970441
MAB_1203	LmbE-like protein	-3.05482	0.107043	0.970441
MAB_1209	Probable short-chain Z-isoprenyl diphosphate synthetase	-3.05482	0.107043	0.970441
MAB_1235	hypothetical protein	-3.05482	0.107043	0.970441
MAB_1328	Probable aminotransferase	-3.05482	0.107043	0.970441
MAB_1819c	Hypothetical protein	-3.05482	0.107043	0.970441
MAB_2421c	hypothetical protein	-3.05482	0.107043	0.970441
MAB_2691c	Probable threonine dehydratase biosynthetic	-3.05482	0.107043	0.970441
MAB_2797c	Putative riboflavin synthase alpha chain	-3.05482	0.107043	0.970441
MAB_3223c	Probable signal peptidase I LepB	-3.05482	0.107043	0.970441
MAB_3478c	Peptide chain release factor 2 (PrfB)	-3.05482	0.107043	0.970441
MAB_3613c	Possible DTDP-rhamnose modification protein RmlD	-3.05482	0.107043	0.970441
MAB_3912	hypothetical protein	-3.05482	0.107043	0.970441
MAB_4013c	Conserved hypothetical protein (phosphatase?)	-3.05482	0.107043	0.970441
MAB_4291	hypothetical protein	-3.05482	0.107043	0.970441
MAB_4395	Aminoglycoside 2'-N-acetyltransferase	-3.05482	0.107043	0.970441
MAB_4595c	Putative Mce family protein	-3.05482	0.107043	0.970441
MAB_4895c	Replicative DNA helicase [Contains: Endonuclease PI-MtuHIP (Mtu DnaB intein)]	-3.05482	0.107043	0.970441
MAB_4896c	50S ribosomal protein L9	-3.05482	0.107043	0.970441
MAB_2512	Conserved hypothetical protein (sulfate transporter/antisigma-factor antagonist STAS?)	-3.05482	0.107557	0.968362
MAB_1625	hypothetical protein	-3.05482	0.108066	0.966312
MAB_0106c	hypothetical protein	-3.05482	0.109587	0.960241
MAB_0482c	hypothetical protein	-3.05482	0.109669	0.959914
MAB_1582	ATP-dependent Clp protease%2C proteolytic subunit 1	-3.05482	0.11059	0.956286
MAB_0979	Putative HTH-type transcriptional regulator MarR	-3.05482	0.110645	0.956069
MAB_3894c	Transcription antitermination protein NusG	-3.05482	0.110791	0.955495
MAB_0930	Putative ferredoxin/ferredoxin--NADP reductase	-3.05482	0.11095	0.954873
MAB_2721c	Ferrochelatase (Protoheme ferro-lyase)	-3.05482	0.11095	0.954873
MAB_1851	Probable acyl-CoA dehydrogenase FadE	-3.05482	0.110979	0.95476
MAB_2712c	Probable methylmalonyl-CoA mutase small subunit MutA	-3.05482	0.111112	0.954239
MAB_3423	Probable cytochrome P450	-3.05482	0.111374	0.953217
MAB_2810c	Probable Fmu protein (SUN protein)	-3.05482	0.112005	0.950763
MAB_4257c	Conserved hypothetical protein (glycoside hydrolase?)	-3.05482	0.112246	0.949829
MAB_1474c	Probable nicotinate phosphoribosyltransferase	-3.05482	0.112661	0.948227
MAB_0501c	Probable peptidase S15	-3.05482	0.112682	0.948146
MAB_1843	Probable D-alanyl-D-alanine dipeptidase	-3.05482	0.112815	0.947635
MAB_1976	Conserved hypothetical protein (glycosyl transferase?)	-3.05482	0.113052	0.94672
MAB_0639c	Putative phosphatidylserine decarboxylase proenzyme	-3.05482	0.113142	0.946375
MAB_3326c	Probable aminotransferase%2C class III	-3.05482	0.113197	0.946164
MAB_3990c	Probable delta-aminolevulinic acid dehydratase HemB (porphobilinogen synthase)	-3.05482	0.113433	0.945261
MAB_1319	Probable 7%2C8-didemethyl-8-hydroxy-5-deazariboflavin synthase (FO synthase)	-3.05482	0.113436	0.94525
MAB_4569c	Probable fatty-acid-CoA ligase FadD	-3.05482	0.114758	0.940218
MAB_0418	Probable endonuclease III protein	-3.05482	0.114823	0.939971
MAB_3491	Putative ATP-dependent Clp protease	-3.05482	0.115314	0.938119
MAB_4508	Putative membrane protein%2C MmpL	-3.05482	0.116203	0.934784
MAB_4294	Probable aspartate aminotransferase AspC	-3.05482	0.116763	0.932695
MAB_0949c	Hypothetical aminotransferase	-3.05482	0.117784	0.928914
MAB_0430	hypothetical protein	-3.05482	0.118838	0.925043
MAB_2408c	hypothetical protein	-3.05482	0.11884	0.925037
MAB_0407c	Conserved hypothetical protein (metallophospho esterase?)	-3.05482	0.119466	0.922756
MAB_0868c	hypothetical protein	-3.05482	0.12075	0.918112
MAB_1010c	Putative MCE family protein	-3.05482	0.120829	0.91783
MAB_4261c	Putative short chain dehydrogenase/reductase	-3.05482	0.1211	0.916855
MAB_1646c	Probable monooxygenase%2C FAD-binding	-3.05482	0.121117	0.916794
MAB_0876	hypothetical protein	-3.05482	0.122295	0.912593
MAB_1148c	Probable UDP-N-acetylglucosamine pyrophosphorylase (GlmU)	-3.05482	0.123414	0.908635
MAB_0449	Probable copper-transporting ATPase	-3.05482	0.124195	0.905895
MAB_3482	NADPH-ferredoxin reductase FprA	-3.05482	0.124928	0.90334
MAB_3242	Isopentenyl-diphosphate delta-isomerase	-3.05482	0.132174	0.878853
MAB_4216c	Thiazole biosynthesis protein ThiG	-3.05482	0.135023	0.869593
MAB_1151	Hypothetical protein	-3.05482	0.135589	0.867775
MAB_4327	hypothetical protein	-3.05482	0.13562	0.867677
MAB_2306c	Putative oxidoreductase	-3.05482	0.137447	0.861865
MAB_4544c	hypothetical protein	-3.05482	0.137716	0.861015
MAB_3648	vicinal oxygen chelate (VOC) superfamily	-3.05482	0.138643	0.858102
MAB_3636c	Probable acyl-CoA dehydrogenase	-3.05482	0.139	0.856984
MAB_0315	hypothetical protein	-3.05482	0.139613	0.855074
MAB_4381c	Putative transcriptional regulator%2C LysR family	-3.05482	0.139613	0.855074
MAB_3753c	hypothetical protein	-3.05482	0.140087	0.853601
MAB_1271c	Probable oxidase (copper-binding protein)	-3.05482	0.14049	0.852354
MAB_4952c	hypothetical protein	-3.05482	0.14893	0.827019
MAB_3062c	hypothetical protein	-3.05482	0.15797	0.801427
MAB_3983c	Hypothetical protein	-3.05482	0.173745	0.760087
