# Supplementary material for: Mycobacterium abscessus VapC5 toxin potentiates evasion of antibiotic killing by ribosome overproduction and activation of multiple resistance pathways
Source: Nat Commun. 2023 Jun 22;14:3705. doi: 10.1038/s41467-023-38844-4 (PMC10287673; doi:10.1038/s41467-023-38844-4)
Supplement: Supplementary file 7 — Supplementary Data 5 [file 41467_2023_38844_MOESM7_ESM.xlsx]

## Sheet: 8h Upregulated
Category	Term	Count	%	PValue	Genes	List Total	Pop Hits	Pop Total	Fold Enrichment	Benjamini p-value
UP_KEYWORDS	Ribonucleoprotein	45	20	3.0665e-46	MAB_3818C, MAB_3806C, MAB_3814C, MAB_3816C, MAB_3876C, MAB_3820C, MAB_5000C, MAB_3812C, MAB_1075, MAB_3850C, MAB_3237C, MAB_3797C, MAB_2323, MAB_3795C, MAB_3751C, MAB_3108C, MAB_3773C, MAB_3229C, MAB_1610, MAB_3793C, MAB_3771C, MAB_3892C, MAB_1611, MAB_4897C, MAB_3807C, MAB_3817C, MAB_0332C, MAB_3819C, MAB_3813C, MAB_1634C, MAB_3280, MAB_3815C, MAB_3821C, MAB_3224C, MAB_3798C, MAB_2296, MAB_3877C…	202	59	3915	14.7823	3.6798e-44
UP_KEYWORDS	UP KEYWORDS- Ribosomal protein	44	19.5556	5.58259e-45	MAB_3818C, MAB_3806C, MAB_3814C, MAB_3816C, MAB_3876C, MAB_3820C, MAB_5000C, MAB_3812C, MAB_1075, MAB_3850C, MAB_3797C, MAB_2323, MAB_3795C, MAB_3751C, MAB_3108C, MAB_3773C, MAB_3229C, MAB_1610, MAB_3793C, MAB_3771C, MAB_3892C, MAB_1611, MAB_4897C, MAB_3807C, MAB_3817C, MAB_0332C, MAB_3819C, MAB_3813C, MAB_1634C, MAB_3280, MAB_3815C, MAB_3821C, MAB_3224C, MAB_3798C, MAB_2296, MAB_3877C, MAB_3796C…	202	58	3915	14.703	3.34956e-43
GOTERM_MF_DIRECT	GO:0003735~structural constituent of ribosome	44	19.5556	1.99662e-40	MAB_3818C, MAB_3806C, MAB_3814C, MAB_3816C, MAB_3876C, MAB_3820C, MAB_5000C, MAB_3812C, MAB_1075, MAB_3850C, MAB_3797C, MAB_2323, MAB_3795C, MAB_3751C, MAB_3108C, MAB_3773C, MAB_3229C, MAB_1610, MAB_3793C, MAB_3771C, MAB_3892C, MAB_1611, MAB_4897C, MAB_3807C, MAB_3817C, MAB_0332C, MAB_3819C, MAB_3813C, MAB_1634C, MAB_3280, MAB_3815C, MAB_3821C, MAB_3224C, MAB_3798C, MAB_2296, MAB_3877C, MAB_3796C…	166	58	2450	11.1965	2.91506e-38
GOTERM_BP_DIRECT	GO:0006412~translation	45	20	1.49643e-33	MAB_3818C, MAB_3806C, MAB_3814C, MAB_3816C, MAB_3876C, MAB_3820C, MAB_5000C, MAB_3812C, MAB_1075, MAB_3850C, MAB_3797C, MAB_2323, MAB_3795C, MAB_3751C, MAB_3108C, MAB_3773C, MAB_3229C, MAB_1610, MAB_3793C, MAB_3771C, MAB_3892C, MAB_1611, MAB_4897C, MAB_3807C, MAB_3817C, MAB_0332C, MAB_3819C, MAB_3813C, MAB_1634C, MAB_3280, MAB_3815C, MAB_3821C, MAB_3224C, MAB_3798C, MAB_2296, MAB_3877C, MAB_3796C…	133	63	1378	7.40064	1.49643e-31
UP_KEYWORDS	rRNA-binding	32	14.2222	1.89703e-33	MAB_3818C, MAB_3806C, MAB_3814C, MAB_3816C, MAB_3820C, MAB_3850C, MAB_3797C, MAB_2323, MAB_3795C, MAB_3108C, MAB_3773C, MAB_1610, MAB_3793C, MAB_3771C, MAB_3892C, MAB_4897C, MAB_3807C, MAB_3817C, MAB_0332C, MAB_3819C, MAB_3813C, MAB_1634C, MAB_3815C, MAB_3798C, MAB_3877C, MAB_3774C, MAB_3796C, MAB_1143C, MAB_3893C, MAB_3772C, MAB_3851C, MAB_4899C	202	40	3915	15.505	7.58814e-32
KEGG_PATHWAY	mab03010:Ribosome	44	19.5556	1.24873e-30	MAB_3818C, MAB_3806C, MAB_3814C, MAB_3816C, MAB_3876C, MAB_3820C, MAB_5000C, MAB_3812C, MAB_1075, MAB_3850C, MAB_3797C, MAB_2323, MAB_3795C, MAB_3751C, MAB_3108C, MAB_3773C, MAB_3229C, MAB_1610, MAB_3793C, MAB_3771C, MAB_3892C, MAB_1611, MAB_4897C, MAB_3807C, MAB_3817C, MAB_0332C, MAB_3819C, MAB_3813C, MAB_1634C, MAB_3280, MAB_3815C, MAB_3821C, MAB_3224C, MAB_3798C, MAB_2296, MAB_3877C, MAB_3796C…	123	61	1102	6.46248	8.99088e-29
UP_KEYWORDS	RNA-binding	33	14.6667	2.34626e-29	MAB_3818C, MAB_3806C, MAB_3814C, MAB_3816C, MAB_3820C, MAB_3850C, MAB_3237C, MAB_3797C, MAB_2323, MAB_3795C, MAB_3108C, MAB_3773C, MAB_1610, MAB_3793C, MAB_3771C, MAB_3892C, MAB_4897C, MAB_3807C, MAB_3817C, MAB_0332C, MAB_3819C, MAB_3813C, MAB_1634C, MAB_3815C, MAB_3798C, MAB_3877C, MAB_3774C, MAB_3796C, MAB_1143C, MAB_3893C, MAB_3772C, MAB_3851C, MAB_4899C	202	52	3915	12.2996	7.03879e-28
GOTERM_MF_DIRECT	GO:0019843~rRNA binding	29	12.8889	1.17947e-26	MAB_3818C, MAB_3806C, MAB_3814C, MAB_3816C, MAB_3820C, MAB_3850C, MAB_3797C, MAB_2323, MAB_3795C, MAB_3108C, MAB_3773C, MAB_1610, MAB_3793C, MAB_3771C, MAB_3892C, MAB_4897C, MAB_3807C, MAB_3817C, MAB_0332C, MAB_3819C, MAB_3813C, MAB_1634C, MAB_3815C, MAB_3798C, MAB_3774C, MAB_3796C, MAB_3772C, MAB_3851C, MAB_4899C	166	37	2450	11.5679	8.6101e-25
GOTERM_CC_DIRECT	GO:0005840~ribosome	32	14.2222	9.32067e-26	MAB_3818C, MAB_3806C, MAB_3876C, MAB_3820C, MAB_5000C, MAB_3812C, MAB_3797C, MAB_2323, MAB_3751C, MAB_3108C, MAB_3773C, MAB_3229C, MAB_1610, MAB_1611, MAB_4897C, MAB_0332C, MAB_3819C, MAB_3813C, MAB_1634C, MAB_3280, MAB_3821C, MAB_3224C, MAB_3798C, MAB_2296, MAB_3877C, MAB_3796C, MAB_1143C, MAB_3752C, MAB_3893C, MAB_3772C, MAB_0334C, MAB_4899C	97	45	1173	8.59931	1.49131e-24
UP_KEYWORDS	UP KEYWORDS- Cytoplasm	29	12.8889	2.52179e-07	MAB_3237C, MAB_3731C, MAB_3783C, MAB_1236, MAB_1433, MAB_1661C, MAB_3539, MAB_0707, MAB_2778C, MAB_3195C, MAB_3978C, MAB_1147C, MAB_1580, MAB_1878C, MAB_1335C, MAB_3732C, MAB_3774C, MAB_0153, MAB_1165, MAB_2017, MAB_3009, MAB_0698, MAB_1666, MAB_4271C, MAB_1702, MAB_2898C, MAB_2820C, MAB_0928C, MAB_0319	202	191	3915	2.94269	6.05228e-06
GOTERM_CC_DIRECT	GO:0015934~large ribosomal subunit	6	2.66667	6.1173e-05	MAB_3807C, MAB_3817C, MAB_3793C, MAB_3892C, MAB_3815C, MAB_1075	97	7	1173	10.3652	0.000326256
GOTERM_CC_DIRECT	GO:0015935~small ribosomal subunit	6	2.66667	6.1173e-05	MAB_3850C, MAB_3851C, MAB_3795C, MAB_3771C, MAB_3814C, MAB_3816C	97	7	1173	10.3652	0.000326256
UP_KEYWORDS	UP KEYWORDS- tRNA-binding	5	2.22222	0.000693142	MAB_3850C, MAB_3851C, MAB_3773C, MAB_3892C, MAB_3813C	202	9	3915	10.7673	0.0138628
INTERPRO	IPR009051:Alpha-helical ferredoxin	4	1.77778	0.000767997	MAB_4423, MAB_3676, MAB_0092, MAB_4293	192	4	3246	16.9062	0.433918
KEGG_PATHWAY	KEGG PATHWAY- mab01230:Biosynthesis of amino acids	25	11.1111	0.000974331	MAB_2760, MAB_0343, MAB_0344, MAB_1236, MAB_1434, MAB_1436, MAB_1435, MAB_4254C, MAB_0944, MAB_2639C, MAB_0337C, MAB_2645C, MAB_2778C, MAB_4623C, MAB_4294, MAB_0092, MAB_1147C, MAB_1933C, MAB_1335C, MAB_3304C, MAB_1165, MAB_2779C, MAB_2820C, MAB_0928C, MAB_2666C	123	116	1102	1.93089	0.0350759
GOTERM_CC_DIRECT	GO:0005737~cytoplasm	30	13.3333	0.00124036	MAB_2321, MAB_3731C, MAB_3783C, MAB_0344, MAB_1236, MAB_1433, MAB_1661C, MAB_0944, MAB_3539, MAB_0707, MAB_2778C, MAB_3195C, MAB_3978C, MAB_1147C, MAB_1580, MAB_1878C, MAB_1933C, MAB_3732C, MAB_3774C, MAB_0153, MAB_2017, MAB_3009, MAB_0698, MAB_1666, MAB_4271C, MAB_1702, MAB_2898C, MAB_2820C, MAB_0928C, MAB_0319	97	208	1173	1.74415	0.00496144
UP_KEYWORDS	UP KEYWORDS- Protein biosynthesis	8	3.55556	0.0013917	MAB_0153, MAB_3774C, MAB_2321, MAB_3334C, MAB_1433, MAB_3195C, MAB_1702, MAB_2898C	202	34	3915	4.56028	0.0238577
INTERPRO	IPR008991:Translation protein SH3-like domain	4	1.77778	0.00183675	MAB_3894C, MAB_3806C, MAB_3817C, MAB_3224C	192	5	3246	13.525	0.518881
GOTERM_MF_DIRECT	GO:0000049~tRNA binding	6	2.66667	0.00309796	MAB_3850C, MAB_3851C, MAB_3773C, MAB_3892C, MAB_3813C, MAB_3821C	166	16	2450	5.53464	0.150767
UP_KEYWORDS	UP KEYWORDS- Metal-binding	21	9.33333	0.0034821	MAB_4623C, MAB_1147C, MAB_3036C, MAB_1335C, MAB_3721C, MAB_1384, MAB_1967C, MAB_3400, MAB_1056, MAB_1165, MAB_3389C, MAB_4184C, MAB_4219, MAB_1666, MAB_4271C, MAB_2898C, MAB_2820C, MAB_2830C, MAB_3539, MAB_0107C, MAB_0707	202	204	3915	1.99512	0.0466016
UP_KEYWORDS	UP KEYWORDS- Ligase	15	6.66667	0.00349512	MAB_4714C, MAB_2121C, MAB_0181, MAB_1933C, MAB_3631, MAB_0153, MAB_1056, MAB_2255, MAB_3334C, MAB_0179, MAB_1433, MAB_0698, MAB_1702, MAB_2898C, MAB_0707	202	122	3915	2.38293	0.0466016
INTERPRO	IPR017896:4Fe-4S ferredoxin-type, iron-sulpur binding domain	4	1.77778	0.00351467	MAB_4423, MAB_3676, MAB_0092, MAB_4293	192	6	3246	11.2708	0.66193
UP_KEYWORDS	UP KEYWORDS- Amino-acid biosynthesis	9	4	0.00396729	MAB_4623C, MAB_0343, MAB_1236, MAB_0344, MAB_1434, MAB_0928C, MAB_1335C, MAB_0337C, MAB_2645C	202	51	3915	3.42021	0.0476075
UP_KEYWORDS	UP KEYWORDS- Chaperone	5	2.22222	0.00449354	MAB_3731C, MAB_4271C, MAB_1666, MAB_1580, MAB_3732C	202	14	3915	6.92185	0.0490204
UP_KEYWORDS	Pyridoxal phosphate	7	3.11111	0.00587533	MAB_1236, MAB_1434, MAB_1436, MAB_3978C, MAB_0928C, MAB_2407, MAB_3646C	202	33	3915	4.11116	0.0587533
KEGG_PATHWAY	mab01200:Carbon metabolism	22	9.77778	0.00601325	MAB_1147C, MAB_3304C, MAB_1384, MAB_1945C, MAB_3675, MAB_3631, MAB_4423, MAB_1056, MAB_3676, MAB_3643, MAB_2760, MAB_1165, MAB_1236, MAB_4095C, MAB_4254C, MAB_2779C, MAB_0944, MAB_2639C, MAB_2407, MAB_0928C, MAB_4127C, MAB_2778C	123	110	1102	1.79187	0.144318
COG_ONTOLOGY	Energy production and conversion	6	2.66667	0.00633013	MAB_3389C, MAB_1961, MAB_3362C, MAB_1327, MAB_4293, MAB_1967C	24	52	953	4.58173	0.0696315
GOTERM_BP_DIRECT	GO:0009088~threonine biosynthetic process	4	1.77778	0.00744321	MAB_0343, MAB_0344, MAB_1436, MAB_1435	133	5	1378	8.28872	0.372161
UP_KEYWORDS	Coiled coil	8	3.55556	0.00821438	MAB_0165, MAB_2017, MAB_4083C, MAB_3868C, MAB_2171, MAB_0319, MAB_0539, MAB_2296	202	46	3915	3.37064	0.0758251
GOTERM_MF_DIRECT	GO:0030170~pyridoxal phosphate binding	8	3.55556	0.0101765	MAB_1236, MAB_1434, MAB_1436, MAB_4294, MAB_3978C, MAB_1703, MAB_0928C, MAB_3646C	166	37	2450	3.19114	0.371441
UP_KEYWORDS	Zinc	8	3.55556	0.0115787	MAB_4623C, MAB_3400, MAB_4184C, MAB_4271C, MAB_1666, MAB_2898C, MAB_2830C, MAB_3036C	202	49	3915	3.16428	0.0992457
INTERPRO	IPR016709:Uncharacterised protein family UPF0336	3	1.33333	0.0191007	MAB_3896C, MAB_1529C, MAB_3898C	192	4	3246	12.6797	1
INTERPRO	IPR014722:Ribosomal protein L2 domain 2	3	1.33333	0.0191007	MAB_3894C, MAB_3806C, MAB_3817C	192	4	3246	12.6797	1
INTERPRO	IPR002314:Aminoacyl-tRNA synthetase, class II (G/ H/ P/ S), conserved domain	3	1.33333	0.0191007	MAB_0153, MAB_1702, MAB_2898C	192	4	3246	12.6797	1
GOTERM_BP_DIRECT	GO:0006099~tricarboxylic acid cycle	5	2.22222	0.0216582	MAB_3675, MAB_4423, MAB_1056, MAB_3676, MAB_0944	133	12	1378	4.31704	0.721941
INTERPRO	IPR012340:Nucleic acid-binding, OB-fold	6	2.66667	0.021723	MAB_3774C, MAB_3851C, MAB_3817C, MAB_1607, MAB_4898C, MAB_2296	192	28	3246	3.62277	1
INTERPRO	IPR015421:Pyridoxal phosphate-dependent transferase, major region, subdomain 1	7	3.11111	0.0218579	MAB_1236, MAB_4294, MAB_3978C, MAB_1703, MAB_0928C, MAB_2407, MAB_3646C	192	38	3246	3.11431	1
UP_KEYWORDS	Aminotransferase	6	2.66667	0.0220214	MAB_0032, MAB_4294, MAB_3978C, MAB_1703, MAB_0928C, MAB_3646C	202	32	3915	3.63397	0.176171
UP_KEYWORDS	Tricarboxylic acid cycle	3	1.33333	0.0236661	MAB_3675, MAB_1056, MAB_0944	202	5	3915	11.6287	0.177496
INTERPRO	IPR015424:Pyridoxal phosphate-dependent transferase	7	3.11111	0.0246083	MAB_1236, MAB_4294, MAB_3978C, MAB_1703, MAB_0928C, MAB_2407, MAB_3646C	192	39	3246	3.03446	1
UP_KEYWORDS	Decarboxylase	3	1.33333	0.0343109	MAB_0639C, MAB_1434, MAB_2645C	202	6	3915	9.69059	0.242194
KEGG_PATHWAY	mab01110:Biosynthesis of secondary metabolites	42	18.6667	0.0356719	MAB_3721C, MAB_3675, MAB_1056, MAB_4423, MAB_3676, MAB_2760, MAB_3783C, MAB_2245, MAB_0343, MAB_0344, MAB_1236, MAB_1434, MAB_3991C, MAB_1436, MAB_1435, MAB_4254C, MAB_0944, MAB_2639C, MAB_2407, MAB_4127C, MAB_0337C, MAB_2645C, MAB_0707, MAB_2778C, MAB_4623C, MAB_4294, MAB_3978C, MAB_0092, MAB_1147C, MAB_3603C, MAB_1945C, MAB_3643, MAB_1165, MAB_0639C, MAB_0972, MAB_4095C, MAB_0698, MAB_2779C, MA…	123	290	1102	1.29756	0.626003
INTERPRO	IPR015422:Pyridoxal phosphate-dependent transferase, major region, subdomain 2	6	2.66667	0.0414157	MAB_1236, MAB_4294, MAB_3978C, MAB_1703, MAB_0928C, MAB_3646C	192	33	3246	3.07386	1
KEGG_PATHWAY	mab00260:Glycine, serine and threonine metabolism	9	4	0.0434724	MAB_0343, MAB_1236, MAB_0344, MAB_1436, MAB_1435, MAB_0928C, MAB_2407, MAB_4127C, MAB_3304C	123	37	1102	2.1793	0.626003
UP_KEYWORDS	ATP-binding	17	7.55556	0.0437052	MAB_1147C, MAB_1933C, MAB_3036C, MAB_0153, MAB_1056, MAB_3731C, MAB_3334C, MAB_1451, MAB_3783C, MAB_3531, MAB_1433, MAB_0698, MAB_1702, MAB_2898C, MAB_2820C, MAB_0707, MAB_2778C	202	197	3915	1.67249	0.291368
UP_KEYWORDS	Lysine biosynthesis	3	1.33333	0.0464343	MAB_0344, MAB_1434, MAB_1335C	202	7	3915	8.30622	0.293269
GOTERM_BP_DIRECT	GO:0022900~electron transport chain	3	1.33333	0.0480327	MAB_3675, MAB_3389C, MAB_1961	133	4	1378	7.77068	1
GOTERM_MF_DIRECT	GO:0051536~iron-sulfur cluster binding	4	1.77778	0.0520101	MAB_3676, MAB_0092, MAB_1957, MAB_4293	166	13	2450	4.54124	1
UP_KEYWORDS	Nucleotide-binding	18	8	0.0549403	MAB_1147C, MAB_1933C, MAB_3036C, MAB_3237C, MAB_0153, MAB_1056, MAB_3731C, MAB_3334C, MAB_1451, MAB_3783C, MAB_3531, MAB_1433, MAB_0698, MAB_1702, MAB_2898C, MAB_2820C, MAB_0707, MAB_2778C	202	219	3915	1.59297	0.329642
KEGG_PATHWAY	mab00270:Cysteine and methionine metabolism	6	2.66667	0.0606949	MAB_4623C, MAB_0343, MAB_0344, MAB_1435, MAB_0740C, MAB_2820C	123	20	1102	2.6878	0.728339
UP_KEYWORDS	Transferase	33	14.6667	0.0610824	MAB_4604C, MAB_3868C, MAB_3646C, MAB_3631, MAB_0165, MAB_3783C, MAB_0343, MAB_1236, MAB_3991C, MAB_0961C, MAB_2845, MAB_0944, MAB_4088C, MAB_0404C, MAB_4105C, MAB_0337C, MAB_2778C, MAB_4623C, MAB_4294, MAB_3978C, MAB_1147C, MAB_1335C, MAB_1125C, MAB_1086, MAB_0032, MAB_3334C, MAB_2256, MAB_3770C, MAB_4219, MAB_0740C, MAB_2820C, MAB_0928C, MAB_1703	202	475	3915	1.34648	0.349042
KEGG_PATHWAY	mab00300:Lysine biosynthesis	5	2.22222	0.074293	MAB_0343, MAB_0344, MAB_1434, MAB_1435, MAB_1335C	123	15	1102	2.98645	0.749599
GOTERM_MF_DIRECT	GO:0005507~copper ion binding	3	1.33333	0.075669	MAB_3389C, MAB_1961, MAB_0463C	166	7	2450	6.3253	1
PIR_SUPERFAMILY	PIRSF018072:uncharacterized conserved protein	3	1.33333	0.079823	MAB_3896C, MAB_1529C, MAB_3898C	48	4	371	5.79688	1
GOTERM_BP_DIRECT	GO:0006457~protein folding	4	1.77778	0.0800332	MAB_4271C, MAB_1666, MAB_1580, MAB_3732C	133	11	1378	3.7676	1
KEGG_PATHWAY	mab01130:Biosynthesis of antibiotics	33	14.6667	0.0832887	MAB_3675, MAB_1056, MAB_3631, MAB_4423, MAB_3676, MAB_2760, MAB_3783C, MAB_2245, MAB_0343, MAB_0344, MAB_1236, MAB_1434, MAB_1435, MAB_4254C, MAB_4111C, MAB_0944, MAB_2639C, MAB_2407, MAB_4127C, MAB_0707, MAB_2778C, MAB_4294, MAB_0092, MAB_1147C, MAB_3304C, MAB_1086, MAB_1945C, MAB_3643, MAB_1165, MAB_0698, MAB_2779C, MAB_0928C, MAB_3649	123	231	1102	1.27991	0.749599
UP_KEYWORDS	Aminoacyl-tRNA synthetase	4	1.77778	0.0897967	MAB_0153, MAB_1433, MAB_1702, MAB_2898C	202	21	3915	3.69165	0.4898
INTERPRO	IPR006195:Aminoacyl-tRNA synthetase, class II	3	1.33333	0.0943838	MAB_0153, MAB_1702, MAB_2898C	192	9	3246	5.63542	1

## Sheet: 10h Upregulated
Category	Term	Count	%	PValue	Genes	List Total	Pop Hits	Pop Total	Fold Enrichment	Benjamini p-value
UP_KEYWORDS	UP KEYWORDS- Ribosomal protein	25	48.0769	2.57804e-33	MAB_4896C, MAB_3818C, MAB_3814C, MAB_3196C, MAB_3816C, MAB_3876C, MAB_3820C, MAB_5000C, MAB_3850C, MAB_2323, MAB_3795C, MAB_3108C, MAB_1610, MAB_3793C, MAB_3771C, MAB_1611, MAB_1634C, MAB_3815C, MAB_3224C, MAB_2296, MAB_3877C, MAB_3796C, MAB_1143C, MAB_3752C, MAB_4899C	50	58	3915	33.75	9.283e-32
UP_KEYWORDS	Ribonucleoprotein	25	48.0769	4.31768e-33	MAB_4896C, MAB_3818C, MAB_3814C, MAB_3196C, MAB_3816C, MAB_3876C, MAB_3820C, MAB_5000C, MAB_3850C, MAB_2323, MAB_3795C, MAB_3108C, MAB_1610, MAB_3793C, MAB_3771C, MAB_1611, MAB_1634C, MAB_3815C, MAB_3224C, MAB_2296, MAB_3877C, MAB_3796C, MAB_1143C, MAB_3752C, MAB_4899C	50	59	3915	33.178	9.283e-32
GOTERM_MF_DIRECT	GO:0003735~structural constituent of ribosome	25	48.0769	2.49201e-30	MAB_4896C, MAB_3818C, MAB_3814C, MAB_3196C, MAB_3816C, MAB_3876C, MAB_3820C, MAB_5000C, MAB_3850C, MAB_2323, MAB_3795C, MAB_3108C, MAB_1610, MAB_3793C, MAB_3771C, MAB_1611, MAB_1634C, MAB_3815C, MAB_3224C, MAB_2296, MAB_3877C, MAB_3796C, MAB_1143C, MAB_3752C, MAB_4899C	44	58	2450	24.0008	7.97442e-29
GOTERM_BP_DIRECT	GO:0006412~translation	25	48.0769	2.1244e-24	MAB_4896C, MAB_3818C, MAB_3814C, MAB_3196C, MAB_3816C, MAB_3876C, MAB_3820C, MAB_5000C, MAB_3850C, MAB_2323, MAB_3795C, MAB_3108C, MAB_1610, MAB_3793C, MAB_3771C, MAB_1611, MAB_1634C, MAB_3815C, MAB_3224C, MAB_2296, MAB_3877C, MAB_3796C, MAB_1143C, MAB_3752C, MAB_4899C	41	63	1378	13.3372	5.31101e-23
KEGG_PATHWAY	mab03010:Ribosome	25	48.0769	1.04088e-23	MAB_4896C, MAB_3818C, MAB_3814C, MAB_3196C, MAB_3816C, MAB_3876C, MAB_3820C, MAB_5000C, MAB_3850C, MAB_2323, MAB_3795C, MAB_3108C, MAB_1610, MAB_3793C, MAB_3771C, MAB_1611, MAB_1634C, MAB_3815C, MAB_3224C, MAB_2296, MAB_3877C, MAB_3796C, MAB_1143C, MAB_3752C, MAB_4899C	38	61	1102	11.8852	2.91448e-22
UP_KEYWORDS	rRNA-binding	18	34.6154	1.47268e-23	MAB_4896C, MAB_3818C, MAB_3814C, MAB_1634C, MAB_3816C, MAB_3815C, MAB_3820C, MAB_3877C, MAB_3796C, MAB_3850C, MAB_1143C, MAB_2323, MAB_3795C, MAB_3108C, MAB_1610, MAB_3771C, MAB_3793C, MAB_4899C	50	40	3915	35.235	2.11085e-22
UP_KEYWORDS	RNA-binding	19	36.5385	5.35324e-23	MAB_4896C, MAB_3818C, MAB_3814C, MAB_1634C, MAB_3816C, MAB_3815C, MAB_3820C, MAB_3877C, MAB_3796C, MAB_3850C, MAB_1143C, MAB_3106C, MAB_2323, MAB_3795C, MAB_3108C, MAB_1610, MAB_3771C, MAB_3793C, MAB_4899C	50	52	3915	28.6096	5.75473e-22
GOTERM_MF_DIRECT	GO:0019843~rRNA binding	16	30.7692	2.18097e-18	MAB_4896C, MAB_3818C, MAB_3814C, MAB_1634C, MAB_3816C, MAB_3815C, MAB_3820C, MAB_3796C, MAB_3850C, MAB_2323, MAB_3795C, MAB_3108C, MAB_1610, MAB_3771C, MAB_3793C, MAB_4899C	44	37	2450	24.0786	3.48955e-17
GOTERM_CC_DIRECT	GO:0005840~ribosome	17	32.6923	1.53283e-14	MAB_4896C, MAB_3818C, MAB_1634C, MAB_3876C, MAB_3820C, MAB_5000C, MAB_3224C, MAB_3877C, MAB_2296, MAB_3796C, MAB_1143C, MAB_3752C, MAB_2323, MAB_3108C, MAB_1610, MAB_1611, MAB_4899C	39	45	1173	11.3624	1.53283e-13
GOTERM_CC_DIRECT	GO:0015935~small ribosomal subunit	6	11.5385	5.47741e-07	MAB_3850C, MAB_3795C, MAB_3771C, MAB_3814C, MAB_3196C, MAB_3816C	39	7	1173	25.7802	2.73871e-06
UP_KEYWORDS	UP KEYWORDS- Chaperone	5	9.61538	1.9785e-05	MAB_3731C, MAB_0650, MAB_4273C, MAB_1580, MAB_3732C	50	14	3915	27.9643	0.000170151
KEGG_PATHWAY	KEGG PATHWAY- mab03018:RNA degradation	5	9.61538	0.000620845	MAB_1165, MAB_3106C, MAB_3731C, MAB_0650, MAB_4273C	38	13	1102	11.1538	0.00869183
UP_KEYWORDS	UP KEYWORDS- Elongation factor	3	5.76923	0.00149837	MAB_3195C, MAB_3849C, MAB_3848C	50	5	3915	46.98	0.0107383
UP_KEYWORDS	UP KEYWORDS- Cytoplasm	9	17.3077	0.00222708	MAB_1165, MAB_3106C, MAB_3731C, MAB_0650, MAB_3195C, MAB_3849C, MAB_3848C, MAB_1580, MAB_3732C	50	191	3915	3.68953	0.0136806
GOTERM_MF_DIRECT	GO:0003746~translation elongation factor activity	3	5.76923	0.00431699	MAB_3195C, MAB_3849C, MAB_3848C	44	6	2450	27.8409	0.0460479
INTERPRO	IPR009000:Translation elongation/initiation factor/Ribosomal, beta-barrel	3	5.76923	0.00893512	MAB_3849C, MAB_3848C, MAB_3820C	49	10	3246	19.8735	0.515147
INTERPRO	IPR020568:Ribosomal protein S5 domain 2-type fold	3	5.76923	0.0150562	MAB_3106C, MAB_3795C, MAB_3849C	49	13	3246	15.2873	0.515147
UP_KEYWORDS	Nucleotide-binding	8	15.3846	0.0179398	MAB_3731C, MAB_1451, MAB_0650, MAB_1453, MAB_4273C, MAB_3849C, MAB_3848C, MAB_1933C	50	219	3915	2.86027	0.0916616
UP_KEYWORDS	Coiled coil	4	7.69231	0.019185	MAB_0650, MAB_4273C, MAB_4083C, MAB_2296	50	46	3915	6.8087	0.0916616
INTERPRO	IPR027409:GroEL-like apical domain	2	3.84615	0.0293607	MAB_3731C, MAB_0650	49	2	3246	66.2449	0.515147
INTERPRO	IPR000793:ATPase, F1/V1/A1 complex, alpha/beta subunit, C-terminal	2	3.84615	0.0293607	MAB_1451, MAB_1453	49	2	3246	66.2449	0.515147
INTERPRO	IPR004100:ATPase, alpha/beta subunit, N-terminal	2	3.84615	0.0293607	MAB_1451, MAB_1453	49	2	3246	66.2449	0.515147
INTERPRO	IPR004161:Translation elongation factor EFTu/EF1A, domain 2	2	3.84615	0.0293607	MAB_3849C, MAB_3848C	49	2	3246	66.2449	0.515147
INTERPRO	IPR002423:Chaperonin Cpn60/TCP-1	2	3.84615	0.0293607	MAB_3731C, MAB_0650	49	2	3246	66.2449	0.515147
INTERPRO	IPR001844:Chaperonin Cpn60	2	3.84615	0.0293607	MAB_3731C, MAB_0650	49	2	3246	66.2449	0.515147
INTERPRO	IPR018370:Chaperonin Cpn60, conserved site	2	3.84615	0.0293607	MAB_3731C, MAB_0650	49	2	3246	66.2449	0.515147
INTERPRO	IPR027413:GroEL-like equatorial domain	2	3.84615	0.0293607	MAB_3731C, MAB_0650	49	2	3246	66.2449	0.515147
INTERPRO	IPR020003:ATPase, alpha/beta subunit, nucleotide-binding domain, active site	2	3.84615	0.0293607	MAB_1451, MAB_1453	49	2	3246	66.2449	0.515147
GOTERM_BP_DIRECT	GO:0006457~protein folding	3	5.76923	0.038301	MAB_4273C, MAB_1580, MAB_3732C	41	11	1378	9.1663	0.476942
INTERPRO	IPR004087:K Homology domain	2	3.84615	0.0437228	MAB_3106C, MAB_3814C	49	3	3246	44.1633	0.649115
INTERPRO	IPR000194:ATPase, F1/V1/A1 complex, alpha/beta subunit, nucleotide-binding domain	2	3.84615	0.0437228	MAB_1451, MAB_1453	49	3	3246	44.1633	0.649115
UP_KEYWORDS	CF(1)	2	3.84615	0.0491503	MAB_1451, MAB_1453	50	4	3915	39.15	0.211346
KEGG_PATHWAY	mab05152:Tuberculosis	3	5.76923	0.0498654	MAB_3731C, MAB_0650, MAB_4273C	38	11	1102	7.90909	0.465411
GOTERM_BP_DIRECT	GO:0042026~protein refolding	2	3.84615	0.057233	MAB_3731C, MAB_0650	41	2	1378	33.6098	0.476942
UP_KEYWORDS	Protein biosynthesis	3	5.76923	0.0668007	MAB_3195C, MAB_3849C, MAB_3848C	50	34	3915	6.90882	0.26113
INTERPRO	IPR008991:Translation protein SH3-like domain	2	3.84615	0.0718255	MAB_3894C, MAB_3224C	49	5	3246	26.498	0.866395
INTERPRO	IPR022967:RNA-binding domain, S1	2	3.84615	0.0718255	MAB_3106C, MAB_2296	49	5	3246	26.498	0.866395
INTERPRO	IPR003029:Ribosomal protein S1, RNA-binding domain	2	3.84615	0.0718255	MAB_3106C, MAB_2296	49	5	3246	26.498	0.866395
SMART	SM00322:KH	2	3.84615	0.0773126	MAB_3106C, MAB_3814C	15	3	530	23.5556	1
UP_KEYWORDS	Hydrogen ion transport	2	3.84615	0.0844522	MAB_1451, MAB_1453	50	7	3915	22.3714	0.279342
UP_KEYWORDS	ATP synthesis	2	3.84615	0.0844522	MAB_1451, MAB_1453	50	7	3915	22.3714	0.279342
GOTERM_BP_DIRECT	GO:0015991~ATP hydrolysis coupled proton transport	2	3.84615	0.084639	MAB_1451, MAB_1453	41	3	1378	22.4065	0.528994
GOTERM_MF_DIRECT	GO:0003723~RNA binding	3	5.76923	0.0853287	MAB_3106C, MAB_1634C, MAB_2296	44	28	2450	5.96591	0.6359
GOTERM_CC_DIRECT	GO:0009986~cell surface	2	3.84615	0.09415	MAB_1165, MAB_4083C	39	3	1173	20.0513	0.308927
UP_KEYWORDS	Phosphoprotein	2	3.84615	0.0959317	MAB_4273C, MAB_1933C	50	8	3915	19.575	0.280211
UP_KEYWORDS	ATP-binding	6	11.5385	0.0977482	MAB_3731C, MAB_1451, MAB_0650, MAB_1453, MAB_4273C, MAB_1933C	50	197	3915	2.38477	0.280211
INTERPRO	IPR000795:Elongation factor, GTP-binding domain	2	3.84615	0.0991191	MAB_3849C, MAB_3848C	49	7	3246	18.9271	1
INTERPRO	IPR005225:Small GTP-binding protein domain	2	3.84615	0.0991191	MAB_3849C, MAB_3848C	49	7	3246	18.9271	1

## Sheet: 14h Upregulated
Category	Term	Count	%	PValue	Genes	List Total	Pop Hits	Pop Total	Fold Enrichment	Benjamini p-value
UP_KEYWORDS	UP KEYWORDS- rRNA-binding	17	65.3846	8.6e-28	MAB_3817C, MAB_3814C, MAB_3813C, MAB_3815C, MAB_3820C, MAB_3877C, MAB_3774C, MAB_3796C, MAB_3850C, MAB_2323, MAB_3795C, MAB_3108C, MAB_3773C, MAB_1610, MAB_3771C, MAB_3793C, MAB_3892C	26	40	3915	63.9952	1.63e-26
UP_KEYWORDS	UP KEYWORDS- Ribosomal protein	18	69.2308	6.06e-27	MAB_3817C, MAB_3814C, MAB_3813C, MAB_3815C, MAB_3820C, MAB_5000C, MAB_3224C, MAB_3877C, MAB_3796C, MAB_3850C, MAB_2323, MAB_3795C, MAB_3108C, MAB_3773C, MAB_1610, MAB_3771C, MAB_3793C, MAB_3892C	26	58	3915	46.7308	5.38e-26
UP_KEYWORDS	Ribonucleoprotein	18	69.2308	8.5e-27	MAB_3817C, MAB_3814C, MAB_3813C, MAB_3815C, MAB_3820C, MAB_5000C, MAB_3224C, MAB_3877C, MAB_3796C, MAB_3850C, MAB_2323, MAB_3795C, MAB_3108C, MAB_3773C, MAB_1610, MAB_3771C, MAB_3793C, MAB_3892C	26	59	3915	45.9387	5.38e-26
UP_KEYWORDS	UP KEYWORDS- RNA-binding	17	65.3846	1.38e-25	MAB_3817C, MAB_3814C, MAB_3813C, MAB_3815C, MAB_3820C, MAB_3877C, MAB_3774C, MAB_3796C, MAB_3850C, MAB_2323, MAB_3795C, MAB_3108C, MAB_3773C, MAB_1610, MAB_3771C, MAB_3793C, MAB_3892C	26	52	3915	49.2271	6.55e-25
GOTERM_MF_DIRECT	GO:0003735~structural constituent of ribosome	18	69.2308	1.64e-24	MAB_3817C, MAB_3814C, MAB_3813C, MAB_3815C, MAB_3820C, MAB_5000C, MAB_3224C, MAB_3877C, MAB_3796C, MAB_3850C, MAB_2323, MAB_3795C, MAB_3108C, MAB_3773C, MAB_1610, MAB_3771C, MAB_3793C, MAB_3892C	24	58	2450	31.681	2.13e-23
GOTERM_MF_DIRECT	GO:0019843~rRNA binding	16	61.5385	8.47e-24	MAB_3817C, MAB_3814C, MAB_3813C, MAB_3815C, MAB_3820C, MAB_3774C, MAB_3796C, MAB_3850C, MAB_2323, MAB_3795C, MAB_3108C, MAB_3773C, MAB_1610, MAB_3771C, MAB_3793C, MAB_3892C	24	37	2450	44.1441	5.51e-23
GOTERM_BP_DIRECT	GOTERM BO DIRECT- GO:0006412~translation	18	69.2308	2.73e-22	MAB_3817C, MAB_3814C, MAB_3813C, MAB_3815C, MAB_3820C, MAB_5000C, MAB_3224C, MAB_3877C, MAB_3796C, MAB_3850C, MAB_2323, MAB_3795C, MAB_3108C, MAB_3773C, MAB_1610, MAB_3771C, MAB_3793C, MAB_3892C	20	63	1378	19.6857	1.64e-21
KEGG_PATHWAY	mab03010:Ribosome	18	69.2308	7.16e-22	MAB_3817C, MAB_3814C, MAB_3813C, MAB_3815C, MAB_3820C, MAB_5000C, MAB_3224C, MAB_3877C, MAB_3796C, MAB_3850C, MAB_2323, MAB_3795C, MAB_3108C, MAB_3773C, MAB_1610, MAB_3771C, MAB_3793C, MAB_3892C	19	61	1102	17.1148	4.3e-21
GOTERM_CC_DIRECT	GO:0005840~ribosome	10	38.4615	1.65e-08	MAB_3796C, MAB_2323, MAB_3108C, MAB_3773C, MAB_1610, MAB_3813C, MAB_3820C, MAB_5000C, MAB_3224C, MAB_3877C	22	45	1173	11.8485	6.6e-08
UP_KEYWORDS	UP KEYWORDS- tRNA-binding	4	15.3846	1.88e-05	MAB_3850C, MAB_3773C, MAB_3892C, MAB_3813C	26	9	3915	66.9231	7.16e-05
GOTERM_CC_DIRECT	GO:0015935~small ribosomal subunit	4	15.3846	0.000166	MAB_3850C, MAB_3795C, MAB_3771C, MAB_3814C	22	7	1173	30.4675	0.000221
GOTERM_CC_DIRECT	GO:0015934~large ribosomal subunit	4	15.3846	0.000166	MAB_3793C, MAB_3817C, MAB_3892C, MAB_3815C	22	7	1173	30.4675	0.000221
GOTERM_MF_DIRECT	GO:0000049~tRNA binding	4	15.3846	0.000374	MAB_3850C, MAB_3773C, MAB_3892C, MAB_3813C	24	16	2450	25.5208	0.00162075
INTERPRO	IPR008991:Translation protein SH3-like domain	2	7.69231	0.0364481	MAB_3817C, MAB_3224C	25	5	3246	51.936	1
INTERPRO	IPR010979:Ribosomal protein S13-like, H2TH	2	7.69231	0.0435833	MAB_3773C, MAB_2824C	25	6	3246	43.28	1

## Sheet: 8h Downregulated
Category	Term	Count	%	PValue	Genes	List Total	Pop Hits	Pop Total	Fold Enrichment	Benjamini
INTERPRO	IPR027417:P-loop containing nucleoside triphosphate hydrolase	61	6.97143	1.23858e-07	MAB_0056C, MAB_1401C, MAB_2361, MAB_2162, MAB_0262, MAB_3651, MAB_1157, MAB_1633, MAB_0347, MAB_2736C, MAB_2853C, MAB_4826, MAB_0628, MAB_0749, MAB_2623C, MAB_3074C, MAB_4292, MAB_3635C, MAB_1982, MAB_1421, MAB_1266, MAB_4283C, MAB_0653, MAB_3384C, MAB_1821, MAB_0564C, MAB_1668, MAB_4814, MAB_2842C, MAB_0645C, MAB_4215C, MAB_4699C, MAB_0637C, MAB_3156C, MAB_1492, MAB_1096, MAB_4087, MAB_1054, MAB…	631	165	3246	1.9018	0.000124353
GOTERM_CC_DIRECT	GO:0005622~intracellular	19	2.17143	4.33315e-06	MAB_2880C, MAB_4519C, MAB_0562C, MAB_3250C, MAB_3647C, MAB_1076, MAB_2330, MAB_0955C, MAB_2133, MAB_2586, MAB_0673, MAB_1289C, MAB_3890C, MAB_2129, MAB_3590C, MAB_2988, MAB_4498C, MAB_2710C, MAB_4047C	149	47	1173	3.18249	4.65976e-05
GOTERM_CC_DIRECT	GO:0005737~cytoplasm	48	5.48571	5.8247e-06	MAB_2782C, MAB_4951C, MAB_4216C, MAB_1617C, MAB_1916C, MAB_3283C, MAB_3140C, MAB_3130C, MAB_1942C, MAB_1131, MAB_1128C, MAB_1054, MAB_3335C, MAB_2343, MAB_2001, MAB_1157, MAB_2004, MAB_2369, MAB_1051C, MAB_0004, MAB_3633, MAB_2425, MAB_0523, MAB_2007, MAB_1613, MAB_1998, MAB_2308, MAB_2841C, MAB_4923C, MAB_1618, MAB_0409, MAB_2686C, MAB_2664C, MAB_2872C, MAB_3286C, MAB_3734C, MAB_1943C, MAB_3226C…	149	208	1173	1.81673	4.65976e-05
UP_KEYWORDS	Hydrolase	99	11.3143	1.53308e-05	MAB_3291, MAB_3789C, MAB_2365, MAB_3684C, MAB_4300, MAB_1157, MAB_2728C, MAB_0587, MAB_4307, MAB_1158, MAB_4667, MAB_1832, MAB_4942, MAB_0347, MAB_0749, MAB_2623C, MAB_4469C, MAB_4227C, MAB_3183C, MAB_4130, MAB_2191C, MAB_3680, MAB_2474, MAB_1421, MAB_3685, MAB_2875, MAB_3384C, MAB_1669, MAB_4215C, MAB_4554C, MAB_1707, MAB_3658C, MAB_1054, MAB_3513C, MAB_3878, MAB_2701, MAB_1336, MAB_2425, MAB_07…	701	374	3915	1.47835	0.00210032
GOTERM_MF_DIRECT	GO:0005524~ATP binding	75	8.57143	0.000121407	MAB_2198C, MAB_2361, MAB_2162, MAB_2362, MAB_0262, MAB_3741C, MAB_3620C, MAB_2001, MAB_1352, MAB_3651, MAB_2004, MAB_1157, MAB_4224, MAB_2007, MAB_0347, MAB_4183C, MAB_3419, MAB_2736C, MAB_2853C, MAB_2969, MAB_4826, MAB_4923C, MAB_0749, MAB_2623C, MAB_3074C, MAB_3635C, MAB_1982, MAB_1266, MAB_0653, MAB_1660C, MAB_3384C, MAB_3590C, MAB_0564C, MAB_1668, MAB_2842C, MAB_0645C, MAB_4215C, MAB_0637C, M…	520	239	2450	1.47852	0.0411568
UP_KEYWORDS	Transferase	116	13.2571	0.000125065	MAB_2990C, MAB_4951C, MAB_4216C, MAB_2198C, MAB_1942C, MAB_4145, MAB_3357C, MAB_1278, MAB_3890C, MAB_1313, MAB_2006, MAB_2129, MAB_4260C, MAB_4002C, MAB_0745, MAB_0507, MAB_2042C, MAB_3062C, MAB_3143C, MAB_2191C, MAB_3930C, MAB_1943C, MAB_0175, MAB_3671C, MAB_0852, MAB_3688, MAB_0731, MAB_1660C, MAB_3590C, MAB_0730C, MAB_2842C, MAB_1708, MAB_4109C, MAB_1617C, MAB_1916C, MAB_0034C, MAB_3156C, MAB_…	701	475	3915	1.36389	0.00856698
KEGG_PATHWAY	mab00550:Peptidoglycan biosynthesis	12	1.37143	0.000183375	MAB_2002, MAB_2001, MAB_0199, MAB_2004, MAB_3234, MAB_2006, MAB_0035C, MAB_2007, MAB_3286C, MAB_4066C, MAB_2000, MAB_0519	246	17	1102	3.16212	0.0201713
UP_KEYWORDS	ATP-binding	54	6.17143	0.000817751	MAB_0056C, MAB_2162, MAB_0262, MAB_3741C, MAB_3620C, MAB_2001, MAB_1352, MAB_3651, MAB_2004, MAB_1157, MAB_2007, MAB_0347, MAB_4183C, MAB_3419, MAB_2736C, MAB_2969, MAB_4923C, MAB_0749, MAB_3074C, MAB_1266, MAB_1660C, MAB_3384C, MAB_3590C, MAB_0564C, MAB_2842C, MAB_4215C, MAB_0637C, MAB_1617C, MAB_3140C, MAB_1128C, MAB_1054, MAB_1375, MAB_2189, MAB_3335C, MAB_0955C, MAB_1366C, MAB_0004, MAB_1613,…	701	197	3915	1.53088	0.037344
INTERPRO	IPR012338:Beta-lactamase/transpeptidase-like	10	1.14286	0.0011422	MAB_0064C, MAB_0408C, MAB_3225, MAB_2875, MAB_0035C, MAB_2833, MAB_0552C, MAB_4901C, MAB_2000, MAB_0519	631	16	3246	3.21513	0.573382
UP_KEYWORDS	Nucleotide-binding	58	6.62857	0.00125965	MAB_0056C, MAB_2162, MAB_0262, MAB_3741C, MAB_3620C, MAB_2001, MAB_1352, MAB_3651, MAB_2004, MAB_1157, MAB_2007, MAB_0347, MAB_4183C, MAB_3419, MAB_2736C, MAB_2969, MAB_4923C, MAB_0749, MAB_3074C, MAB_1266, MAB_1660C, MAB_3384C, MAB_3590C, MAB_0564C, MAB_2842C, MAB_4215C, MAB_3608, MAB_0637C, MAB_1617C, MAB_3140C, MAB_1128C, MAB_1054, MAB_1375, MAB_2189, MAB_3335C, MAB_0955C, MAB_3662C, MAB_1366C…	701	219	3915	1.4791	0.0431429
UP_KEYWORDS	Kinase	24	2.74286	0.00167702	MAB_1617C, MAB_0034C, MAB_0033C, MAB_2391, MAB_1988C, MAB_3635C, MAB_1040, MAB_0194, MAB_3279C, MAB_3335C, MAB_0955C, MAB_2298, MAB_4224, MAB_3890C, MAB_3008, MAB_3109C, MAB_3540C, MAB_3590C, MAB_2876C, MAB_1613, MAB_3879, MAB_2842C, MAB_2710C, MAB_4059C	701	70	3915	1.91482	0.0459504
UP_KEYWORDS	Oxidoreductase	110	12.5714	0.00223312	MAB_2530C, MAB_3330, MAB_3177, MAB_2085, MAB_3834C, MAB_4269, MAB_0584, MAB_1039, MAB_0625, MAB_0917C, MAB_4555C, MAB_4538C, MAB_3171C, MAB_2692C, MAB_3041, MAB_3103C, MAB_4773, MAB_2117, MAB_1305, MAB_2757, MAB_0613, MAB_4001C, MAB_4418, MAB_0615, MAB_2140, MAB_0086, MAB_4322, MAB_0003, MAB_1851, MAB_3915, MAB_1219, MAB_1618, MAB_1619, MAB_4609C, MAB_4277, MAB_1646C, MAB_1561, MAB_1662C, MAB_059…	701	479	3915	1.28254	0.0504137
UP_KEYWORDS	FAD	13	1.48571	0.00257588	MAB_4538C, MAB_3122, MAB_3636C, MAB_2085, MAB_3482, MAB_1993, MAB_0255, MAB_3487, MAB_1863, MAB_3109C, MAB_1070C, MAB_0822, MAB_0615	701	29	3915	2.50357	0.0504137
INTERPRO	IPR014001:Helicase, superfamily 1/2, ATP-binding domain	8	0.914286	0.00320238	MAB_2189, MAB_1157, MAB_3651, MAB_0056C, MAB_4826, MAB_2308, MAB_0645C, MAB_3278C	631	12	3246	3.42948	0.821419
KEGG_PATHWAY	mab01100:Metabolic pathways	155	17.7143	0.0040242	MAB_2990C, MAB_4216C, MAB_2198C, MAB_2081, MAB_2084, MAB_1942C, MAB_3287C, MAB_3330, MAB_4145, MAB_2085, MAB_3834C, MAB_1558C, MAB_3357C, MAB_3620C, MAB_2002, MAB_0584, MAB_2004, MAB_2006, MAB_1073C, MAB_2129, MAB_2007, MAB_4260C, MAB_2647C, MAB_3470C, MAB_4066C, MAB_0625, MAB_2841C, MAB_2687C, MAB_4911C, MAB_2199C, MAB_2664C, MAB_3171C, MAB_2042C, MAB_3041, MAB_3143C, MAB_3155C, MAB_3930C, MAB_1…	246	609	1102	1.14015	0.221331
UP_KEYWORDS	DNA-binding	58	6.62857	0.00419294	MAB_4519C, MAB_3650, MAB_1076, MAB_3295, MAB_3543C, MAB_1990, MAB_1157, MAB_1881C, MAB_1313, MAB_1473C, MAB_3018, MAB_4046C, MAB_4498C, MAB_4449C, MAB_3074C, MAB_2781C, MAB_4292, MAB_2152, MAB_3647C, MAB_3724C, MAB_3216C, MAB_1149, MAB_0138, MAB_0564C, MAB_2648C, MAB_4574C, MAB_0979, MAB_1708, MAB_4634C, MAB_4086, MAB_1054, MAB_0441, MAB_0686, MAB_1184C, MAB_0004, MAB_0489, MAB_0862C, MAB_2952C, …	701	230	3915	1.40836	0.071804
INTERPRO	IPR006091:Acyl-CoA oxidase/dehydrogenase, central domain	14	1.6	0.00444172	MAB_4538C, MAB_4609C, MAB_3122, MAB_3636C, MAB_2085, MAB_2395, MAB_4336, MAB_0255, MAB_3487, MAB_1863, MAB_1851, MAB_1070C, MAB_0822, MAB_0615	631	32	3246	2.25059	0.821419
INTERPRO	IPR013221:Mur ligase, central	5	0.571429	0.00595285	MAB_2001, MAB_2004, MAB_2007, MAB_0324C, MAB_1604	631	5	3246	5.14422	0.821419
INTERPRO	IPR009100:Acyl-CoA dehydrogenase/oxidase	17	1.94286	0.00611649	MAB_4538C, MAB_4609C, MAB_3122, MAB_3636C, MAB_2085, MAB_2395, MAB_4336, MAB_3123, MAB_0584, MAB_0255, MAB_3487, MAB_1863, MAB_1851, MAB_0315, MAB_1070C, MAB_0822, MAB_0615	631	44	3246	1.98754	0.821419
INTERPRO	IPR009075:Acyl-CoA dehydrogenase/oxidase C-terminal	17	1.94286	0.00611649	MAB_4538C, MAB_4609C, MAB_3122, MAB_3636C, MAB_2085, MAB_2395, MAB_4336, MAB_3123, MAB_0584, MAB_0255, MAB_3487, MAB_1863, MAB_1851, MAB_0315, MAB_1070C, MAB_0822, MAB_0615	631	44	3246	1.98754	0.821419
INTERPRO	IPR011009:Protein kinase-like domain	11	1.25714	0.00699553	MAB_4224, MAB_0034C, MAB_3504, MAB_0033C, MAB_2855C, MAB_3507, MAB_3879, MAB_3637C, MAB_2969, MAB_2391, MAB_1988C	631	23	3246	2.46028	0.821419
INTERPRO	IPR013786:Acyl-CoA dehydrogenase/oxidase, N-terminal	16	1.82857	0.00736332	MAB_4538C, MAB_4609C, MAB_3122, MAB_3636C, MAB_2085, MAB_2395, MAB_4336, MAB_3123, MAB_0584, MAB_0255, MAB_1863, MAB_1851, MAB_0315, MAB_1070C, MAB_0822, MAB_0615	631	41	3246	2.0075	0.821419
UP_KEYWORDS	S-adenosyl-L-methionine	11	1.25714	0.00772619	MAB_3226C, MAB_4951C, MAB_4606C, MAB_1998, MAB_1942C, MAB_4584C, MAB_3143C, MAB_4585C, MAB_3930C, MAB_1131, MAB_0372	701	25	3915	2.45735	0.11761
UP_KEYWORDS	Magnesium	24	2.74286	0.00907957	MAB_2990C, MAB_1617C, MAB_2686C, MAB_1916C, MAB_0562C, MAB_3286C, MAB_1378C, MAB_3003C, MAB_3335C, MAB_1485, MAB_3345C, MAB_2001, MAB_3662C, MAB_3750C, MAB_0489, MAB_3990C, MAB_4260C, MAB_4057C, MAB_0535, MAB_1921, MAB_0713, MAB_2842C, MAB_3608, MAB_1708	701	79	3915	1.69667	0.12439
GOTERM_MF_DIRECT	GO:0003995~acyl-CoA dehydrogenase activity	14	1.6	0.00952079	MAB_4538C, MAB_4609C, MAB_3122, MAB_3636C, MAB_2085, MAB_2395, MAB_4336, MAB_0255, MAB_3487, MAB_1863, MAB_1851, MAB_1070C, MAB_0822, MAB_0615	520	32	2450	2.0613	1
SMART	SM00487:DEXDc	8	0.914286	0.0135683	MAB_2189, MAB_1157, MAB_3651, MAB_0056C, MAB_4826, MAB_2308, MAB_0645C, MAB_3278C	134	12	530	2.63682	1
UP_KEYWORDS	Flavoprotein	14	1.6	0.0145208	MAB_4538C, MAB_3122, MAB_3636C, MAB_2085, MAB_3482, MAB_1993, MAB_0255, MAB_3487, MAB_1863, MAB_3109C, MAB_3823, MAB_1070C, MAB_0822, MAB_0615	701	39	3915	2.00483	0.18085
INTERPRO	IPR002933:Peptidase M20	5	0.571429	0.0151202	MAB_2311, MAB_4738C, MAB_1336, MAB_3659C, MAB_3658C	631	6	3246	4.28685	1
INTERPRO	IPR011650:Peptidase M20, dimerisation domain	5	0.571429	0.0151202	MAB_2311, MAB_4738C, MAB_1336, MAB_3659C, MAB_3658C	631	6	3246	4.28685	1
INTERPRO	IPR001650:Helicase, C-terminal	6	0.685714	0.0171038	MAB_2189, MAB_1157, MAB_3651, MAB_0056C, MAB_2308, MAB_3278C	631	9	3246	3.42948	1
INTERPRO	IPR016040:NAD(P)-binding domain	48	5.48571	0.0237605	MAB_4060, MAB_0380, MAB_0191C, MAB_3993C, MAB_2004, MAB_0003, MAB_2962, MAB_3710, MAB_1043C, MAB_2007, MAB_1039, MAB_3915, MAB_0763C, MAB_0625, MAB_2306C, MAB_1219, MAB_4098C, MAB_0608, MAB_4603C, MAB_3081, MAB_3171C, MAB_3946C, MAB_3143C, MAB_0170, MAB_3613C, MAB_3514C, MAB_3482, MAB_3103C, MAB_4335, MAB_3367, MAB_1561, MAB_2212, MAB_2336, MAB_0598, MAB_2995, MAB_2117, MAB_3947, MAB_1526, MAB_33…	631	185	3246	1.33472	1
INTERPRO	IPR004101:Mur ligase, C-terminal	4	0.457143	0.0249075	MAB_2001, MAB_2004, MAB_2007, MAB_1604	631	4	3246	5.14422	1
INTERPRO	IPR001460:Penicillin-binding protein, transpeptidase	4	0.457143	0.0249075	MAB_0408C, MAB_0035C, MAB_4901C, MAB_2000	631	4	3246	5.14422	1
UP_KEYWORDS	Cytoplasm	46	5.25714	0.0252811	MAB_2782C, MAB_4951C, MAB_4216C, MAB_1617C, MAB_1916C, MAB_3283C, MAB_3140C, MAB_3130C, MAB_1942C, MAB_1131, MAB_1128C, MAB_3335C, MAB_2343, MAB_2001, MAB_1157, MAB_2004, MAB_2369, MAB_1051C, MAB_0004, MAB_2425, MAB_2007, MAB_3915, MAB_1613, MAB_1998, MAB_2308, MAB_2841C, MAB_4923C, MAB_1618, MAB_0409, MAB_2686C, MAB_2664C, MAB_2872C, MAB_3286C, MAB_3734C, MAB_1943C, MAB_3226C, MAB_1121, MAB_1442…	701	191	3915	1.34505	0.288626
INTERPRO	IPR000073:Alpha/beta hydrolase fold-1	13	1.48571	0.0270387	MAB_3934C, MAB_3034, MAB_0130, MAB_0528C, MAB_4300, MAB_3685, MAB_3878, MAB_3688, MAB_4337, MAB_2348, MAB_4551C, MAB_0768, MAB_0349C	631	35	3246	1.91071	1
GOTERM_MF_DIRECT	GO:0008658~penicillin binding	4	0.457143	0.0318651	MAB_0408C, MAB_0035C, MAB_4901C, MAB_2000	520	4	2450	4.71154	1
UP_KEYWORDS	Ligase	31	3.54286	0.0362054	MAB_4569C, MAB_3140C, MAB_1128C, MAB_1558C, MAB_2024, MAB_3620C, MAB_3345C, MAB_2001, MAB_2004, MAB_1332, MAB_2201, MAB_2962, MAB_2348, MAB_4701, MAB_4183C, MAB_2007, MAB_3419, MAB_4923C, MAB_2686C, MAB_2872C, MAB_0596C, MAB_3286C, MAB_3367, MAB_1674C, MAB_1474C, MAB_0324C, MAB_4340C, MAB_1921, MAB_1072C, MAB_1604, MAB_3608	701	122	3915	1.41911	0.381549
INTERPRO	IPR001789:Signal transduction response regulator, receiver domain	7	0.8	0.0380463	MAB_2133, MAB_0673, MAB_4519C, MAB_3250C, MAB_4498C, MAB_1076, MAB_4047C	631	14	3246	2.57211	1
GOTERM_BP_DIRECT	GO:0000160~phosphorelay signal transduction system	7	0.8	0.0385818	MAB_2133, MAB_0673, MAB_4519C, MAB_3250C, MAB_4498C, MAB_1076, MAB_4047C	270	14	1378	2.55185	1
UP_KEYWORDS	Glycosyltransferase	14	1.6	0.0392607	MAB_3062C, MAB_1953C, MAB_3831C, MAB_4145, MAB_3662C, MAB_3366, MAB_3671C, MAB_2006, MAB_1474C, MAB_1469, MAB_0523, MAB_4260C, MAB_4057C, MAB_0713	701	44	3915	1.77701	0.384194
INTERPRO	IPR003593:AAA+ ATPase domain	21	2.4	0.039826	MAB_4895C, MAB_0056C, MAB_2372, MAB_2162, MAB_0262, MAB_1375, MAB_0653, MAB_3384C, MAB_0347, MAB_0203C, MAB_0564C, MAB_2736C, MAB_2853C, MAB_0389C, MAB_0749, MAB_4215C, MAB_2622C, MAB_2710C, MAB_2623C, MAB_1619, MAB_0637C	631	70	3246	1.54326	1
KEGG_PATHWAY	mab00760:Nicotinate and nicotinamide metabolism	8	0.914286	0.0442358	MAB_2673C, MAB_2443, MAB_1474C, MAB_3419, MAB_3660, MAB_4577C, MAB_3513C, MAB_3032	246	16	1102	2.23984	1
SMART	SM00490:HELICc	6	0.685714	0.0481811	MAB_2189, MAB_1157, MAB_3651, MAB_0056C, MAB_2308, MAB_3278C	134	9	530	2.63682	1
INTERPRO	IPR004147:UbiB domain	5	0.571429	0.0507959	MAB_3504, MAB_3507, MAB_3879, MAB_2969, MAB_2391	631	8	3246	3.21513	1
INTERPRO	IPR000719:Protein kinase, catalytic domain	5	0.571429	0.0507959	MAB_4224, MAB_0034C, MAB_0033C, MAB_2969, MAB_1988C	631	8	3246	3.21513	1
INTERPRO	IPR009010:Aspartate decarboxylase-like domain	4	0.457143	0.0533395	MAB_1495, MAB_3041, MAB_2140, MAB_0637C	631	5	3246	4.11537	1
KEGG_PATHWAY	mab00330:Arginine and proline metabolism	9	1.02857	0.0549906	MAB_2024, MAB_1331, MAB_1674C, MAB_2659, MAB_1613, MAB_0823, MAB_1618, MAB_4005C, MAB_0724C	246	20	1102	2.01585	1
UP_KEYWORDS	Pyridoxal phosphate	11	1.25714	0.0567566	MAB_3357C, MAB_3687, MAB_2890C, MAB_3740C, MAB_1469, MAB_0220C, MAB_2669C, MAB_3739C, MAB_2339, MAB_3287C, MAB_2011	701	33	3915	1.86163	0.421333
UP_KEYWORDS	Peptidoglycan synthesis	5	0.571429	0.060018	MAB_2001, MAB_2004, MAB_2006, MAB_2007, MAB_3286C	701	9	3915	3.10271	0.421333
UP_KEYWORDS	rRNA processing	5	0.571429	0.060018	MAB_4951C, MAB_1669, MAB_3130C, MAB_1998, MAB_1131	701	9	3915	3.10271	0.421333
UP_KEYWORDS	Cell wall biogenesis/degradation	5	0.571429	0.060018	MAB_2001, MAB_2004, MAB_2006, MAB_2007, MAB_3286C	701	9	3915	3.10271	0.421333
UP_KEYWORDS	NAD	10	1.14286	0.0601622	MAB_3741C, MAB_3345C, MAB_2137, MAB_3419, MAB_3915, MAB_0625, MAB_2841C, MAB_2412C, MAB_2140, MAB_4577C	701	29	3915	1.92582	0.421333
GOTERM_MF_DIRECT	GO:0003887~DNA-directed DNA polymerase activity	6	0.685714	0.0623091	MAB_2696C, MAB_1633, MAB_2615C, MAB_2191C, MAB_0329, MAB_0097	520	11	2450	2.56993	1
UP_KEYWORDS	Transcription	45	5.14286	0.0643513	MAB_4634C, MAB_4519C, MAB_4086, MAB_3650, MAB_1076, MAB_3295, MAB_3543C, MAB_3239C, MAB_1313, MAB_1881C, MAB_0686, MAB_1184C, MAB_1473C, MAB_3018, MAB_4046C, MAB_2952C, MAB_0647, MAB_0208, MAB_0579C, MAB_4498C, MAB_0409, MAB_0085C, MAB_4449C, MAB_3250C, MAB_2781C, MAB_4292, MAB_2152, MAB_3724C, MAB_3647C, MAB_3479C, MAB_3216C, MAB_3596C, MAB_4553, MAB_0673, MAB_1665, MAB_2731, MAB_0138, MAB_1149,…	701	198	3915	1.26929	0.421333
UP_KEYWORDS	Transcription regulation	44	5.02857	0.0645839	MAB_4634C, MAB_4519C, MAB_4086, MAB_3650, MAB_1076, MAB_3295, MAB_3543C, MAB_3239C, MAB_1313, MAB_1881C, MAB_0686, MAB_1184C, MAB_1473C, MAB_3018, MAB_4046C, MAB_2952C, MAB_0647, MAB_0208, MAB_0579C, MAB_4498C, MAB_0409, MAB_0085C, MAB_4449C, MAB_3250C, MAB_2781C, MAB_4292, MAB_2152, MAB_3724C, MAB_3647C, MAB_3479C, MAB_3216C, MAB_3596C, MAB_4553, MAB_0673, MAB_1665, MAB_2731, MAB_0138, MAB_1149,…	701	193	3915	1.27324	0.421333
GOTERM_BP_DIRECT	GO:0008360~regulation of cell shape	6	0.685714	0.0655141	MAB_2782C, MAB_2001, MAB_2004, MAB_2006, MAB_2007, MAB_3286C	270	12	1378	2.55185	1
KEGG_PATHWAY	mab03030:DNA replication	7	0.8	0.0679442	MAB_3345C, MAB_4895C, MAB_2696C, MAB_1633, MAB_2615C, MAB_0329, MAB_1708	246	14	1102	2.23984	1
INTERPRO	IPR011006:CheY-like superfamily	7	0.8	0.0717896	MAB_2133, MAB_0673, MAB_4519C, MAB_3250C, MAB_4498C, MAB_1076, MAB_4047C	631	16	3246	2.25059	1
KEGG_PATHWAY	mab00460:Cyanoamino acid metabolism	4	0.457143	0.0760485	MAB_3192C, MAB_0587, MAB_2701, MAB_2788	246	5	1102	3.58374	1
KEGG_PATHWAY	mab00860:Porphyrin and chlorophyll metabolism	12	1.37143	0.076532	MAB_3993C, MAB_2199C, MAB_4773, MAB_2201, MAB_2198C, MAB_3990C, MAB_1953C, MAB_3143C, MAB_3155C, MAB_3156C, MAB_2195, MAB_2197	246	32	1102	1.67988	1
UP_KEYWORDS	Helicase	9	1.02857	0.077724	MAB_2189, MAB_4895C, MAB_1157, MAB_3651, MAB_0056C, MAB_2308, MAB_3189C, MAB_3278C, MAB_1054	701	26	3915	1.93323	0.443796
INTERPRO	IPR011545:DNA/RNA helicase, DEAD/DEAH box type, N-terminal	5	0.571429	0.0777496	MAB_2189, MAB_1157, MAB_3651, MAB_4826, MAB_3278C	631	9	3246	2.8579	1
INTERPRO	IPR016032:Signal transduction response regulator, C-terminal effector	5	0.571429	0.0777496	MAB_0673, MAB_4519C, MAB_4292, MAB_1076, MAB_4047C	631	9	3246	2.8579	1
GOTERM_BP_DIRECT	GO:0071555~cell wall organization	5	0.571429	0.0787837	MAB_2001, MAB_2004, MAB_2006, MAB_2007, MAB_3286C	270	9	1378	2.83539	1
KEGG_PATHWAY	mab00500:Starch and sucrose metabolism	8	0.914286	0.0820383	MAB_1352, MAB_3366, MAB_3192C, MAB_1051C, MAB_1469, MAB_1565C, MAB_4145, MAB_2690	246	18	1102	1.99097	1
UP_KEYWORDS	NADP	8	0.914286	0.0823029	MAB_3993C, MAB_3741C, MAB_2336, MAB_3171C, MAB_1618, MAB_4005C, MAB_4577C, MAB_3482	701	22	3915	2.03086	0.443796
UP_KEYWORDS	Proline biosynthesis	3	0.342857	0.0844033	MAB_1613, MAB_1618, MAB_4005C	701	3	3915	5.58488	0.443796
GOTERM_BP_DIRECT	GO:0006355~regulation of transcription, DNA-templated	38	4.34286	0.0845726	MAB_4634C, MAB_4519C, MAB_4086, MAB_4541, MAB_3650, MAB_1076, MAB_3295, MAB_3312, MAB_3239C, MAB_1157, MAB_1881C, MAB_0686, MAB_4270C, MAB_2404, MAB_1473C, MAB_4046C, MAB_2952C, MAB_0647, MAB_0579C, MAB_4498C, MAB_0409, MAB_0085C, MAB_4449C, MAB_3250C, MAB_2781C, MAB_4292, MAB_3199C, MAB_2152, MAB_3479C, MAB_3596C, MAB_0673, MAB_2731, MAB_0138, MAB_1149, MAB_4118, MAB_4574C, MAB_4201C, MAB_4047C	270	154	1378	1.25936	1
UP_KEYWORDS	Glycosidase	7	0.8	0.0861383	MAB_4227C, MAB_3192C, MAB_3711, MAB_3283C, MAB_4806C, MAB_1565C, MAB_2690	701	18	3915	2.1719	0.443796
UP_KEYWORDS	Lipoprotein	12	1.37143	0.0871347	MAB_3785C, MAB_3225, MAB_1530, MAB_1315, MAB_0552C, MAB_2160C, MAB_4562, MAB_0525C, MAB_0524C, MAB_3589C, MAB_4212C, MAB_4213C	701	40	3915	1.67546	0.443796
UP_KEYWORDS	Two-component regulatory system	6	0.685714	0.0882235	MAB_0673, MAB_3890C, MAB_3250C, MAB_3590C, MAB_1076, MAB_4047C	701	14	3915	2.39352	0.443796
GOTERM_BP_DIRECT	GO:0009236~cobalamin biosynthetic process	6	0.685714	0.0900618	MAB_2199C, MAB_2201, MAB_2198C, MAB_1953C, MAB_0323C, MAB_3156C	270	13	1378	2.35556	1
KEGG_PATHWAY	mab00071:Fatty acid degradation	16	1.82857	0.0902885	MAB_2042C, MAB_4609C, MAB_2081, MAB_2084, MAB_3826C, MAB_2085, MAB_3124, MAB_1002, MAB_3487, MAB_1863, MAB_1073C, MAB_3382C, MAB_0822, MAB_0823, MAB_4442C, MAB_4911C	246	48	1102	1.49322	1
INTERPRO	IPR008271:Serine/threonine-protein kinase, active site	4	0.457143	0.0915588	MAB_4224, MAB_0034C, MAB_0033C, MAB_1988C	631	6	3246	3.42948	1
INTERPRO	IPR013120:Male sterility, NAD-binding	4	0.457143	0.0915588	MAB_3367, MAB_2962, MAB_3710, MAB_4098C	631	6	3246	3.42948	1
GOTERM_MF_DIRECT	GO:0016787~hydrolase activity	33	3.77143	0.0924836	MAB_0064C, MAB_3291, MAB_3658C, MAB_1194, MAB_3118C, MAB_2728C, MAB_4667, MAB_1832, MAB_0347, MAB_3383C, MAB_2897C, MAB_4551C, MAB_0768, MAB_1628C, MAB_4738C, MAB_3183C, MAB_1852C, MAB_1951C, MAB_4394, MAB_3934C, MAB_3659C, MAB_2130, MAB_3680, MAB_0097, MAB_4198, MAB_0252, MAB_2474, MAB_1421, MAB_3374C, MAB_2833, MAB_0414, MAB_0645C, MAB_0637C	520	121	2450	1.28497	1
GOTERM_MF_DIRECT	GO:0004085~butyryl-CoA dehydrogenase activity	9	1.02857	0.0934404	MAB_3123, MAB_3487, MAB_4538C, MAB_1863, MAB_1851, MAB_4609C, MAB_0822, MAB_3636C, MAB_2395	520	23	2450	1.84365	1
UP_KEYWORDS	DNA repair	9	1.02857	0.0939423	MAB_3345C, MAB_1157, MAB_0004, MAB_1032C, MAB_0562C, MAB_3283C, MAB_0564C, MAB_2308, MAB_2361	701	27	3915	1.86163	0.443796
UP_KEYWORDS	DNA damage	9	1.02857	0.0939423	MAB_3345C, MAB_1157, MAB_0004, MAB_1032C, MAB_0562C, MAB_3283C, MAB_0564C, MAB_2308, MAB_2361	701	27	3915	1.86163	0.443796
GOTERM_BP_DIRECT	GO:0051301~cell division	8	0.914286	0.0962178	MAB_2001, MAB_2004, MAB_2006, MAB_2369, MAB_3074C, MAB_2007, MAB_0347, MAB_2000	270	21	1378	1.94427	1
INTERPRO	IPR017439:Amidohydrolase	3	0.342857	0.0982965	MAB_4738C, MAB_3659C, MAB_3658C	631	3	3246	5.14422	1
INTERPRO	IPR006158:Cobalamin (vitamin B12)-binding domain	3	0.342857	0.0982965	MAB_2129, MAB_2711C, MAB_2712C	631	3	3246	5.14422	1
GOTERM_BP_DIRECT	GO:0055129~L-proline biosynthetic process	3	0.342857	0.0992347	MAB_1613, MAB_1618, MAB_4005C	270	3	1378	5.1037	1

## Sheet: 10h Downregulated
Category	Term	Count	%	PValue	Genes	List Total	Pop Hits	Pop Total	Fold Enrichment	Benjamini
GOTERM_CC_DIRECT	GO:0005737~cytoplasm	20	8.16327	1.54673e-05	MAB_4951C, MAB_2664C, MAB_1942C, MAB_3188C, MAB_3734C, MAB_3135C, MAB_2340, MAB_1460, MAB_2012, MAB_3356C, MAB_1157, MAB_2004, MAB_1123, MAB_1141C, MAB_2337, MAB_0751C, MAB_2339, MAB_1998, MAB_1618, MAB_0409	42	208	1173	2.68544	0.000139205
UP_KEYWORDS	Transferase	41	16.7347	0.000815156	MAB_2990C, MAB_4951C, MAB_2992C, MAB_1942C, MAB_3072, MAB_3188C, MAB_3933C, MAB_2340, MAB_0408C, MAB_3662C, MAB_0821, MAB_4002C, MAB_1998, MAB_0845, MAB_0507, MAB_2783C, MAB_2696C, MAB_2795C, MAB_2894C, MAB_0562C, MAB_3734C, MAB_1480, MAB_1087, MAB_1133C, MAB_1088, MAB_3356C, MAB_1484, MAB_1123, MAB_3109C, MAB_3540C, MAB_1474C, MAB_1141C, MAB_1469, MAB_0852, MAB_4613, MAB_2359, MAB_2337, MAB_2876…	202	475	3915	1.6729	0.0758095
KEGG_PATHWAY	mab01100:Metabolic pathways	47	19.1837	0.00224377	MAB_2990C, MAB_1942C, MAB_3072, MAB_3188C, MAB_2085, MAB_3933C, MAB_3800C, MAB_2340, MAB_1199, MAB_3993C, MAB_3662C, MAB_4322, MAB_2004, MAB_2201, MAB_1073C, MAB_1457, MAB_1633, MAB_0821, MAB_3470C, MAB_2843C, MAB_0845, MAB_1618, MAB_4911C, MAB_2696C, MAB_2795C, MAB_2199C, MAB_2664C, MAB_4605C, MAB_1480, MAB_1482, MAB_0132, MAB_0133, MAB_3365, MAB_3124, MAB_2135, MAB_3109C, MAB_1474C, MAB_1469, M…	64	609	1102	1.32887	0.0869883
KEGG_PATHWAY	mab01110:Biosynthesis of secondary metabolites	28	11.4286	0.00248538	MAB_2990C, MAB_3072, MAB_2085, MAB_3933C, MAB_2340, MAB_1199, MAB_3993C, MAB_1073C, MAB_3470C, MAB_2843C, MAB_1618, MAB_4911C, MAB_2795C, MAB_2664C, MAB_4605C, MAB_3288C, MAB_0132, MAB_0133, MAB_3365, MAB_3124, MAB_3109C, MAB_1469, MAB_1623, MAB_3990C, MAB_2337, MAB_2339, MAB_4245C, MAB_1905	64	290	1102	1.6625	0.0869883
UP_KEYWORDS	Cytoplasm	20	8.16327	0.00373773	MAB_4951C, MAB_2664C, MAB_1942C, MAB_3188C, MAB_3734C, MAB_3135C, MAB_2340, MAB_1460, MAB_2012, MAB_3356C, MAB_1157, MAB_2004, MAB_1123, MAB_1141C, MAB_2337, MAB_0751C, MAB_2339, MAB_1998, MAB_1618, MAB_0409	202	191	3915	2.02944	0.173804
INTERPRO	IPR013786:Acyl-CoA dehydrogenase/oxidase, N-terminal	8	3.26531	0.00708012	MAB_3123, MAB_1851, MAB_0315, MAB_1070C, MAB_3122, MAB_3636C, MAB_2085, MAB_2395	184	41	3246	3.44221	1
INTERPRO	IPR009075:Acyl-CoA dehydrogenase/oxidase C-terminal	8	3.26531	0.0104638	MAB_3123, MAB_1851, MAB_0315, MAB_1070C, MAB_3122, MAB_3636C, MAB_2085, MAB_2395	184	44	3246	3.20751	1
INTERPRO	IPR009100:Acyl-CoA dehydrogenase/oxidase	8	3.26531	0.0104638	MAB_3123, MAB_1851, MAB_0315, MAB_1070C, MAB_3122, MAB_3636C, MAB_2085, MAB_2395	184	44	3246	3.20751	1
KEGG_PATHWAY	mab01230:Biosynthesis of amino acids	14	5.71429	0.0107077	MAB_2664C, MAB_3072, MAB_1480, MAB_2340, MAB_1199, MAB_0132, MAB_0133, MAB_1623, MAB_2337, MAB_3470C, MAB_2339, MAB_2843C, MAB_1618, MAB_1905	64	116	1102	2.07812	0.249846
KEGG_PATHWAY	mab00220:Arginine biosynthesis	5	2.04082	0.0162027	MAB_2337, MAB_2339, MAB_3072, MAB_3800C, MAB_2340	64	18	1102	4.78299	0.283547
UP_KEYWORDS	Hydrolase	29	11.8367	0.0246249	MAB_0680C, MAB_3170C, MAB_0860C, MAB_3291, MAB_3832C, MAB_3513C, MAB_1078, MAB_0484, MAB_1157, MAB_1366C, MAB_0421, MAB_0501C, MAB_0749, MAB_1719, MAB_4738C, MAB_0089C, MAB_0690, MAB_1460, MAB_3664, MAB_1485, MAB_3510C, MAB_2474, MAB_3685, MAB_2875, MAB_3782C, MAB_4337, MAB_3501, MAB_2965C, MAB_2418	202	374	3915	1.50282	0.67965
INTERPRO	IPR006091:Acyl-CoA oxidase/dehydrogenase, central domain	6	2.44898	0.0313789	MAB_1851, MAB_1070C, MAB_3122, MAB_3636C, MAB_2085, MAB_2395	184	32	3246	3.30774	1
UP_KEYWORDS	tRNA processing	4	1.63265	0.0319008	MAB_3356C, MAB_1484, MAB_3734C, MAB_3768C	202	14	3915	5.53748	0.67965
UP_KEYWORDS	S-adenosyl-L-methionine	5	2.04082	0.0365403	MAB_4951C, MAB_1123, MAB_2992C, MAB_1998, MAB_1942C	202	25	3915	3.87624	0.67965
GOTERM_MF_DIRECT	GO:0050660~flavin adenine dinucleotide binding	10	4.08163	0.0369471	MAB_1232C, MAB_3123, MAB_3014, MAB_1851, MAB_0315, MAB_1070C, MAB_3122, MAB_3636C, MAB_2085, MAB_2395	151	75	2450	2.16336	1
GOTERM_MF_DIRECT	GO:0003995~acyl-CoA dehydrogenase activity	6	2.44898	0.0423748	MAB_1851, MAB_1070C, MAB_3122, MAB_3636C, MAB_2085, MAB_2395	151	32	2450	3.04222	1
KEGG_PATHWAY	mab01130:Biosynthesis of antibiotics	20	8.16327	0.0497902	MAB_2990C, MAB_4605C, MAB_3072, MAB_2085, MAB_2340, MAB_1199, MAB_0132, MAB_0133, MAB_3124, MAB_2875, MAB_1073C, MAB_1623, MAB_2337, MAB_3470C, MAB_2339, MAB_2843C, MAB_1618, MAB_4911C, MAB_4245C, MAB_1905	64	231	1102	1.4908	0.697062
UP_KEYWORDS	FAD	5	2.04082	0.0585806	MAB_3109C, MAB_1070C, MAB_3122, MAB_3636C, MAB_2085	202	29	3915	3.34158	0.730233
KEGG_PATHWAY	mab00410:beta-Alanine metabolism	6	2.44898	0.0604845	MAB_3124, MAB_4605C, MAB_1073C, MAB_0821, MAB_2085, MAB_4911C	64	38	1102	2.71875	0.705652
UP_KEYWORDS	Oxidoreductase	33	13.4694	0.0670357	MAB_3636C, MAB_2085, MAB_0090C, MAB_3800C, MAB_3993C, MAB_4322, MAB_3014, MAB_2325, MAB_2126, MAB_1851, MAB_4913C, MAB_1618, MAB_1619, MAB_4603C, MAB_4605C, MAB_3081, MAB_2294C, MAB_3122, MAB_1646C, MAB_2395, MAB_4693, MAB_4335, MAB_1232C, MAB_3423, MAB_3123, MAB_2135, MAB_1070C, MAB_0315, MAB_1305, MAB_0514, MAB_1527, MAB_0858, MAB_0207C	202	479	3915	1.33524	0.730233
UP_KEYWORDS	rRNA processing	3	1.22449	0.0744181	MAB_4951C, MAB_1123, MAB_1998	202	9	3915	6.4604	0.730233
UP_KEYWORDS	Acyltransferase	9	3.67347	0.0761799	MAB_1088, MAB_0852, MAB_1141C, MAB_2337, MAB_4002C, MAB_3072, MAB_3734C, MAB_0507, MAB_4544C	202	87	3915	2.00495	0.730233
UP_KEYWORDS	Protease	6	2.44898	0.0785197	MAB_1078, MAB_3170C, MAB_0421, MAB_3782C, MAB_0690, MAB_1719	202	45	3915	2.58416	0.730233
INTERPRO	IPR027417:P-loop containing nucleoside triphosphate hydrolase	15	6.12245	0.0785485	MAB_2783C, MAB_3074C, MAB_1096, MAB_2367, MAB_1157, MAB_1366C, MAB_1821, MAB_1633, MAB_1668, MAB_0564C, MAB_2975C, MAB_0389C, MAB_0749, MAB_2622C, MAB_1619	184	165	3246	1.60375	1
GOTERM_MF_DIRECT	GO:0046872~metal ion binding	12	4.89796	0.0939044	MAB_1485, MAB_1366C, MAB_3170C, MAB_3782C, MAB_4747, MAB_3990C, MAB_0564C, MAB_1942C, MAB_3513C, MAB_0409, MAB_4245C, MAB_2711C	151	116	2450	1.67847	1
