# Supplementary material for: Mycobacterium abscessus VapC5 toxin potentiates evasion of antibiotic killing by ribosome overproduction and activation of multiple resistance pathways
Source: Nat Commun. 2023 Jun 22;14:3705. doi: 10.1038/s41467-023-38844-4 (PMC10287673; doi:10.1038/s41467-023-38844-4)
Supplement: Supplementary file 8 — Supplementary Data 6 [file 41467_2023_38844_MOESM8_ESM.xlsx]

## Sheet: 5' RNA-seq VapC5-M. smegmatis
#Genome Position	Strand	Sequence	Counts Induced	Counts Uninduced	Fold Change (induced/uninduced )	Gene Product
1260680	+	cggtgtggacgcccgtcgcgaagatCtccgatgcgctcgacgctgcgtttt	33.748	0.122	276	TROVE domain-containing protein
5046811	-	agcaccaagcagagcggcaccatcgTcgtcgaggtctgctcgcagtgccac	26.556	0.122	217	50S ribosomal protein L31
2735025	+	ctcaccgaacacctcaaggtgcacaAgcacgatcaccactcgcggcgcggt	50.346	0.243	207	30S ribosomal protein S15
1619614	-	tcccttccgctctaacgtcatgaccAaagcaaattttactcatgacatgcc	20.194	0.122	165
2000255	-	tgcccggtgaccaccgaatgcctgaGctgggctttggagtcgggccaggac	39.972	0.243	164	transcription factor WhiB
3125271	+	gatcgccagcgcaaggccttgctggAgaagttcgaccagtcgtaaggcgcg	19.087	0.122	156	integration host factor
2000194	-	ggggcggcatgagcgaggacgagcgCcgtgcactcaagcgtcgcaacgcgc	18.534	0.122	151	transcription factor WhiB
1259423	+	cacgcccacatcaccgagctcacaaCttcatggccgcgggccggacgtcga	18.119	0.122	148
1259476	+	ggttatctggcgacttcaaggttcgActccttggtgtcgacagcgctgcgc	87.69	0.608	144
1459432	+	ccgccgccggcggtgccgccgaggcCgccgaggagcagtcggaattcgacg	16.598	0.122	136	50S ribosomal protein L7/L12
1259479	+	tatctggcgacttcaaggttcgactCcttggtgtcgacagcgctgcgctgt	85.477	0.729	117
5698110	-	agcttcgtggtgcgtgatctcgacgGcaacctggtcggctcgtcgagctac	13.97	0.122	114	amino-acid acetyltransferase
6942979	-	acggtgtccgagctcgaccgtcagcTcaacctgaacgagtcggtgctgcgc	13.14	0.122	107	30S ribosomal protein S6
6942090	-	gtgaagaatgcccgcgaggtggctcTgctgccgttcggctcgtcgacgcgc	25.588	0.243	105	30S ribosomal protein S18
5186517	-	acgcatcccgaactgctcgagctggCagcagaggtcggctcgtcgatcgcg	12.31	0.122	100	hypothetical protein
1259544	+	cacctcacacgctcgcggcccctgaCccatgtccacatcgacccagagaaa	23.928	0.243	98
1859309	+	ccaggtgatcgaaaggactcacatgCtcgctatcgccactgaaggtgtgta	12.033	0.122	98	methylase
2605861	+	aagcggcttcgggagctgaccggcgCaggcatgctcgactcgaagaacgcc	71.093	0.729	97	elongation factor Ts
2031351	+	aggctctagcctcagaaagtcaactCtggcaacgagaaggtaagggggtgt	11.618	0.122	95
1261211	+	atccggccgatccgcgccagctcgaCatctccgggttcgactcggcggtgc	11.065	0.122	90	TROVE domain-containing protein
1260679	+	gcggtgtggacgcccgtcgcgaagaTctccgatgcgctcgacgctgcgttt	10.512	0.122	86	TROVE domain-containing protein
1259713	+	tgggcccgggtacaccgcttcctgaCgctgggcaccgacggcggcacgtac	10.373	0.122	85	TROVE domain-containing protein
5279972	+	gctctttaccacggcgatgttctcgTcgagggtgacacctcggagcagttt	10.097	0.122	82	hypothetical protein
1259430	+	acatcaccgagctcacaacttcatgGccgcgggccggacgtcgatcggtta	128.631	1.58	81
1619590	-	caaagcaaattttactcatgacatgCcttgagggggtgtaccgatggccac	19.64	0.243	80
1619258	-	gcgcccagttcttctactacaacgcCgtcgcgcacctgtcggtcggtgtgg	9.405	0.122	77	integral membrane protein
2031590	+	cgtcgtcgcaccgccgccgccaccgCgacaagcgcgtccgtggatcggagc	38.589	0	77
1436217	+	agagcagtcgacgtggcctccagtaCtgacgtacggcccaagatcaccttg	8.99	0.122	73	50S ribosomal protein L33
1260309	+	gcgcgccgaggtggtgcccgacgagCtcgcgatcatcgccgatttcgagga	8.575	0.122	70	TROVE domain-containing protein
1440507	+	gacaagcaggccaacctgcacttcaTcatcggcaaggcgtcgttcgacgag	17.151	0.243	70	50S ribosomal protein L1
2047632	+	gcagctcggtagctcgctgggctcaTaacccagaggtcgcaggttcgaatc	930.567	13.123	70	tRNA-Met
4300592	-	cgacctgcgtcagcgggtcgccgaaCtcgaccaggaactcgcggcggcacg	8.575	0.122	70	DivIVA protein
6311425	-	gttcgcgtcatgtcgagccctgaggCatccaaggtgggggctttcggtcac	8.575	0.122	70
1261064	+	tggacacgttccacatctacaccgaCaacgagacctggtacggaagcatcc	16.874	0.243	69	TROVE domain-containing protein
634996	-	ttcgtccactactccgagatcagcgGcagcggtttccgctcgctcgaggag	33.333	0.486	68	hypothetical protein
6311276	-	tgtgatgcctttttcgctctaccctCttgccgtggccgtattcgccatggg	8.16	0.122	66	chloramphenicol resistance protein
6533409	-	gtcgaacgcggaaacgcaaaaggagCaacgatgacctcattcaccatcccg	8.16	0.122	66
1259391	+	cagctggcagagcattcccggttgaTacctcacacgcccacatcaccgagc	8.022	0.122	65
1259424	+	acgcccacatcaccgagctcacaacTtcatggccgcgggccggacgtcgat	8.022	0.122	65
635023	-	gcccctgatggcggcgctccggacgTcttcgtccactactccgagatcagc	53.804	0.851	63	hypothetical protein
1619267	-	cgatcgcgggcgcccagttcttctaCtacaacgccgtcgcgcacctgtcgg	15.353	0.243	63	integral membrane protein
2031726	+	cgagaaatctggtcgcaggatccatCagctcagacagatcaccgacaaatt	7.746	0.122	63
2031727	+	gagaaatctggtcgcaggatccatcAgctcagacagatcaccgacaaattc	7.746	0.122	63
96300	+	gcgcggttgccctcgaaggcctccaCggtcagcgggacctgacttggctca	7.607	0.122	62
1261221	+	tccgcgccagctcgacatctccgggTtcgactcggcggtgccgactctgct	14.938	0.243	61	TROVE domain-containing protein
1619606	-	gctctaacgtcatgaccaaagcaaaTtttactcatgacatgccttgagggg	52.559	0.851	61
4300692	-	gtaagccaccaattggcaagcgaggCtacaacgaggacgaggtcgacgcct	14.799	0.243	60	DivIVA protein
1619605	-	ctctaacgtcatgaccaaagcaaatTttactcatgacatgccttgaggggg	86.86	1.458	59
1259335	+	ttctaatggaatggtcgcgggttcgAatcccgcccgccctacgcagggcgg	14.108	0.243	58
1259383	+	cggtagctcagctggcagagcattcCcggttgatacctcacacgcccacat	7.192	0.122	58
1459431	+	gccgccgccggcggtgccgccgaggCcgccgaggagcagtcggaattcgac	49.378	0.851	58	50S ribosomal protein L7/L12
635020	-	cctgatggcggcgctccggacgtctTcgtccactactccgagatcagcggc	6.916	0.122	56	hypothetical protein
4778407	-	ctgactcgcaagggaccgcatccggAcacctacaagatgtcagacccgtgg	6.777	0.122	55	hypothetical protein
5456247	+	caactgtagagtttggcgtgaggtcCagcgcgtagaaacgtcgtcgcttgg	13.555	0.243	55
2031854	+	agacgcgactgccggcggtgccgtgCcatgtcggtgacccggatctgtggt	6.639	0.122	54	transcription factor WhiB
1440576	+	tacggcgcggcgctcgacgaggttcTgcgcgccaagccgtcgtcgtccaag	6.224	0.122	51	50S ribosomal protein L1
3861540	-	accaagcgcacccgccggctcgacgGacgtaccaccgtctcggccgccgac	25.035	0	50	50S ribosomal protein L35
1259705	+	tcgatgactgggcccgggtacaccgCttcctgacgctgggcaccgacggcg	24.62	0	49	TROVE domain-containing protein
1618899	-	ggcaccaccggcatcatgcccatgaCcttcgccaccaaccccgtgaagctc	6.086	0.122	49	integral membrane protein
2386828	+	cggcgtatccaggcaccctggagccGtgaccgtacagctgcacccgtcgcc	6.086	0.122	49	acetyltransferase
96299	+	ggcgcggttgccctcgaaggcctccAcggtcagcgggacctgacttggctc	5.947	0.122	48
1261067	+	acacgttccacatctacaccgacaaCgagacctggtacggaagcatccatc	5.947	0.122	48	TROVE domain-containing protein
2523005	+	cgcgcgtacccgcgaacaacaaggaAgtgtcaccgatgaacacgctggact	11.895	0.243	48
2628050	-	gctcggcacacaacacgatggcaccAtgcccgacaccccggacaccctgga	53.112	1.094	48	hypothetical protein
1259507	+	tggtgtcgacagcgctgcgctgtcgGcaaccggttggcacctcacacgctc	98.755	2.066	47
2081388	-	ccgcgacccggggcgcttgacgaggAgtgagagaaatggccttcgcgcagt	5.671	0.122	46
2482758	-	ggcccccaagtactgatttcgaggaGttgttgatatggctgccgtgtgcga	5.671	0.122	46
6533400	-	ggaaacgcaaaaggagcaacgatgaCctcattcaccatcccgggcctgtcc	5.671	0.122	46	starvation-induced DNA protecting protein
1561936	+	tgcatacaaaaccaggtcaggagatCgagtgattcagcaggaatcgcggtt	10.927	0.243	44
1259278	+	acgggcgtagcgttctcttcgcttgGtgatgtgagccggacgtcgatcggt	5.256	0.122	43
1259445	+	caacttcatggccgcgggccggacgTcgatcggttatctggcgacttcaag	5.256	0.122	43
1619265	-	atcgcgggcgcccagttcttctactAcaacgccgtcgcgcacctgtcggtc	5.256	0.122	43	integral membrane protein
4663393	+	gagcgtcgtcgcctgcgtaaccagtCggtgaagtcgtcgctgcgtacggcg	5.256	0.122	43	30S ribosomal protein S20
1259388	+	gctcagctggcagagcattcccggtTgatacctcacacgcccacatcaccg	5.118	0.122	41
1260761	+	acaagcgcacgctgctggcgctggaCgtctcggggtcgatgggctcgcagg	5.118	0.122	41	TROVE domain-containing protein
1871677	+	ggtggccgccgggcctggtattaggCccacgcgaacaagacgcaaccgtag	10.097	0.243	41
1259366	+	gcccgccctacgcagggcggtagctCagctggcagagcattcccggttgat	19.64	0.486	40
1871692	+	tggtattaggcccacgcgaacaagaCgcaaccgtaggaggtgaacgatgcc	4.979	0.122	40
2860386	+	ggccgccccctggcttgcgcgcaaaCtcggtctgggatgggcgatctcgct	4.979	0.122	40	transmembrane transporter
87199	+	gaggccgccgccaagcaggttcaggAgttgaacgagatctcggccaacatc	9.682	0.243	39	hypothetical protein
1259358	+	cgaatcccgcccgccctacgcagggCggtagctcagctggcagagcattcc	19.087	0.486	39
1440432	+	aagaccggcaccgtcacccccgatgTggccaaggctgtgcaggacatcaag	4.841	0.122	39	50S ribosomal protein L1
1618876	-	gaccttcgccaccaaccccgtgaagCtcggcggcttcgagacctcgtgggt	4.841	0.122	39	integral membrane protein
2860392	+	cccctggcttgcgcgcaaactcggtCtgggatgggcgatctcgctggccat	4.841	0.122	39	transmembrane transporter
1259757	+	cacgtactacacggccgaccgtgagCtcacgcgcgacaacgccgaggtcgt	4.703	0.122	38	TROVE domain-containing protein
1260239	+	ccgaggcccctgcccggctcaccgaCgtcgagctgaaggtgggacagcgca	4.703	0.122	38	TROVE domain-containing protein
1260741	+	cggcgcggtacgtccggcatacaagCgcacgctgctggcgctggacgtctc	9.405	0.243	38	TROVE domain-containing protein
1619247	-	ttctactacaacgccgtcgcgcaccTgtcggtcggtgtggccctgctgctg	4.703	0.122	38	integral membrane protein
2734999	+	cgctgctgaccaagcgcatccaagaCctcaccgaacacctcaaggtgcaca	9.405	0.243	38	30S ribosomal protein S15
5221146	-	tatgcccaggccaacgccgacttctTcgccgaactcggctcgccgggcggg	4.703	0.122	38	ferredoxin
197270	-	cccgcgcgcagcggtgcgttgaaaaTgttgccgacgcccgtctcatcggtt	4.564	0.122	37
1260953	+	tcagcccgcgccgacggctcgacgaCgtgtgccgctacacggcggacctgc	4.564	0.122	37	TROVE domain-containing protein
1612690	+	gccgctcacatcaagagcacgttcaAcaacacgatcgtgtcgatcaccgat	4.564	0.122	37	30S ribosomal protein S11
4663342	+	aacttcttcgtggccaacatcaagtCgcagatcaagcgcatccgcaccaac	9.129	0.243	37	30S ribosomal protein S20
1261214	+	cggccgatccgcgccagctcgacatCtccgggttcgactcggcggtgccga	22.268	0.608	36	TROVE domain-containing protein
1436130	+	tcagctggttagagcgcacgactcaTaatcgtgaggtcgggggatcgagcc	53.942	1.458	36	tRNA-Met
662480	-	agaaaggccaacccgccatgctgatCgacatccgttggctgagcgtcctgc	4.288	0.122	35
1261012	+	gccaccgactgcgcgctgccgatgaTgtgggcgctgcggcgcggggtgaag	4.288	0.122	35	TROVE domain-containing protein
1499495	+	cccccggccacgtcgacttcacccgTcgaggtggagcgctcgctgcgcgtg	4.288	0.122	35
2031719	+	gaccccccgagaaatctggtcgcagGatccatcagctcagacagatcaccg	4.288	0.122	35
