# Supplementary material for: Mycobacterium abscessus VapC5 toxin potentiates evasion of antibiotic killing by ribosome overproduction and activation of multiple resistance pathways
Source: Nat Commun. 2023 Jun 22;14:3705. doi: 10.1038/s41467-023-38844-4 (PMC10287673; doi:10.1038/s41467-023-38844-4)
Supplement: Supplementary file 9 — Supplementary Data 7 [file 41467_2023_38844_MOESM9_ESM.xlsx]

## Sheet: Amikacin
Time	Sample	CFU/mL	Log CFU/mL	% Survival	Log % Survival	Fraction Survival
0 hours	VapC5 - 3	100000	5			1
0 hours	VapC5 - 4	370000	5.5682			1
0 hours	VapC5 - 5	290000	5.4624			1
0 hours	VapC5 - 6	97500	4.989			1
0 hours	Empty Vector 4	5500000	6.74036			1
0 hours	Empty Vector 5	4600000	6.66276			1
0 hours	Empty Vector 6	8900000	6.94939			1
0 hours	Empty Vector 11	6800000	6.83251			1
Time	Sample	CFU/mL	Log CFU/mL	% Survival	Log % Survival	Fraction Survival
18 hours	VapC5 - 3	60000	4.77815	60	1.77815	0.6
18 hours	VapC5 - 4	328000	5.51587	88.6486	1.94767	0.886486
18 hours	VapC5 - 5	604000	5.78104	208.276	2.31864	2.08276
18 hours	VapC5 - 6	20800	4.31806	21.3333	1.32906	0.213333
18 hours	Empty Vector 4	410000	5.61278	7.45455	0.872421	0.0745455
18 hours	Empty Vector 5	1380000	6.13988	30	1.47712	0.3
18 hours	Empty Vector 6	660000	5.81954	7.41573	0.870154	0.0741573
18 hours	Empty Vector 11	1290000	6.11059	18.9706	1.27808	0.189706
Time	Sample	CFU/mL	Log CFU/mL	% Survival	Log % Survival	Fraction Survival
24 hours	VapC5 - 3	1830	3.26245	1.83	0.262451	0.0183
24 hours	VapC5 - 4	42550	4.6289	11.5	1.0607	0.115
24 hours	VapC5 - 5	384000	5.58433	132.414	2.12193	1.32414
24 hours	VapC5 - 6	4600	3.66276	4.71795	0.673753	0.0471795
24 hours	Empty Vector 4	21966.7	4.34176	0.399394	-0.398599	0.00399394
24 hours	Empty Vector 5	38900	4.58995	0.845652	-0.0728082	0.00845652
24 hours	Empty Vector 6	31100	4.49276	0.349438	-0.45663	0.00349438
24 hours	Empty Vector 11	34100	4.53275	0.501471	-0.299755	0.00501471

## Sheet: Cefoxitin
Time	Sample	CFU/mL	Log CFU/mL	% Survival	Log % Survival	Fraction Survival
0 hours	VapC5 - 1	8900	3.94939			1
0 hours	VapC5 - 2	35000	4.54407			1
0 hours	VapC5 - 3	17900	4.25285			1
0 hours	VapC5 - 6	51000	4.70757			1
0 hours	Empty Vector 2	13300000	7.12385			1
0 hours	Empty Vector 7	4850000	6.68574			1
0 hours	Empty Vector 8	2300000	6.36173			1
Time	Sample	CFU/mL	Log CFU/mL	% Survival	Log % Survival	Fraction Survival
12 hours	VapC5 - 1	10200	4.0086	114.607	2.05921	1.14607
12 hours	VapC5 -2	380	2.57978	1.08571	0.0357156	0.0108571
12 hours	VapC5 -3	210	2.32222	1.17318	0.0693663	0.0117318
12 hours	VapC5 -6	410	2.61278	0.803922	-0.0947863	0.00803922
12 hours	Empty Vector 2	10300	4.01284	0.0774436	-1.11101	0.000774436
12 hours	Empty Vector 7	1500	3.17609	0.0309278	-1.50965	0.000309278
12 hours	Empty Vector 8	770	2.88649	0.0334783	-1.47524	0.000334783
Time	Sample	CFU/mL	Log CFU/mL	% Survival	Log % Survival	Fraction Survival
24 hours	VapC5 - 1	230	2.36173	2.58427	0.412338	0.0258427
24 hours	VapC5 -2	90	1.95424	0.257143	-0.589826	0.00257143
24 hours	VapC5 -3	100	2	0.558659	-0.252853	0.00558659
24 hours	VapC5 -6	20	1.30103	0.0392157	-1.40654	0.000392157
24 hours	Empty Vector 2	2900	3.4624	0.0218045	-1.66145	0.000218045
24 hours	Empty Vector 7	283	2.45179	0.00583505	-2.23396	5.83505e-05
24 hours	Empty Vector 8	383	2.5832	0.0166522	-1.77853	0.000166522

## Sheet: Tedizolid
Time	Sample	CFU/mL	Log CFU/mL	% Survival	Log % Survival	Fraction Survival
day 0	VapC5 - 1	99000	4.99564			1
day 0	VapC5 - 4	237000	5.37475			1
day 0	VapC5 - 6	51450	4.71139			1
day 0	VapC5 - 8	65100	4.81358			1
day 0	Empty 1	1700000	6.23045			1
day 0	Empty 2	1810000	6.25768			1
day 0	Empty 3	2970000	6.47276			1
day 0	Empty 5	1895000	6.27761			1
day 0	Empty 7	1800000	6.25527			1
Time	Sample	CFU/mL	Log CFU/mL	% Survival	Log % Survival	Fraction Survival
day 1	VapC5 - 1	990000	5.99564	1000	3	10
day 1	VapC5 - 4	5725000	6.75778	2415.61	3.38303	24.1561
day 1	VapC5 - 6	398500	5.60043	774.538	2.88904	7.74538
day 1	VapC5 - 8	324000	5.51055	497.696	2.69696	4.97696
day 1	Empty 1	1390000	6.14301	81.7647	1.91257	0.817647
day 1	Empty 2	1900000	6.27875	104.972	2.02108	1.04972
day 1	Empty 3	2700000	6.43136	90.9091	1.95861	0.909091
day 1	Empty 5	2525000	6.40226	133.245	2.12465	1.33245
day 1	Empty 7	1340000	6.1271	74.4444	1.87183	0.744444
Time	Sample	CFU/mL	Log CFU/mL	% Survival	Log % Survival	Fraction Survival
Day 3	VapC5 - 1	7700	3.88649	7.77778	0.890856	0.0777778
Day 3	VapC5 - 4	105000	5.02119	44.3038	1.64644	0.443038
Day 3	VapC5 - 6	247500	5.39358	481.05	2.68219	4.8105
Day 3	VapC5 - 8	23300	4.36736	35.7911	1.55377	0.357911
Day 3	Empty 1	285000	5.45484	16.7647	1.2244	0.167647
Day 3	Empty 2	690000	5.83885	38.1215	1.58117	0.381215
Day 3	Empty 3	884000	5.94645	29.7643	1.4737	0.297643
Day 3	Empty 5	414000	5.617	21.847	1.33939	0.21847
Day 3	Empty 7	497000	5.69636	27.6111	1.44108	0.276111
Time	Sample	CFU/mL	Log CFU/mL	% Survival	Log % Survival	Fraction Survival
Day 5	VapC5 - 1	4060	3.60853	4.10101	0.612891	0.0410101
Day 5	VapC5 - 4	104000	5.01703	43.8819	1.64228	0.438819
Day 5	VapC5 - 6	84000	4.92428	163.265	2.21289	1.63265
Day 5	VapC5 - 8	24500	4.38917	37.6344	1.57559	0.376344
Day 5	Empty 1	50000	4.69897	2.94118	0.468521	0.0294118
Day 5	Empty 2	71000	4.85126	3.92265	0.59358	0.0392265
Day 5	Empty 3	288500	5.46015	9.7138	0.987389	0.097138
Day 5	Empty 5	45000	4.65321	2.37467	0.375603	0.0237467
Day 5	Empty 7	68000	4.83251	3.77778	0.577236	0.0377778
Time	Sample	CFU/mL	Log CFU/mL	% Survival	Log % Survival	Fraction Survival
Day 7	VapC5 - 1	3805	3.58035	3.84343	0.584719	0.0384343
Day 7	VapC5 - 4	10400	4.01703	4.38819	0.642285	0.0438819
Day 7	VapC5 - 6	125000	5.09691	242.954	2.38552	2.42954
Day 7	VapC5 - 8	8200	3.91381	12.596	1.10023	0.12596
Day 7	Empty 1	12120	4.0835	0.712941	-0.146946	0.00712941
Day 7	Empty 2	4820	3.68305	0.266298	-0.574632	0.00266298
Day 7	Empty 3	10060	4.0026	0.338721	-0.470158	0.00338721
Day 7	Empty 5	4300	3.63347	0.226913	-0.644141	0.00226913
Day 7	Empty 7	5460	3.73719	0.303333	-0.51808	0.00303333
